# Supplementary material for: Human iPSC-Derived Retinal Pigment Epithelium: A Model System for Prioritizing and Functionally Characterizing Causal Variants at AMD Risk Loci
Source: Stem Cell Reports. 2019 May 9;12(6):1342–53. doi: 10.1016/j.stemcr.2019.04.012 (PMC6565613; doi:10.1016/j.stemcr.2019.04.012)
Supplement: Table S1: List of Samples and Data Identifiers Used in the Study, Related to Figure 1 [file mmc2.xlsx]

## Sheet: Sheet1
Subject ID	Subject UUID	Age	Race Ethnicity Group	AMD disease	WICELL ID of source iPSC line	Differentiation ID	RPE_D84_ZO-1+_[%]	RPE_D84_MITF+_[%]	RPE_D84_ZO-1+MITF+_[%]	Data Type	Sample UUID	Number of Reads	Number of Peaks	Fraction of Reads in Peaks	Number of genes expressed at TPM > 1
iPSCORE_42_1	9d988cb0-01b1-4d5d-bf4b-3fd3baf149a4	61	European	not reported	UCSD004i-42-1	RPE005	99.4	99.2	98.1	ATAC-seq	fc8f46c8-de8d-481f-a6d1-dcb82784843c	93429115	209689	0.202323	NA
iPSCORE_1_14	e562a8bc-cc91-46fe-ba2f-aa8ab62fefe9	42	African American	not reported	UCSD081i-1-14	RPE008	95.1	99.5	87.2	ATAC-seq	1a9778a7-3e4c-44dd-8edb-da07cc2aa85d	79645247	112527	0.157956	NA
iPSCORE_71_1	60bd2a54-fecd-4c6e-8442-b13f66d869a6	32	Asian	not reported	UCSD116i-71-1	RPE003	NA	NA	NA	ATAC-seq	72f153b2-b5d7-4ab1-9c08-38b35af50e61	92842387	44521	0.065721	NA
iPSCORE_87_1	10571d4e-c0e9-474b-80b6-75c59ebd1942	21	Asian	not reported	UCSD143i-87-1	RPE006	85.8	99.8	92.6	ATAC-seq	5980b386-00fa-41c0-9e57-7c8c15b25d65	89074071	121525	0.159254	NA
iPSCORE_17_1	8c9ce6f6-06f6-4d70-885a-3c07d3ef8f91	53	European	not reported	UCSD176i-17-1	RPE007	97.5	98	88	ATAC-seq	ff07e95d-5f03-48af-95e9-82285f2210bc	73613243	159803	0.230415	NA
iPSCORE_29_1	42e4583a-b1bc-4cc3-85d7-68662433b345	62	European	not reported	UCSD194i-29-1	RPE001	91	98.4	NA	ATAC-seq	c7b9bc22-9fff-49ac-aa9e-92a22391174e	76133369	122318	0.120397	NA
hFetal	NA	NA	NA	NA	NA	NA	NA	NA	NA	ATAC-seq	2339535f-fe70-466b-b3cb-9edba24e34bb	75785489	152567	0.2296	NA
iPSCORE_42_1	9d988cb0-01b1-4d5d-bf4b-3fd3baf149a4	61	European	not reported	UCSD004i-42-1	RPE005	99.4	99.2	98.1	H3K27ac ChIP-seq	3bd0d711-2bbe-492f-a5f3-5e9ef56c23b3	38513690	135676	0.516	NA
iPSCORE_1_14	e562a8bc-cc91-46fe-ba2f-aa8ab62fefe9	42	African American	not reported	UCSD081i-1-14	RPE008	95.1	99.5	87.2	H3K27ac ChIP-seq	d993322c-1b3c-4cee-a7cc-d9b00567ebeb	32297565	89850	0.262	NA
iPSCORE_71_1	60bd2a54-fecd-4c6e-8442-b13f66d869a6	32	Asian	not reported	UCSD116i-71-1	RPE003	NA	NA	NA	H3K27ac ChIP-seq	1f0e01ea-1374-4f8c-ad32-93fce108bd60	46287858	108823	0.217	NA
iPSCORE_87_1	10571d4e-c0e9-474b-80b6-75c59ebd1942	21	Asian	not reported	UCSD143i-87-1	RPE006	85.8	99.8	92.6	H3K27ac ChIP-seq	88962dcc-2384-4f3d-8764-be74c906dc94	48278303	153358	0.361	NA
iPSCORE_87_1	10571d4e-c0e9-474b-80b6-75c59ebd1942	21	Asian	not reported	UCSD143i-87-1	RPE006	85.8	99.8	92.6	H3K27ac ChIP-seq	6fad3b81-80d3-4f42-9c48-4d372db47896	39241303	113522	0.354	NA
iPSCORE_17_1	8c9ce6f6-06f6-4d70-885a-3c07d3ef8f91	53	European	not reported	UCSD176i-17-1	RPE007	97.5	98	88	H3K27ac ChIP-seq	b290d9ca-2840-4632-8eb8-5d42d452e968	36282784	119384	0.315	NA
iPSCORE_17_1	8c9ce6f6-06f6-4d70-885a-3c07d3ef8f91	53	European	not reported	UCSD176i-17-1	RPE007	97.5	98	88	H3K27ac ChIP-seq	c1f8a568-0130-4c20-b0c3-5f87f894b8b8	40574273	120801	0.286	NA
iPSCORE_29_1	42e4583a-b1bc-4cc3-85d7-68662433b345	62	European	not reported	UCSD194i-29-1	RPE001	91	98.4	NA	H3K27ac ChIP-seq	7b86fc9b-1348-4f69-a455-dc29a5e7a054	43119654	145167	0.501	NA
iPSCORE_29_1	42e4583a-b1bc-4cc3-85d7-68662433b345	62	European	not reported	UCSD194i-29-1	RPE001	91	98.4	NA	H3K27ac ChIP-seq	cb25b042-9c71-4dbe-9f96-365368ee20ad	39368907	125851	0.381	NA
hFetal	NA	NA	NA	NA	NA	NA	NA	NA	NA	H3K27ac ChIP-seq	4c7697cf-2e06-4d61-a104-91c71ed34e9a	42063122	194410	0.456	NA
iPSCORE_42_1	9d988cb0-01b1-4d5d-bf4b-3fd3baf149a4	61	European	not reported	UCSD004i-42-1	RPE005	99.4	99.2	98.1	RNA-seq	e0e34f80-9157-4d43-86a6-2fbc537b9744	27423533	NA	NA	16002
iPSCORE_1_14	e562a8bc-cc91-46fe-ba2f-aa8ab62fefe9	42	African American	not reported	UCSD081i-1-14	RPE008	95.1	99.5	87.2	RNA-seq	045005d6-6ec1-467b-a549-174dd15822c8	42707271	NA	NA	15643
iPSCORE_71_1	60bd2a54-fecd-4c6e-8442-b13f66d869a6	32	Asian	not reported	UCSD116i-71-1	RPE003	NA	NA	NA	RNA-seq	23ee507d-32aa-4ae4-b426-8689ad77b7de	40427889	NA	NA	15258
iPSCORE_87_1	10571d4e-c0e9-474b-80b6-75c59ebd1942	21	Asian	not reported	UCSD143i-87-1	RPE006	85.8	99.8	92.6	RNA-seq	5b09c9bf-3bc1-4eec-976d-c0ebaa740ace	28982054	NA	NA	15546
iPSCORE_17_1	8c9ce6f6-06f6-4d70-885a-3c07d3ef8f91	53	European	not reported	UCSD176i-17-1	RPE007	97.5	98	88	RNA-seq	e72f9562-0436-4538-8f7d-2d937131fcc3	34645788	NA	NA	16529
iPSCORE_29_1	42e4583a-b1bc-4cc3-85d7-68662433b345	62	European	not reported	UCSD194i-29-1	RPE001	91	98.4	NA	RNA-seq	f12d47fe-3a00-4bd7-8ad4-b16c695a9a34	27848566	NA	NA	15405
hFetal	NA	NA	NA	NA	NA	NA	NA	NA	NA	RNA-seq	bff43dc0-3f7d-4c5c-950c-9188d541d269	19841935	NA	NA	14996
iPSCORE_42_1	9d988cb0-01b1-4d5d-bf4b-3fd3baf149a4	61	European	not reported	NA	NA	NA	NA	NA	WGS	c7a966f7-e22e-4807-afff-2bae9ca5fc72	1019517910	NA	NA	NA
iPSCORE_1_14	e562a8bc-cc91-46fe-ba2f-aa8ab62fefe9	42	African American	not reported	NA	NA	NA	NA	NA	WGS	ebb69264-564b-49ee-b013-86e83a1b9f49	971893260	NA	NA	NA
iPSCORE_71_1	60bd2a54-fecd-4c6e-8442-b13f66d869a6	32	Asian	not reported	NA	NA	NA	NA	NA	WGS	c17006e1-8649-4e9e-ba4f-7bd4ee752244	1457975814	NA	NA	NA
iPSCORE_87_1	10571d4e-c0e9-474b-80b6-75c59ebd1942	21	Asian	not reported	NA	NA	NA	NA	NA	WGS	13a6fc37-f9f3-4b1b-8e6d-340754b84dd0	1249175170	NA	NA	NA
iPSCORE_17_1	8c9ce6f6-06f6-4d70-885a-3c07d3ef8f91	53	European	not reported	NA	NA	NA	NA	NA	WGS	43a8f18f-a530-4476-9889-ddeb98a1924a	1165500986	NA	NA	NA
iPSCORE_29_1	42e4583a-b1bc-4cc3-85d7-68662433b345	62	European	not reported	NA	NA	NA	NA	NA	WGS	90657981-484d-444a-9b2b-9b479f84c8c6	1379579758	NA	NA	NA
