# Supplementary material for: Human iPSC-Derived Retinal Pigment Epithelium: A Model System for Prioritizing and Functionally Characterizing Causal Variants at AMD Risk Loci
Source: Stem Cell Reports. 2019 May 9;12(6):1342–53. doi: 10.1016/j.stemcr.2019.04.012 (PMC6565613; doi:10.1016/j.stemcr.2019.04.012)
Supplement: Table S2: GO-Term Results for Analyses of PCs 3 and 4, Related to Figure S1 [file mmc3.xlsx]

## Sheet: Sheet1
Principal Component	GO category	P-value (over represented)	P-value (under represented)	Number differentially expressed in category	Number in category	GO term description	GO ontology class	P-value	FDR (Benjamini-Hochberg)
PC3	GO:0050877	1	0	17	531	neurological system process	BP	0	0
PC3	GO:0007186	1	0	8	419	G-protein coupled receptor signaling pathway	BP	0	0
PC3	GO:0005615	1	0	17	752	extracellular space	CC	0	0
PC3	GO:0003008	1	0	37	906	system process	BP	0	0
PC3	GO:0004888	1	0	6	422	transmembrane signaling receptor activity	MF	0	0
PC3	GO:0004872	1	0	15	601	receptor activity	MF	0	0
PC3	GO:0038023	1	0	6	487	signaling receptor activity	MF	0	0
PC3	GO:0031226	1	0	23	900	intrinsic component of plasma membrane	CC	0	0
PC3	GO:0005887	1	0	21	868	integral component of plasma membrane	CC	0	0
PC3	GO:0070647	5.6698e-17	1	127	572	protein modification by small protein conjugation or removal	BP	5.6698e-17	3.30039e-14
PC3	GO:0044451	8.46521e-17	1	101	415	nucleoplasm part	CC	8.46521e-17	4.47964e-14
PC3	GO:0003723	3.24846e-16	1	173	973	RNA binding	MF	3.24846e-16	1.57578e-13
PC3	GO:0044822	7.69691e-15	1	141	754	poly(A) RNA binding	MF	7.69691e-15	3.44644e-12
PC3	GO:0032446	1.54543e-13	1	109	518	protein modification by small protein conjugation	BP	1.54543e-13	6.42567e-11
PC3	GO:0016567	1.86766e-13	1	99	449	protein ubiquitination	BP	1.86766e-13	7.24775e-11
PC3	GO:0006511	6.46343e-13	1	83	352	ubiquitin-dependent protein catabolic process	BP	6.46343e-13	2.35148e-10
PC3	GO:0019941	1.09046e-12	1	83	356	modification-dependent protein catabolic process	BP	1.09046e-12	3.73386e-10
PC3	GO:1902494	1.59773e-12	1	124	647	catalytic complex	CC	1.59773e-12	5.16688e-10
PC3	GO:0043632	2.36376e-12	1	83	363	modification-dependent macromolecule catabolic process	BP	2.36376e-12	7.2418e-10
PC3	GO:0019787	3.25426e-12	1	62	225	ubiquitin-like protein transferase activity	MF	3.25426e-12	9.47152e-10
PC3	GO:0051603	5.06621e-12	1	86	389	proteolysis involved in cellular protein catabolic process	BP	5.06621e-12	1.4043e-09
PC3	GO:0044265	7.45863e-12	1	110	570	cellular macromolecule catabolic process	BP	7.45863e-12	1.97348e-09
PC3	GO:1990234	1.21167e-11	1	92	434	transferase complex	CC	1.21167e-11	3.06223e-09
PC3	GO:0004842	1.26256e-11	1	59	212	ubiquitin-protein transferase activity	MF	1.26256e-11	3.06223e-09
PC3	GO:0044257	2.02197e-11	1	87	406	cellular protein catabolic process	BP	2.02197e-11	4.70796e-09
PC3	GO:0007423	5.21376e-11	1	68	317	sensory organ development	BP	5.21376e-11	3.03493e-07
PC3	GO:0016197	4.28859e-10	1	46	156	endosomal transport	BP	4.28859e-10	9.6015e-08
PC3	GO:0001654	4.50052e-10	1	51	216	eye development	BP	4.50052e-10	1.30988e-06
PC3	GO:0004871	1	5.99744e-10	29	668	signal transducer activity	MF	5.99744e-10	1.27692e-07
PC3	GO:0016604	6.14222e-10	1	52	201	nuclear body	CC	6.14222e-10	1.27692e-07
PC3	GO:0030163	6.62373e-10	1	95	489	protein catabolic process	BP	6.62373e-10	1.32954e-07
PC3	GO:0060089	1	7.06559e-10	38	780	molecular transducer activity	MF	7.06559e-10	1.37096e-07
PC3	GO:0031012	1	1.66767e-09	4	265	extracellular matrix	CC	1.66767e-09	3.13146e-07
PC3	GO:0022402	1	3.15991e-09	37	819	cell cycle process	BP	3.15991e-09	6.13127e-06
PC3	GO:0006396	3.25459e-09	1	88	485	RNA processing	BP	3.25459e-09	5.88237e-07
PC3	GO:1902582	3.35366e-09	1	156	982	single-organism intracellular transport	BP	3.35366e-09	5.88237e-07
PC3	GO:0007600	1	3.44889e-09	6	316	sensory perception	BP	3.44889e-09	5.88237e-07
PC3	GO:0007423	1	3.5369e-09	8	317	sensory organ development	BP	3.5369e-09	5.88237e-07
PC3	GO:0048193	3.92727e-09	1	47	173	Golgi vesicle transport	BP	3.92727e-09	6.35017e-07
PC3	GO:0009057	4.14348e-09	1	120	704	macromolecule catabolic process	BP	4.14348e-09	6.51871e-07
PC3	GO:0005578	1	5.66082e-09	3	225	proteinaceous extracellular matrix	CC	5.66082e-09	8.67148e-07
PC3	GO:0034220	1	5.94864e-09	26	577	ion transmembrane transport	BP	5.94864e-09	8.87873e-07
PC3	GO:0046530	6.14047e-09	1	17	37	photoreceptor cell differentiation	BP	6.14047e-09	7.6779e-06
PC3	GO:0050953	6.595e-09	1	36	131	sensory perception of light stimulus	BP	6.595e-09	7.6779e-06
PC3	GO:0007267	1	7.95623e-09	38	766	cell-cell signaling	BP	7.95623e-09	1.15783e-06
PC3	GO:0030529	9.99329e-09	1	75	429	ribonucleoprotein complex	CC	9.99329e-09	1.4188e-06
PC3	GO:0022857	1	1.19791e-08	26	571	transmembrane transporter activity	MF	1.19791e-08	1.66024e-06
PC3	GO:0007601	1.3046e-08	1	35	128	visual perception	BP	1.3046e-08	1.2022e-05
PC3	GO:0006892	1.40546e-08	1	30	90	post-Golgi vesicle-mediated transport	BP	1.40546e-08	1.9026e-06
PC3	GO:0060041	1.4457e-08	1	28	94	retina development in camera-type eye	BP	1.4457e-08	1.2022e-05
PC3	GO:0016071	1.77104e-08	1	73	393	mRNA metabolic process	BP	1.77104e-08	2.343e-06
PC3	GO:0097458	2.05119e-08	1	116	744	neuron part	CC	2.05119e-08	1.4925e-05
PC3	GO:0005509	1	2.08096e-08	14	384	calcium ion binding	MF	2.08096e-08	2.69183e-06
PC3	GO:0015075	1	2.89285e-08	21	487	ion transmembrane transporter activity	MF	2.89285e-08	3.66071e-06
PC3	GO:0006811	1	3.2519e-08	52	908	ion transport	BP	3.2519e-08	4.02751e-06
PC3	GO:0009986	1	3.41932e-08	15	420	cell surface	CC	3.41932e-08	4.14663e-06
PC3	GO:0043005	4.24681e-08	1	93	565	neuron projection	CC	4.24681e-08	2.74674e-05
PC3	GO:0070647	1	6.3855e-08	23	572	protein modification by small protein conjugation or removal	BP	6.3855e-08	3.5471e-05
PC3	GO:1903047	1	6.70299e-08	22	554	mitotic cell cycle process	BP	6.70299e-08	3.5471e-05
PC3	GO:0022891	1	7.18179e-08	24	521	substrate-specific transmembrane transporter activity	MF	7.18179e-08	8.53167e-06
PC3	GO:0048592	8.25155e-08	1	26	88	eye morphogenesis	BP	8.25155e-08	4.00269e-05
PC3	GO:0005730	8.27596e-08	1	88	511	nucleolus	CC	8.27596e-08	9.63488e-06
PC3	GO:0071826	9.3353e-08	1	33	131	ribonucleoprotein complex subunit organization	BP	9.3353e-08	1.06551e-05
PC3	GO:0098660	1	9.66806e-08	16	396	inorganic ion transmembrane transport	BP	9.66806e-08	1.08226e-05
PC3	GO:0098590	1.11892e-07	1	88	550	plasma membrane region	CC	1.11892e-07	5.01016e-05
PC3	GO:0001754	1.48601e-07	1	14	30	eye photoreceptor cell differentiation	BP	1.48601e-07	5.87519e-05
PC3	GO:0003723	1	1.51396e-07	56	973	RNA binding	MF	1.51396e-07	5.87519e-05
PC3	GO:0090596	1	1.7171e-07	1	151	sensory organ morphogenesis	BP	1.7171e-07	1.8859e-05
PC3	GO:0050877	1.94929e-07	1	88	531	neurological system process	BP	1.94929e-07	7.09178e-05
PC3	GO:0044427	1	2.1115e-07	15	430	chromosomal part	CC	2.1115e-07	7.23001e-05
PC3	GO:0006397	2.20712e-07	1	57	289	mRNA processing	BP	2.20712e-07	2.37919e-05
PC3	GO:0055085	1	2.94937e-07	48	809	transmembrane transport	BP	2.94937e-07	3.1215e-05
PC3	GO:1990351	1	3.26334e-07	3	181	transporter complex	CC	3.26334e-07	3.39213e-05
PC3	GO:0098589	3.35767e-07	1	102	676	membrane region	CC	3.35767e-07	0.000108583
PC3	GO:0061659	3.79822e-07	1	36	133	ubiquitin-like protein ligase activity	MF	3.79822e-07	3.87885e-05
PC3	GO:0005694	1	3.80475e-07	19	486	chromosome	CC	3.80475e-07	0.000116565
PC3	GO:0042462	4.41958e-07	1	11	20	eye photoreceptor cell development	BP	4.41958e-07	0.000125073
PC3	GO:0090596	4.51218e-07	1	35	151	sensory organ morphogenesis	BP	4.51218e-07	0.000125073
PC3	GO:0022803	1	4.56131e-07	7	244	passive transmembrane transporter activity	MF	4.56131e-07	4.50023e-05
PC3	GO:0015267	1	4.56131e-07	7	244	channel activity	MF	4.56131e-07	4.50023e-05
PC3	GO:1902495	1	4.81044e-07	3	175	transmembrane transporter complex	CC	4.81044e-07	4.66692e-05
PC3	GO:1990234	1	5.26681e-07	16	434	transferase complex	CC	5.26681e-07	0.000139355
PC3	GO:0044440	5.34495e-07	1	53	256	endosomal part	CC	5.34495e-07	5.10049e-05
PC3	GO:0006814	1	5.47792e-07	1	141	sodium ion transport	BP	5.47792e-07	5.14306e-05
PC3	GO:0006412	5.85144e-07	1	60	352	translation	BP	5.85144e-07	5.40655e-05
PC3	GO:0034702	1	6.4392e-07	2	152	ion channel complex	CC	6.4392e-07	5.74647e-05
PC3	GO:0044057	1	6.54651e-07	7	275	regulation of system process	BP	6.54651e-07	5.74647e-05
PC3	GO:0001654	1	6.59584e-07	5	216	eye development	BP	6.59584e-07	5.74647e-05
PC3	GO:1901135	1	6.61421e-07	37	733	carbohydrate derivative metabolic process	BP	6.61421e-07	5.74647e-05
PC3	GO:0032446	1	6.71038e-07	22	518	protein modification by small protein conjugation	BP	6.71038e-07	0.000169831
PC3	GO:0061630	6.78983e-07	1	35	130	ubiquitin protein ligase activity	MF	6.78983e-07	5.81229e-05
PC3	GO:0016482	7.59366e-07	1	109	695	cytoplasmic transport	BP	7.59366e-07	6.40619e-05
PC3	GO:0042461	7.70732e-07	1	12	25	photoreceptor cell development	BP	7.70732e-07	0.000186935
PC3	GO:0006954	1	7.9049e-07	10	351	inflammatory response	BP	7.9049e-07	6.57349e-05
PC3	GO:0000151	8.60631e-07	1	38	157	ubiquitin ligase complex	CC	8.60631e-07	7.05596e-05
PC3	GO:0043010	9.01325e-07	1	40	188	camera-type eye development	BP	9.01325e-07	0.000209864
PC3	GO:0043161	9.076e-07	1	55	276	proteasome-mediated ubiquitin-dependent protein catabolic process	BP	9.076e-07	7.33769e-05
PC3	GO:0004930	1	9.2411e-07	2	189	G-protein coupled receptor activity	MF	9.2411e-07	7.36882e-05
PC3	GO:0022838	1	1.02218e-06	7	233	substrate-specific channel activity	MF	1.02218e-06	8.0407e-05
PC3	GO:0000209	1.06261e-06	1	33	136	protein polyubiquitination	BP	1.06261e-06	8.21724e-05
PC3	GO:0007268	1	1.07729e-06	21	438	synaptic transmission	BP	1.07729e-06	8.21724e-05
PC3	GO:0006812	1	1.08697e-06	34	634	cation transport	BP	1.08697e-06	8.21724e-05
PC3	GO:0036477	1.12526e-06	1	65	374	somatodendritic compartment	CC	1.12526e-06	0.000246195
PC3	GO:1902494	0.999999	1.14195e-06	32	647	catalytic complex	CC	1.14195e-06	0.000246195
PC3	GO:0022618	1.3285e-06	1	30	125	ribonucleoprotein complex assembly	BP	1.3285e-06	9.91435e-05
PC3	GO:0070646	1.37929e-06	1	23	67	protein modification by small protein removal	BP	1.37929e-06	0.000101631
PC3	GO:0016874	1.43573e-06	1	54	260	ligase activity	MF	1.43573e-06	0.000104467
PC3	GO:0051276	0.999999	1.49441e-06	28	606	chromosome organization	BP	1.49441e-06	0.000310677
PC3	GO:0005216	1	1.67064e-06	7	227	ion channel activity	MF	1.67064e-06	0.000120059
PC3	GO:0034622	1.74425e-06	0.999999	80	477	cellular macromolecular complex assembly	BP	1.74425e-06	0.000123821
PC3	GO:0098590	0.999999	1.86689e-06	33	550	plasma membrane region	CC	1.86689e-06	0.000130925
PC3	GO:0044822	0.999999	1.87369e-06	42	754	poly(A) RNA binding	MF	1.87369e-06	0.000376095
PC3	GO:0015672	0.999999	1.88931e-06	13	346	monovalent inorganic cation transport	BP	1.88931e-06	0.000130925
PC3	GO:0098655	0.999999	1.99156e-06	18	392	cation transmembrane transport	BP	1.99156e-06	0.000136387
PC3	GO:0044451	0.999999	2.0733e-06	16	415	nucleoplasm part	CC	2.0733e-06	0.000402289
PC3	GO:0043010	1	2.15864e-06	4	188	camera-type eye development	BP	2.15864e-06	0.00014611
PC3	GO:0016607	2.35577e-06	0.999999	29	111	nuclear speck	CC	2.35577e-06	0.00015762
PC3	GO:0010498	2.6365e-06	0.999999	56	291	proteasomal protein catabolic process	BP	2.6365e-06	0.000174398
PC3	GO:0000278	0.999999	3.12674e-06	34	662	mitotic cell cycle	BP	3.12674e-06	0.000579552
PC3	GO:0098662	0.999999	3.16943e-06	15	345	inorganic cation transmembrane transport	BP	3.16943e-06	0.000207295
PC3	GO:0007600	3.18599e-06	0.999999	58	316	sensory perception	BP	3.18599e-06	0.000579552
PC3	GO:0043043	3.52479e-06	0.999999	60	367	peptide biosynthetic process	BP	3.52479e-06	0.000227975
PC3	GO:0010008	3.64002e-06	0.999998	49	240	endosome membrane	CC	3.64002e-06	0.000232842
PC3	GO:0030425	3.6504e-06	0.999998	48	260	dendrite	CC	3.6504e-06	0.000643908
PC3	GO:0008380	4.31774e-06	0.999998	46	242	RNA splicing	BP	4.31774e-06	0.000273191
PC3	GO:0000082	1	4.49427e-06	2	163	G1/S transition of mitotic cell cycle	BP	4.49427e-06	0.000769446
PC3	GO:0098742	1	4.64906e-06	1	109	cell-cell adhesion via plasma-membrane adhesion molecules	BP	4.64906e-06	0.000290991
PC3	GO:0005694	4.91804e-06	0.999998	83	486	chromosome	CC	4.91804e-06	0.000304553
PC3	GO:0007005	5.479e-06	0.999997	67	420	mitochondrion organization	BP	5.479e-06	0.000335718
PC3	GO:0007610	0.999998	5.57676e-06	19	415	behavior	BP	5.57676e-06	0.000338149
PC3	GO:0008324	0.999998	5.77177e-06	17	368	cation transmembrane transporter activity	MF	5.77177e-06	0.000346366
PC3	GO:0030246	0.999999	6.12045e-06	2	165	carbohydrate binding	MF	6.12045e-06	0.000363543
PC3	GO:0065003	6.6726e-06	0.999996	131	893	macromolecular complex assembly	BP	6.6726e-06	0.000391449
PC3	GO:0022402	6.72477e-06	0.999996	126	819	cell cycle process	BP	6.72477e-06	0.000391449
PC3	GO:0044463	7.48513e-06	0.999996	86	573	cell projection part	CC	7.48513e-06	0.00124488
PC3	GO:0019787	0.999998	8.27155e-06	5	225	ubiquitin-like protein transferase activity	MF	8.27155e-06	0.00133746
PC3	GO:0044391	9.02714e-06	0.999997	25	83	ribosomal subunit	CC	9.02714e-06	0.00139318
PC3	GO:0015935	9.09478e-06	0.999998	15	36	small ribosomal subunit	CC	9.09478e-06	0.00139318
PC3	GO:1903320	9.54623e-06	0.999996	37	184	regulation of protein modification by small protein conjugation or removal	BP	9.54623e-06	0.000550184
PC3	GO:0030001	0.999996	9.86951e-06	28	505	metal ion transport	BP	9.86951e-06	0.000563239
PC3	GO:0035725	1	1.00834e-05	0	90	sodium ion transmembrane transport	BP	1.00834e-05	0.00056986
PC3	GO:0051480	0.999999	1.02962e-05	2	148	cytosolic calcium ion homeostasis	BP	1.02962e-05	0.000576287
PC3	GO:0022836	0.999998	1.04883e-05	5	176	gated channel activity	MF	1.04883e-05	0.000581452
PC3	GO:0016567	0.999996	1.06025e-05	20	449	protein ubiquitination	BP	1.06025e-05	0.00158249
PC3	GO:0051705	1.13924e-05	0.999998	15	44	multi-organism behavior	BP	1.13924e-05	0.00165788
PC3	GO:0098589	0.999994	1.1552e-05	46	676	membrane region	CC	1.1552e-05	0.000634381
PC3	GO:0070936	1.18206e-05	0.999998	13	30	protein K48-linked ubiquitination	BP	1.18206e-05	0.000643062
PC3	GO:0003013	0.999997	1.21259e-05	8	252	circulatory system process	BP	1.21259e-05	0.000653563
PC3	GO:0032543	1.23991e-05	0.999997	17	72	mitochondrial translation	BP	1.23991e-05	0.000662156
PC3	GO:0008015	0.999997	1.27363e-05	8	251	blood circulation	BP	1.27363e-05	0.000670779
PC3	GO:0008509	0.999998	1.28135e-05	4	170	anion transmembrane transporter activity	MF	1.28135e-05	0.000670779
PC3	GO:0042391	0.999997	1.29063e-05	7	216	regulation of membrane potential	BP	1.29063e-05	0.000670779
PC3	GO:0006396	0.999994	1.32536e-05	24	485	RNA processing	BP	1.32536e-05	0.00188168
PC3	GO:0022890	0.999995	1.36095e-05	14	311	inorganic cation transmembrane transporter activity	MF	1.36095e-05	0.000701071
PC3	GO:0046873	0.999995	1.48786e-05	11	254	metal ion transmembrane transporter activity	MF	1.48786e-05	0.000759722
PC3	GO:0043604	1.50434e-05	0.999993	64	419	amide biosynthetic process	BP	1.50434e-05	0.000761458
PC3	GO:0005773	1.57389e-05	0.999992	63	364	vacuole	CC	1.57389e-05	0.00213101
PC3	GO:0003735	1.57419e-05	0.999995	25	85	structural constituent of ribosome	MF	1.57419e-05	0.00213101
PC3	GO:0031396	1.65308e-05	0.999994	34	168	regulation of protein ubiquitination	BP	1.65308e-05	0.000829535
PC3	GO:0043269	0.999993	1.82643e-05	15	339	regulation of ion transport	BP	1.82643e-05	0.000908689
PC3	GO:0048592	1	1.90644e-05	0	88	eye morphogenesis	BP	1.90644e-05	0.000940456
PC3	GO:0015077	0.999995	2.03321e-05	7	218	monovalent inorganic cation transmembrane transporter activity	MF	2.03321e-05	0.000994566
PC3	GO:0015291	0.999997	2.05395e-05	3	149	secondary active transmembrane transporter activity	MF	2.05395e-05	0.000996338
PC3	GO:0022610	0.999988	2.11959e-05	62	852	biological adhesion	BP	2.11959e-05	0.00101968
PC3	GO:1903522	0.999998	2.15479e-05	2	141	regulation of blood circulation	BP	2.15479e-05	0.00102812
PC3	GO:0030424	2.22814e-05	0.99999	44	244	axon	CC	2.22814e-05	0.00294773
PC3	GO:0022804	0.999994	2.26238e-05	9	233	active transmembrane transporter activity	MF	2.26238e-05	0.00107068
PC3	GO:0007155	0.999987	2.33184e-05	62	849	cell adhesion	BP	2.33184e-05	0.00109465
PC3	GO:0098656	0.999996	2.39613e-05	4	163	anion transmembrane transport	BP	2.39613e-05	0.00111583
PC3	GO:0055080	0.99999	2.44323e-05	18	382	cation homeostasis	BP	2.44323e-05	0.00112873
PC3	GO:0098771	0.999989	2.61425e-05	19	392	inorganic ion homeostasis	BP	2.61425e-05	0.00119823
PC3	GO:0004842	0.999994	2.72217e-05	5	212	ubiquitin-protein transferase activity	MF	2.72217e-05	0.00352128
PC3	GO:0043062	0.999991	2.86555e-05	10	247	extracellular structure organization	BP	2.86555e-05	0.00130316
PC3	GO:0022626	2.87248e-05	0.999993	18	53	cytosolic ribosome	CC	2.87248e-05	0.00363493
PC3	GO:0006413	2.9167e-05	0.99999	27	157	translational initiation	BP	2.9167e-05	0.00131613
PC3	GO:0005102	0.999983	3.01183e-05	50	846	receptor binding	MF	3.01183e-05	0.0013486
PC3	GO:0001750	3.03382e-05	0.999993	15	48	photoreceptor outer segment	CC	3.03382e-05	0.00375741
PC3	GO:0006937	1	3.20353e-05	0	95	regulation of muscle contraction	BP	3.20353e-05	0.00142349
PC3	GO:0030198	0.99999	3.22981e-05	10	246	extracellular matrix organization	BP	3.22981e-05	0.0014243
PC3	GO:0044772	0.999989	3.28203e-05	12	313	mitotic cell cycle phase transition	BP	3.28203e-05	0.00398014
PC3	GO:0005813	3.3338e-05	0.999983	58	309	centrosome	CC	3.3338e-05	0.0014591
PC3	GO:0005768	3.36043e-05	0.999981	78	470	endosome	CC	3.36043e-05	0.00145978
PC3	GO:0006518	3.3918e-05	0.999982	65	436	peptide metabolic process	BP	3.3918e-05	0.00146249
PC3	GO:0022613	3.54753e-05	0.999984	40	230	ribonucleoprotein complex biogenesis	BP	3.54753e-05	0.0015184
PC3	GO:0005215	0.99998	3.57891e-05	49	736	transporter activity	MF	3.57891e-05	0.00152064
PC3	GO:0043254	3.69178e-05	0.999984	41	207	regulation of protein complex assembly	BP	3.69178e-05	0.00155723
PC3	GO:0007204	0.999996	3.83474e-05	2	136	positive regulation of cytosolic calcium ion concentration	BP	3.83474e-05	0.00159582
PC3	GO:0019783	3.83808e-05	0.99999	18	52	ubiquitin-like protein-specific protease activity	MF	3.83808e-05	0.00159582
PC3	GO:0030182	3.89773e-05	0.999976	120	899	neuron differentiation	BP	3.89773e-05	0.00463034
PC3	GO:0015075	4.2119e-05	0.999977	74	487	ion transmembrane transporter activity	MF	4.2119e-05	0.00490349
PC3	GO:0005764	4.49309e-05	0.999978	54	308	lysosome	CC	4.49309e-05	0.00502967
PC3	GO:0000323	4.49309e-05	0.999978	54	308	lytic vacuole	CC	4.49309e-05	0.00502967
PC3	GO:1903322	4.5901e-05	0.999984	26	122	positive regulation of protein modification by small protein conjugation or removal	BP	4.5901e-05	0.00189496
PC3	GO:0005739	4.7835e-05	0.99997	120	959	mitochondrion	CC	4.7835e-05	0.0019609
PC3	GO:0048878	0.999975	4.89017e-05	39	634	chemical homeostasis	BP	4.89017e-05	0.00199061
PC3	GO:0000375	5.05659e-05	0.999979	35	185	RNA splicing, via transesterification reactions	BP	5.05659e-05	0.00204406
PC3	GO:0022627	5.16221e-05	0.999993	10	20	cytosolic small ribosomal subunit	CC	5.16221e-05	0.00566966
PC3	GO:0006820	0.999979	5.25814e-05	17	346	anion transport	BP	5.25814e-05	0.00211087
PC3	GO:0048699	5.36222e-05	0.999966	127	968	generation of neurons	BP	5.36222e-05	0.00578028
PC3	GO:0015081	0.999996	5.40826e-05	1	93	sodium ion transmembrane transporter activity	MF	5.40826e-05	0.00215627
PC3	GO:0006974	5.6516e-05	0.999969	72	461	cellular response to DNA damage stimulus	BP	5.6516e-05	0.00223796
PC3	GO:0019748	5.65786e-05	0.99999	12	33	secondary metabolic process	BP	5.65786e-05	0.00595442
PC3	GO:0000209	0.999993	5.72836e-05	2	136	protein polyubiquitination	BP	5.72836e-05	0.00595442
PC3	GO:0002758	5.78742e-05	0.999976	35	178	innate immune response-activating signal transduction	BP	5.78742e-05	0.00226386
PC3	GO:0031398	5.79479e-05	0.99998	24	110	positive regulation of protein ubiquitination	BP	5.79479e-05	0.00226386
PC3	GO:0051241	0.999969	6.22671e-05	34	590	negative regulation of multicellular organismal process	BP	6.22671e-05	0.00241638
PC3	GO:0042787	6.3101e-05	0.999978	25	110	protein ubiquitination involved in ubiquitin-dependent protein catabolic process	BP	6.3101e-05	0.00243252
PC3	GO:0000077	6.36729e-05	0.999978	24	108	DNA damage checkpoint	BP	6.36729e-05	0.00243842
PC3	GO:0050801	0.999971	6.49479e-05	23	429	ion homeostasis	BP	6.49479e-05	0.00247099
PC3	GO:0002218	6.79414e-05	0.999971	35	179	activation of innate immune response	BP	6.79414e-05	0.0025681
PC3	GO:0044705	7.08293e-05	0.999991	9	20	multi-organism reproductive behavior	BP	7.08293e-05	0.00723329
PC3	GO:0033993	0.999966	7.21311e-05	27	508	response to lipid	BP	7.21311e-05	0.00270887
PC3	GO:0008016	0.999995	7.32843e-05	1	106	regulation of heart contraction	BP	7.32843e-05	0.00273454
PC3	GO:0005815	7.43576e-05	0.999959	69	394	microtubule organizing center	CC	7.43576e-05	0.00275692
PC3	GO:0007215	7.96302e-05	0.999985	12	38	glutamate receptor signaling pathway	BP	7.96302e-05	0.00799185
PC3	GO:0006874	0.999976	8.84301e-05	7	211	cellular calcium ion homeostasis	BP	8.84301e-05	0.00324099
PC3	GO:0014070	0.999957	8.85272e-05	29	511	response to organic cyclic compound	BP	8.85272e-05	0.00324099
PC3	GO:0030904	8.98382e-05	0.999993	7	13	retromer complex	CC	8.98382e-05	0.00326843
PC3	GO:0000280	0.999966	9.14028e-05	14	331	nuclear division	BP	9.14028e-05	0.00901789
PC3	GO:0034765	0.999972	9.50728e-05	8	211	regulation of ion transmembrane transport	BP	9.50728e-05	0.0034204
PC3	GO:0000398	9.57783e-05	0.999959	34	183	mRNA splicing, via spliceosome	BP	9.57783e-05	0.0034204
PC3	GO:0000377	9.57783e-05	0.999959	34	183	RNA splicing, via transesterification reactions with bulged adenosine as nucleophile	BP	9.57783e-05	0.0034204
PC3	GO:0002429	0.999978	9.58131e-05	5	188	immune response-activating cell surface receptor signaling pathway	BP	9.58131e-05	0.00929547
PC3	GO:0090257	0.999988	9.79215e-05	2	127	regulation of muscle system process	BP	9.79215e-05	0.00347562
PC3	GO:0044843	0.99998	9.97307e-05	4	168	cell cycle G1/S phase transition	BP	9.97307e-05	0.00951692
PC3	GO:0061695	0.000100915	0.999958	33	159	transferase complex, transferring phosphorus-containing groups	CC	0.000100915	0.00356017
PC3	GO:0031570	0.000102551	0.999963	25	116	DNA integrity checkpoint	BP	0.000102551	0.00359606
PC3	GO:1903050	0.000114107	0.999949	37	194	regulation of proteolysis involved in cellular protein catabolic process	BP	0.000114107	0.00395952
PC3	GO:0001655	0.999966	0.000114276	8	204	urogenital system development	BP	0.000114276	0.00395952
PC3	GO:0019098	0.000114912	0.999985	9	21	reproductive behavior	BP	0.000114912	0.0107887
PC3	GO:0043603	0.00011516	0.999933	76	546	cellular amide metabolic process	BP	0.00011516	0.00396214
PC3	GO:0000278	0.000115713	0.999928	100	662	mitotic cell cycle	BP	0.000115713	0.00396214
PC3	GO:0045088	0.00011858	0.999944	42	233	regulation of innate immune response	BP	0.00011858	0.00403658
PC3	GO:0006082	0.999934	0.000120383	41	717	organic acid metabolic process	BP	0.000120383	0.00407413
PC3	GO:0043583	0.999979	0.000125547	3	127	ear development	BP	0.000125547	0.00422434
PC3	GO:0098687	0.999974	0.000126235	4	170	chromosomal region	CC	0.000126235	0.0116637
PC3	GO:0005770	0.000126335	0.999954	25	113	late endosome	CC	0.000126335	0.00422642
PC3	GO:0055074	0.999961	0.000131939	8	221	calcium ion homeostasis	BP	0.000131939	0.00438705
PC3	GO:0055065	0.999945	0.000133717	17	346	metal ion homeostasis	BP	0.000133717	0.00438705
PC3	GO:0044708	0.999954	0.000134039	11	250	single-organism behavior	BP	0.000134039	0.00438705
PC3	GO:1901137	0.999938	0.000134151	23	447	carbohydrate derivative biosynthetic process	BP	0.000134151	0.00438705
PC3	GO:0006629	0.999921	0.000137177	50	790	lipid metabolic process	BP	0.000137177	0.00446094
PC3	GO:0000245	0.000141443	0.999971	12	39	spliceosomal complex assembly	BP	0.000141443	0.00457411
PC3	GO:0005261	0.999961	0.000150824	6	167	cation channel activity	MF	0.000150824	0.00484907
PC3	GO:0070124	0.000151612	0.99997	11	48	mitochondrial translational initiation	BP	0.000151612	0.00484907
PC3	GO:0007156	0.999989	0.000152975	1	77	homophilic cell adhesion via plasma membrane adhesion molecules	BP	0.000152975	0.00486595
PC3	GO:0048285	0.999936	0.000157978	16	350	organelle fission	BP	0.000157978	0.01426
PC3	GO:0044427	0.000158513	0.99991	69	430	chromosomal part	CC	0.000158513	0.0050147
PC3	GO:0007617	0.000159234	0.999986	7	13	mating behavior	BP	0.000159234	0.01426
PC3	GO:0009187	0.999978	0.00016476	2	123	cyclic nucleotide metabolic process	BP	0.00016476	0.00516849
PC3	GO:0030003	0.999933	0.00016515	16	330	cellular cation homeostasis	BP	0.00016515	0.00516849
PC3	GO:0045089	0.000167532	0.999923	38	204	positive regulation of innate immune response	BP	0.000167532	0.00520005
PC3	GO:0061136	0.000167945	0.999929	32	153	regulation of proteasomal protein catabolic process	BP	0.000167945	0.00520005
PC3	GO:0097458	0.999898	0.000172198	55	744	neuron part	CC	0.000172198	0.00530175
PC3	GO:0034762	0.999945	0.000173377	9	223	regulation of transmembrane transport	BP	0.000173377	0.00530175
PC3	GO:0003002	0.999947	0.000173962	8	211	regionalization	BP	0.000173962	0.00530175
PC3	GO:0044764	0.000176878	0.999898	71	488	multi-organism cellular process	BP	0.000176878	0.00533556
PC3	GO:0022892	0.999901	0.000176905	43	630	substrate-specific transporter activity	MF	0.000176905	0.00533556
PC3	GO:0000228	0.999938	0.000176922	11	272	nuclear chromosome	CC	0.000176922	0.0153404
PC3	GO:0070972	0.000177154	0.999939	22	87	protein localization to endoplasmic reticulum	BP	0.000177154	0.0153404
PC3	GO:0048770	0.00018184	0.999945	18	69	pigment granule	CC	0.00018184	0.0153404
PC3	GO:0042470	0.00018184	0.999945	18	69	melanosome	CC	0.00018184	0.0153404
PC3	GO:0031902	0.0001842	0.999949	16	63	late endosome membrane	CC	0.0001842	0.00552696
PC3	GO:0009583	0.00018767	0.999941	19	76	detection of light stimulus	BP	0.00018767	0.0156061
PC3	GO:0051276	0.000188542	0.999883	95	606	chromosome organization	BP	0.000188542	0.00562821
PC3	GO:0043436	0.999891	0.000195802	41	707	oxoacid metabolic process	BP	0.000195802	0.00581513
PC3	GO:0008324	0.000198093	0.999892	57	368	cation transmembrane transporter activity	MF	0.000198093	0.016084
PC3	GO:0003407	0.000198943	0.999961	11	35	neural retina development	BP	0.000198943	0.016084
PC3	GO:0006352	0.000203083	0.999905	38	205	DNA-templated transcription, initiation	BP	0.000203083	0.00600074
PC3	GO:0070727	0.000204841	0.999863	131	949	cellular macromolecule localization	BP	0.000204841	0.00602211
PC3	GO:1903362	0.000206241	0.999904	38	207	regulation of cellular protein catabolic process	BP	0.000206241	0.0060328
PC3	GO:0045022	0.00021125	0.999965	10	24	early endosome to late endosome transport	BP	0.00021125	0.00612374
PC3	GO:0010608	0.000212435	0.999895	44	236	posttranscriptional regulation of gene expression	BP	0.000212435	0.00612374
PC3	GO:0006816	0.999928	0.000212506	10	230	calcium ion transport	BP	0.000212506	0.00612374
PC3	GO:0006873	0.999907	0.00021938	17	338	cellular ion homeostasis	BP	0.00021938	0.00629069
PC3	GO:0098797	0.999911	0.000222546	15	286	plasma membrane protein complex	CC	0.000222546	0.0063502
PC3	GO:0070126	0.000226079	0.999952	11	49	mitochondrial translational termination	BP	0.000226079	0.00641955
PC3	GO:0055082	0.999893	0.000227233	23	409	cellular chemical homeostasis	BP	0.000227233	0.00642098
PC3	GO:1901615	0.999903	0.000228586	17	348	organic hydroxy compound metabolic process	BP	0.000228586	0.00642801
PC3	GO:0019199	1	0.000243854	0	58	transmembrane receptor protein kinase activity	MF	0.000243854	0.00682439
PC3	GO:0016579	0.000249175	0.999928	17	56	protein deubiquitination	BP	0.000249175	0.0068921
PC3	GO:0015698	0.99998	0.000249557	1	85	inorganic anion transport	BP	0.000249557	0.0068921
PC3	GO:0006415	0.000249604	0.999906	25	101	translational termination	BP	0.000249604	0.019731
PC3	GO:0034613	0.000249825	0.999832	130	945	cellular protein localization	BP	0.000249825	0.0068921
PC3	GO:0044770	0.999898	0.000250832	15	326	cell cycle phase transition	BP	0.000250832	0.019731
PC3	GO:0031226	0.000259576	0.999828	119	900	intrinsic component of plasma membrane	CC	0.000259576	0.019939
PC3	GO:0048666	0.000260327	0.999834	98	738	neuron development	BP	0.000260327	0.019939
PC3	GO:0002223	0.000260557	0.999918	18	77	stimulatory C-type lectin receptor signaling pathway	BP	0.000260557	0.00715427
PC3	GO:0006446	0.000263997	0.999928	15	56	regulation of translational initiation	BP	0.000263997	0.00721467
PC3	GO:0044297	0.000266481	0.999865	45	270	cell body	CC	0.000266481	0.0199926
PC3	GO:0050953	0.999952	0.000267608	3	131	sensory perception of light stimulus	BP	0.000267608	0.00727918
PC3	GO:0022891	0.000267897	0.99984	75	521	substrate-specific transmembrane transporter activity	MF	0.000267897	0.0199926
PC3	GO:0009582	0.999962	0.000275101	2	115	detection of abiotic stimulus	BP	0.000275101	0.00744819
PC3	GO:0034703	0.999963	0.000276822	2	98	cation channel complex	CC	0.000276822	0.00746009
PC3	GO:0006414	0.000278539	0.999889	27	115	translational elongation	BP	0.000278539	0.0204798
PC3	GO:0071103	0.999961	0.00028146	2	124	DNA conformation change	BP	0.00028146	0.0204798
PC3	GO:0044282	0.999916	0.000286634	7	224	small molecule catabolic process	BP	0.000286634	0.00768213
PC3	GO:0048545	0.999896	0.0002877	11	267	response to steroid hormone	BP	0.0002877	0.00768213
PC3	GO:0019838	0.999977	0.000289875	1	86	growth factor binding	MF	0.000289875	0.00770486
PC3	GO:0061024	0.000295871	0.999814	92	633	membrane organization	BP	0.000295871	0.00781524
PC3	GO:1903034	0.999907	0.000296713	8	226	regulation of response to wounding	BP	0.000296713	0.00781524
PC3	GO:0044454	0.999897	0.000298032	10	249	nuclear chromosome part	CC	0.000298032	0.0214178
PC3	GO:0002768	0.999879	0.00030372	14	316	immune response-regulating cell surface receptor signaling pathway	BP	0.00030372	0.0215238
PC3	GO:0008565	0.000304647	0.999912	16	62	protein transporter activity	MF	0.000304647	0.00798807
PC3	GO:0043025	0.000306902	0.99985	40	236	neuronal cell body	CC	0.000306902	0.0215238
PC3	GO:0010959	0.999903	0.000308568	8	210	regulation of metal ion transport	BP	0.000308568	0.00805459
PC3	GO:0034660	0.000311475	0.999844	42	262	ncRNA metabolic process	BP	0.000311475	0.00807325
PC3	GO:0000075	0.000312056	0.999861	32	173	cell cycle checkpoint	BP	0.000312056	0.00807325
PC3	GO:0097529	1	0.0003147	0	83	myeloid leukocyte migration	BP	0.0003147	0.00810561
PC3	GO:0050795	0.999955	0.000325142	2	124	regulation of behavior	BP	0.000325142	0.00833766
PC3	GO:0003743	0.000329147	0.999931	11	37	translation initiation factor activity	MF	0.000329147	0.00840334
PC3	GO:0015931	0.999953	0.000335076	2	118	nucleobase-containing compound transport	BP	0.000335076	0.0232199
PC3	GO:0048593	1	0.000335465	0	64	camera-type eye morphogenesis	BP	0.000335465	0.00852725
PC3	GO:0050905	0.000341652	0.999903	15	63	neuromuscular process	BP	0.000341652	0.0233971
PC3	GO:0022832	0.999953	0.000344737	2	96	voltage-gated channel activity	MF	0.000344737	0.00868707
PC3	GO:0005244	0.999953	0.000344737	2	96	voltage-gated ion channel activity	MF	0.000344737	0.00868707
PC3	GO:0034248	0.000348219	0.999833	38	203	regulation of cellular amide metabolic process	BP	0.000348219	0.00870442
PC3	GO:0033267	0.000348296	0.999868	23	112	axon part	CC	0.000348296	0.0235748
PC3	GO:0060326	0.999936	0.000348416	3	140	cell chemotaxis	BP	0.000348416	0.00870442
PC3	GO:0008201	0.99997	0.000361708	1	99	heparin binding	MF	0.000361708	0.0089766
PC3	GO:0002220	0.000362395	0.999882	18	79	innate immune response activating cell surface receptor signaling pathway	BP	0.000362395	0.0089766
PC3	GO:0008023	0.000366391	0.999932	10	28	transcription elongation factor complex	CC	0.000366391	0.00903712
PC3	GO:0007601	0.999932	0.000370152	3	128	visual perception	BP	0.000370152	0.00909137
PC3	GO:0006614	0.000374076	0.999882	18	64	SRP-dependent cotranslational protein targeting to membrane	BP	0.000374076	0.0250287
PC3	GO:0006367	0.000376292	0.999829	33	177	transcription initiation from RNA polymerase II promoter	BP	0.000376292	0.00917167
PC3	GO:0005539	0.99993	0.000378066	3	131	glycosaminoglycan binding	MF	0.000378066	0.00917167
PC3	GO:0019725	0.999803	0.000378148	30	488	cellular homeostasis	BP	0.000378148	0.00917167
PC3	GO:0048839	0.999931	0.000379805	3	114	inner ear development	BP	0.000379805	0.00917363
PC3	GO:0009887	0.999783	0.000388541	39	560	organ morphogenesis	BP	0.000388541	0.00934585
PC3	GO:0036459	0.000390956	0.999893	15	46	ubiquitinyl hydrolase activity	MF	0.000390956	0.00936525
PC3	GO:0022857	0.000399429	0.999754	80	571	transmembrane transporter activity	MF	0.000399429	0.0264213
PC3	GO:0051301	0.00040453	0.999763	67	410	cell division	BP	0.00040453	0.00965068
PC3	GO:0045211	0.000406752	0.999852	21	104	postsynaptic membrane	CC	0.000406752	0.0266034
PC3	GO:0009581	0.999942	0.000407739	2	111	detection of external stimulus	BP	0.000407739	0.00965228
PC3	GO:0097060	0.999899	0.000407913	5	136	synaptic membrane	CC	0.000407913	0.00965228
PC3	GO:0032787	0.999817	0.000417722	17	366	monocarboxylic acid metabolic process	BP	0.000417722	0.00984438
PC3	GO:0006613	0.000423015	0.999864	18	65	cotranslational protein targeting to membrane	BP	0.000423015	0.0273597
PC3	GO:0032182	0.000439862	0.999863	17	64	ubiquitin-like protein binding	MF	0.000439862	0.0103243
PC3	GO:0007389	0.999818	0.000448565	14	273	pattern specification process	BP	0.000448565	0.0104795
PC3	GO:0006513	0.000450075	0.999903	11	35	protein monoubiquitination	BP	0.000450075	0.0104795
PC3	GO:0009897	0.999915	0.000452604	3	129	external side of plasma membrane	CC	0.000452604	0.0104965
PC3	GO:0030799	0.999961	0.000457246	1	100	regulation of cyclic nucleotide metabolic process	BP	0.000457246	0.010562
PC3	GO:0051443	0.000466218	0.99987	14	62	positive regulation of ubiquitin-protein transferase activity	BP	0.000466218	0.0107267
PC3	GO:0016477	0.999717	0.000470164	52	701	cell migration	BP	0.000470164	0.0107749
PC3	GO:0052652	0.999959	0.000475336	1	101	cyclic purine nucleotide metabolic process	BP	0.000475336	0.0108083
PC3	GO:0009190	0.999959	0.000475336	1	101	cyclic nucleotide biosynthetic process	BP	0.000475336	0.0108083
PC3	GO:0097060	0.000476534	0.999806	25	136	synaptic membrane	CC	0.000476534	0.0304825
PC3	GO:0019932	0.999894	0.000478284	4	132	second-messenger-mediated signaling	BP	0.000478284	0.010833
PC3	GO:0043235	0.999837	0.000482985	9	187	receptor complex	CC	0.000482985	0.0108971
PC3	GO:0006895	0.000486551	0.999948	7	13	Golgi to endosome transport	BP	0.000486551	0.0109352
PC3	GO:0016032	0.000502135	0.9997	68	481	viral process	BP	0.000502135	0.011242
PC3	GO:0000184	0.000508671	0.999833	18	69	nuclear-transcribed mRNA catabolic process, nonsense-mediated decay	BP	0.000508671	0.0321845
PC3	GO:1903047	0.000525244	0.999671	83	554	mitotic cell cycle process	BP	0.000525244	0.0117143
PC3	GO:0043484	0.000532613	0.999837	16	61	regulation of RNA splicing	BP	0.000532613	0.0118209
PC3	GO:0030595	0.999954	0.000534081	1	102	leukocyte chemotaxis	BP	0.000534081	0.0118209
PC3	GO:0044449	0.999921	0.000541009	2	122	contractile fiber part	CC	0.000541009	0.0338625
PC3	GO:0015103	0.999953	0.000549942	1	77	inorganic anion transmembrane transporter activity	MF	0.000549942	0.0121258
PC3	GO:0072001	0.999819	0.000557803	8	183	renal system development	BP	0.000557803	0.0122527
PC3	GO:0008270	0.999676	0.000559974	42	671	zinc ion binding	MF	0.000559974	0.0346767
PC3	GO:0010256	0.000566291	0.999677	58	334	endomembrane system organization	BP	0.000566291	0.0123924
PC3	GO:0006886	0.000572145	0.999633	90	650	intracellular protein transport	BP	0.000572145	0.0124718
PC3	GO:0060078	0.000573799	0.999882	10	33	regulation of postsynaptic membrane potential	BP	0.000573799	0.0351588
PC3	GO:0045165	0.999825	0.000574206	7	181	cell fate commitment	BP	0.000574206	0.0124718
PC3	GO:0050727	0.999866	0.000585983	4	156	regulation of inflammatory response	BP	0.000585983	0.0126803
PC3	GO:0033057	0.000601766	0.999925	7	16	multicellular organismal reproductive behavior	BP	0.000601766	0.0364883
PC3	GO:0061631	0.000608107	0.999942	6	12	ubiquitin conjugating enzyme activity	MF	0.000608107	0.0131103
PC3	GO:0060041	0.999909	0.000623877	2	94	retina development in camera-type eye	BP	0.000623877	0.0133541
PC3	GO:0072507	0.999765	0.000624001	11	240	divalent inorganic cation homeostasis	BP	0.000624001	0.0133541
PC3	GO:0048285	0.000627422	0.999642	57	350	organelle fission	BP	0.000627422	0.0133781
PC3	GO:0006875	0.999728	0.000638956	15	299	cellular metal ion homeostasis	BP	0.000638956	0.0135743
PC3	GO:0005887	0.000642241	0.999566	113	868	integral component of plasma membrane	CC	0.000642241	0.0385411
PC3	GO:0042592	0.999575	0.000656236	70	927	homeostatic process	BP	0.000656236	0.0138907
PC3	GO:0051726	0.000660103	0.999575	90	615	regulation of cell cycle	BP	0.000660103	0.013922
PC3	GO:0051180	0.000661971	0.999898	8	20	vitamin transport	BP	0.000661971	0.0393197
PC3	GO:0008217	0.999941	0.000664627	1	96	regulation of blood pressure	BP	0.000664627	0.0139668
PC3	GO:0022834	0.999941	0.000677101	1	77	ligand-gated channel activity	MF	0.000677101	0.0141269
PC3	GO:0015276	0.999941	0.000677101	1	77	ligand-gated ion channel activity	MF	0.000677101	0.0141269
PC3	GO:0016568	0.999679	0.000688268	19	377	chromatin modification	BP	0.000688268	0.0404622
PC3	GO:0050792	0.000689864	0.999724	23	118	regulation of viral process	BP	0.000689864	0.0143418
PC3	GO:0006508	0.000693763	0.999525	121	923	proteolysis	BP	0.000693763	0.0143715
PC3	GO:0021511	0.000695107	0.99989	8	21	spinal cord patterning	BP	0.000695107	0.0404622
PC3	GO:0043005	0.999598	0.000696387	41	565	neuron projection	CC	0.000696387	0.0143747
PC3	GO:0005783	0.000708003	0.999514	123	924	endoplasmic reticulum	CC	0.000708003	0.0408048
PC3	GO:0048562	0.999767	0.000708017	8	186	embryonic organ morphogenesis	BP	0.000708017	0.0145631
PC3	GO:0048706	0.999937	0.000716163	1	85	embryonic skeletal system development	BP	0.000716163	0.0146788
PC3	GO:0016592	0.000724103	0.999863	9	28	mediator complex	CC	0.000724103	0.0147895
PC3	GO:0009887	0.000731514	0.999543	77	560	organ morphogenesis	BP	0.000731514	0.0415055
PC3	GO:0005840	0.000734422	0.99969	26	116	ribosome	CC	0.000734422	0.0415055
PC3	GO:0072503	0.99973	0.000737749	10	226	cellular divalent inorganic cation homeostasis	BP	0.000737749	0.0150155
PC3	GO:0006368	0.000741791	0.999773	15	62	transcription elongation from RNA polymerase II promoter	BP	0.000741791	0.0150452
PC3	GO:0006397	0.999687	0.000745863	14	289	mRNA processing	BP	0.000745863	0.0417468
PC3	GO:0004674	0.000751082	0.999584	51	274	protein serine/threonine kinase activity	MF	0.000751082	0.0151807
PC3	GO:0072511	0.999685	0.00075383	14	267	divalent inorganic cation transport	BP	0.00075383	0.0151836
PC3	GO:0005215	0.000768385	0.999493	98	736	transporter activity	MF	0.000768385	0.0425978
PC3	GO:0035637	0.999932	0.000772468	1	75	multicellular organismal signaling	BP	0.000772468	0.0155053
PC3	GO:0006325	0.999615	0.000783496	22	413	chromatin organization	BP	0.000783496	0.0430258
PC3	GO:0045047	0.000793189	0.999729	18	69	protein targeting to ER	BP	0.000793189	0.043151
PC3	GO:0051351	0.000802843	0.999761	14	65	positive regulation of ligase activity	BP	0.000802843	0.0160049
PC3	GO:0051674	0.999493	0.000805609	59	764	localization of cell	BP	0.000805609	0.0160049
PC3	GO:0048870	0.999493	0.000805609	59	764	cell motility	BP	0.000805609	0.0160049
PC3	GO:0005125	0.999925	0.000815548	1	120	cytokine activity	MF	0.000815548	0.0161473
PC3	GO:0070838	0.999656	0.000818326	14	265	divalent metal ion transport	BP	0.000818326	0.0161474
PC3	GO:0043903	0.000826447	0.99965	25	135	regulation of symbiosis, encompassing mutualism through parasitism	BP	0.000826447	0.0162336
PC3	GO:0006417	0.000828274	0.999594	35	191	regulation of translation	BP	0.000828274	0.0162336
PC3	GO:0061659	0.999835	0.000835101	3	133	ubiquitin-like protein ligase activity	MF	0.000835101	0.0446201
PC3	GO:0055085	0.000835526	0.999438	106	809	transmembrane transport	BP	0.000835526	0.0446201
PC3	GO:1903293	0.000837343	0.999826	10	28	phosphatase complex	CC	0.000837343	0.0163016
PC3	GO:0008287	0.000837343	0.999826	10	28	protein serine/threonine phosphatase complex	CC	0.000837343	0.0163016
PC3	GO:0098609	0.999524	0.00085004	35	497	cell-cell adhesion	BP	0.00085004	0.0164596
PC3	GO:0019752	0.999514	0.000851117	37	637	carboxylic acid metabolic process	BP	0.000851117	0.0164596
PC3	GO:0007030	0.000862907	0.999724	16	60	Golgi organization	BP	0.000862907	0.0165803
PC3	GO:0009611	0.999486	0.000863051	45	643	response to wounding	BP	0.000863051	0.0165803
PC3	GO:0033267	0.999829	0.000869803	3	112	axon part	CC	0.000869803	0.0166418
PC3	GO:0061650	0.000871973	0.999907	6	13	ubiquitin-like protein conjugating enzyme activity	MF	0.000871973	0.0166418
PC3	GO:1901700	0.999421	0.000881934	72	968	response to oxygen-containing compound	BP	0.000881934	0.0167769
PC3	GO:0031012	0.000891657	0.999528	42	265	extracellular matrix	CC	0.000891657	0.0471849
PC3	GO:0050684	0.000892736	0.999699	17	69	regulation of mRNA processing	BP	0.000892736	0.0169271
PC3	GO:0007610	0.000912377	0.999458	61	415	behavior	BP	0.000912377	0.0477747
PC3	GO:0004386	0.999916	0.000919218	1	97	helicase activity	MF	0.000919218	0.0477747
PC3	GO:0048037	0.999782	0.000920048	4	160	cofactor binding	MF	0.000920048	0.0173883
PC3	GO:0044437	0.000945871	0.999512	39	231	vacuolar part	CC	0.000945871	0.0487249
PC3	GO:0004843	0.000958591	0.999724	14	45	ubiquitin-specific protease activity	MF	0.000958591	0.0180581
PC3	GO:0001508	0.999913	0.000962738	1	71	action potential	BP	0.000962738	0.0180777
PC3	GO:0050885	0.000964508	0.999803	9	33	neuromuscular process controlling balance	BP	0.000964508	0.0492491
PC3	GO:0016491	0.999532	0.000983868	19	403	oxidoreductase activity	MF	0.000983868	0.0184151
PC3	GO:0003008	0.000984643	0.999322	117	906	system process	BP	0.000984643	0.049819
PC3	GO:0034660	0.999589	0.000993019	13	262	ncRNA metabolic process	BP	0.000993019	0.049819
PC3	GO:0022892	0.00100134	0.999352	85	630	substrate-specific transporter activity	MF	0.00100134	0.049819
PC3	GO:0005216	0.00101204	0.999489	36	227	ion channel activity	MF	0.00101204	0.0499246
PC3	GO:0035770	0.001022	0.999604	21	92	ribonucleoprotein granule	CC	0.001022	0.0190675
PC3	GO:0044420	0.999838	0.00106608	2	78	extracellular matrix component	CC	0.00106608	0.0198264
PC3	GO:0001501	0.99949	0.0010918	18	315	skeletal system development	BP	0.0010918	0.02024
PC3	GO:0005769	0.00112213	0.999447	34	181	early endosome	CC	0.00112213	0.0207363
PC3	GO:0044419	0.0011339	0.999292	71	524	interspecies interaction between organisms	BP	0.0011339	0.0208216
PC3	GO:0044403	0.0011339	0.999292	71	524	symbiosis, encompassing mutualism through parasitism	BP	0.0011339	0.0208216
PC3	GO:0003924	0.00114649	0.99949	26	154	GTPase activity	MF	0.00114649	0.0209544
PC3	GO:0016568	0.00114833	0.999311	62	377	chromatin modification	BP	0.00114833	0.0209544
PC3	GO:1902911	0.00122417	0.999609	15	59	protein kinase complex	CC	0.00122417	0.0222684
PC3	GO:0006893	0.00123227	0.999699	11	34	Golgi to plasma membrane transport	BP	0.00123227	0.022346
PC3	GO:0016574	0.00125912	0.999784	8	20	histone ubiquitination	BP	0.00125912	0.0227076
PC3	GO:0031967	0.00126001	0.999186	80	634	organelle envelope	CC	0.00126001	0.0227076
PC3	GO:0019637	0.99923	0.00128301	43	661	organophosphate metabolic process	BP	0.00128301	0.0230506
PC3	GO:0007067	0.00129372	0.999288	45	265	mitotic nuclear division	BP	0.00129372	0.0231714
PC3	GO:0098661	0.999877	0.00131179	1	70	inorganic anion transmembrane transport	BP	0.00131179	0.023417
PC3	GO:1901565	0.999521	0.00131547	9	226	organonitrogen compound catabolic process	BP	0.00131547	0.023417
PC3	GO:1900371	0.999873	0.00132819	1	92	regulation of purine nucleotide biosynthetic process	BP	0.00132819	0.0234997
PC3	GO:0030808	0.999873	0.00132819	1	92	regulation of nucleotide biosynthetic process	BP	0.00132819	0.0234997
PC3	GO:0031975	0.0013568	0.999121	80	635	envelope	CC	0.0013568	0.0238741
PC3	GO:0015293	0.999786	0.00135841	2	92	symporter activity	MF	0.00135841	0.0238741
PC3	GO:0006066	0.999442	0.001362	12	253	alcohol metabolic process	BP	0.001362	0.0238741
PC3	GO:0008105	0.00136576	0.999808	7	15	asymmetric protein localization	BP	0.00136576	0.0238741
PC3	GO:0019058	0.00138065	0.999281	37	246	viral life cycle	BP	0.00138065	0.0240622
PC3	GO:0006164	0.999615	0.00139173	5	166	purine nucleotide biosynthetic process	BP	0.00139173	0.0241307
PC3	GO:0007034	0.00139308	0.999551	15	57	vacuolar transport	BP	0.00139308	0.0241307
PC3	GO:0006942	1	0.00139702	0	55	regulation of striated muscle contraction	BP	0.00139702	0.0241307
PC3	GO:0001822	0.999502	0.00144174	8	172	kidney development	BP	0.00144174	0.0247957
PC3	GO:0042471	0.999862	0.00144719	1	71	ear morphogenesis	BP	0.00144719	0.0247957
PC3	GO:0033365	0.0014483	0.999079	74	524	protein localization to organelle	BP	0.0014483	0.0247957
PC3	GO:1903902	0.00147855	0.999511	15	66	positive regulation of viral life cycle	BP	0.00147855	0.0252395
PC3	GO:0055067	0.999764	0.0014846	2	92	monovalent inorganic cation homeostasis	BP	0.0014846	0.0252686
PC3	GO:0051606	0.999498	0.00152743	7	189	detection of stimulus	BP	0.00152743	0.0259218
PC3	GO:0061061	0.999199	0.00154254	24	366	muscle structure development	BP	0.00154254	0.0260359
PC3	GO:0034764	1	0.0015472	0	57	positive regulation of transmembrane transport	BP	0.0015472	0.0260359
PC3	GO:0035666	0.00154757	0.999539	13	51	TRIF-dependent toll-like receptor signaling pathway	BP	0.00154757	0.0260359
PC3	GO:0051094	0.999009	0.00157704	52	683	positive regulation of developmental process	BP	0.00157704	0.0264551
PC3	GO:0000280	0.001588	0.999071	53	331	nuclear division	BP	0.001588	0.0265624
PC3	GO:1902493	0.00165411	0.999453	15	60	acetyltransferase complex	CC	0.00165411	0.0275102
PC3	GO:0031248	0.00165411	0.999453	15	60	protein acetyltransferase complex	CC	0.00165411	0.0275102
PC3	GO:0072521	0.999198	0.00167163	18	350	purine-containing compound metabolic process	BP	0.00167163	0.0276223
PC3	GO:0007416	0.999839	0.00167402	1	66	synapse assembly	BP	0.00167402	0.0276223
PC3	GO:0032355	0.999836	0.00167508	1	82	response to estradiol	BP	0.00167508	0.0276223
PC3	GO:0032435	0.00173662	0.999507	12	46	negative regulation of proteasomal ubiquitin-dependent protein catabolic process	BP	0.00173662	0.0284902
PC3	GO:1902580	0.00173751	0.998805	105	773	single-organism cellular localization	BP	0.00173751	0.0284902
PC3	GO:0044429	0.00174726	0.998908	65	533	mitochondrial part	CC	0.00174726	0.0285697
PC3	GO:0005525	0.00178837	0.999084	34	214	GTP binding	MF	0.00178837	0.0291599
PC3	GO:0051865	0.00180629	0.999608	9	28	protein autoubiquitination	BP	0.00180629	0.0292897
PC3	GO:0007032	0.00180639	0.999619	9	25	endosome organization	BP	0.00180639	0.0292897
PC3	GO:0070125	0.00182737	0.99957	9	46	mitochondrial translational elongation	BP	0.00182737	0.0295475
PC3	GO:0000910	0.0018381	0.999212	23	107	cytokinesis	BP	0.0018381	0.0296388
PC3	GO:0019003	0.00185368	0.999578	9	35	GDP binding	MF	0.00185368	0.0298074
PC3	GO:0043902	0.00186274	0.999246	20	104	positive regulation of multi-organism process	BP	0.00186274	0.0298706
PC3	GO:0009152	0.999458	0.0019074	5	162	purine ribonucleotide biosynthetic process	BP	0.0019074	0.0304431
PC3	GO:0022414	0.998799	0.00190891	50	714	reproductive process	BP	0.00190891	0.0304431
PC3	GO:0070925	0.00193049	0.998843	56	346	organelle assembly	BP	0.00193049	0.0307032
PC3	GO:0048524	0.00202366	0.999305	15	69	positive regulation of viral process	BP	0.00202366	0.0319599
PC3	GO:1901681	0.999487	0.00202542	4	139	sulfur compound binding	MF	0.00202542	0.0319599
PC3	GO:0030802	0.999796	0.00202969	1	88	regulation of cyclic nucleotide biosynthetic process	BP	0.00202969	0.0319599
PC3	GO:0010001	0.999564	0.0020392	3	111	glial cell differentiation	BP	0.0020392	0.0319599
PC3	GO:0050808	0.999488	0.00204549	4	109	synapse organization	BP	0.00204549	0.0319599
PC3	GO:0035861	0.00204773	0.999724	6	15	site of double-strand break	CC	0.00204773	0.0319599
PC3	GO:0031253	0.999235	0.0020539	9	174	cell projection membrane	CC	0.0020539	0.0319599
PC3	GO:0034705	1	0.00205898	0	50	potassium channel complex	CC	0.00205898	0.0319599
PC3	GO:0008076	1	0.00205898	0	50	voltage-gated potassium channel complex	CC	0.00205898	0.0319599
PC3	GO:0007033	0.00206735	0.999161	20	97	vacuole organization	BP	0.00206735	0.0319599
PC3	GO:0016570	0.0020699	0.998841	44	249	histone modification	BP	0.0020699	0.0319599
PC3	GO:0005604	0.999795	0.00209232	1	58	basement membrane	CC	0.00209232	0.0322206
PC3	GO:0006575	0.999459	0.0021218	4	146	cellular modified amino acid metabolic process	BP	0.0021218	0.0324219
PC3	GO:0004714	1	0.00212708	0	44	transmembrane receptor protein tyrosine kinase activity	MF	0.00212708	0.0324219
PC3	GO:0006325	0.0021344	0.998665	65	413	chromatin organization	BP	0.0021344	0.0324219
PC3	GO:0002027	1	0.00213606	0	56	regulation of heart rate	BP	0.00213606	0.0324219
PC3	GO:0007586	0.999784	0.00213809	1	85	digestion	BP	0.00213809	0.0324219
PC3	GO:0002756	0.00213881	0.999335	13	53	MyD88-independent toll-like receptor signaling pathway	BP	0.00213881	0.0324219
PC3	GO:0016591	0.00214922	0.999287	14	65	DNA-directed RNA polymerase II, holoenzyme	CC	0.00214922	0.0324665
PC3	GO:0007417	0.998706	0.0021529	40	536	central nervous system development	BP	0.0021529	0.0324665
PC3	GO:0022843	0.999637	0.00220473	2	78	voltage-gated cation channel activity	MF	0.00220473	0.0331622
PC3	GO:0017025	0.00221984	0.999764	5	12	TBP-class protein binding	MF	0.00221984	0.0333033
PC3	GO:0003012	0.99909	0.00223013	11	219	muscle system process	BP	0.00223013	0.0333718
PC3	GO:0005524	0.00225238	0.998372	137	924	ATP binding	MF	0.00225238	0.0336182
PC3	GO:0055086	0.998773	0.00227998	25	447	nucleobase-containing small molecule metabolic process	BP	0.00227998	0.0339432
PC3	GO:0043001	0.00228828	0.999547	8	23	Golgi to plasma membrane protein transport	BP	0.00228828	0.0339798
PC3	GO:0034767	1	0.00232176	0	52	positive regulation of ion transmembrane transport	BP	0.00232176	0.0343893
PC3	GO:1903900	0.00233754	0.99901	21	112	regulation of viral life cycle	BP	0.00233754	0.0345351
PC3	GO:0072522	0.999239	0.00239737	6	175	purine-containing compound biosynthetic process	BP	0.00239737	0.0353293
PC3	GO:0006936	0.99913	0.0024154	8	177	muscle contraction	BP	0.0024154	0.0354986
PC3	GO:0070271	0.00242715	0.998325	100	733	protein complex biogenesis	BP	0.00242715	0.0354986
PC3	GO:0006461	0.00242715	0.998325	100	733	protein complex assembly	BP	0.00242715	0.0354986
PC3	GO:0015850	0.999284	0.00247653	5	141	organic hydroxy compound transport	BP	0.00247653	0.0361301
PC3	GO:1901799	0.00252866	0.999241	12	49	negative regulation of proteasomal protein catabolic process	BP	0.00252866	0.0367983
PC3	GO:0070588	0.999264	0.00255993	5	115	calcium ion transmembrane transport	BP	0.00255993	0.0371605
PC3	GO:0006813	0.999249	0.00259938	5	123	potassium ion transport	BP	0.00259938	0.0376393
PC3	GO:0060537	0.998854	0.00261627	13	223	muscle tissue development	BP	0.00261627	0.0377899
PC3	GO:0046058	0.999547	0.00266466	2	96	cAMP metabolic process	BP	0.00266466	0.0383936
PC3	GO:1901293	0.999024	0.00267279	8	208	nucleoside phosphate biosynthetic process	BP	0.00267279	0.0384156
PC3	GO:0005681	0.00270478	0.99886	20	115	spliceosomal complex	CC	0.00270478	0.0387796
PC3	GO:0019903	0.00276212	0.998957	17	71	protein phosphatase binding	MF	0.00276212	0.0393045
PC3	GO:0046395	0.999277	0.00276666	4	145	carboxylic acid catabolic process	BP	0.00276666	0.0393045
PC3	GO:0016054	0.999277	0.00276666	4	145	organic acid catabolic process	BP	0.00276666	0.0393045
PC3	GO:0002221	0.0027684	0.998786	22	114	pattern recognition receptor signaling pathway	BP	0.0027684	0.0393045
PC3	GO:0034138	0.00277983	0.999056	14	62	toll-like receptor 3 signaling pathway	BP	0.00277983	0.0393708
PC3	GO:0019866	0.00279779	0.998468	37	294	organelle inner membrane	CC	0.00279779	0.039529
PC3	GO:0006354	0.0028192	0.998916	17	83	DNA-templated transcription, elongation	BP	0.0028192	0.039735
PC3	GO:0048732	0.99863	0.00283466	17	280	gland development	BP	0.00283466	0.0398124
PC3	GO:0071011	0.00284572	0.999653	5	15	precatalytic spliceosome	CC	0.00284572	0.0398124
PC3	GO:0008202	0.998957	0.00284878	8	193	steroid metabolic process	BP	0.00284878	0.0398124
PC3	GO:0002028	1	0.00285824	0	56	regulation of sodium ion transport	BP	0.00285824	0.0398124
PC3	GO:0009165	0.998949	0.00286421	8	207	nucleotide biosynthetic process	BP	0.00286421	0.0398124
PC3	GO:0030814	0.9997	0.00286573	1	82	regulation of cAMP metabolic process	BP	0.00286573	0.0398124
PC3	GO:0044432	0.998166	0.00292857	45	655	endoplasmic reticulum part	CC	0.00292857	0.0405886
PC3	GO:0002181	0.00293907	0.999456	7	22	cytoplasmic translation	BP	0.00293907	0.0406103
PC3	GO:0038061	0.00294624	0.999025	13	66	NIK/NF-kappaB signaling	BP	0.00294624	0.0406103
PC3	GO:0045211	0.999235	0.00295346	4	104	postsynaptic membrane	CC	0.00295346	0.0406103
PC3	GO:1903311	0.00295804	0.998867	17	76	regulation of mRNA metabolic process	BP	0.00295804	0.0406103
PC3	GO:0051438	0.00297981	0.998838	17	92	regulation of ubiquitin-protein transferase activity	BP	0.00297981	0.0408129
PC3	GO:0098827	0.00299131	0.999673	5	11	endoplasmic reticulum subcompartment	CC	0.00299131	0.0408742
PC3	GO:0002757	0.00305507	0.998242	44	280	immune response-activating signal transduction	BP	0.00305507	0.0416476
PC3	GO:0003018	0.99947	0.00307373	2	91	vascular process in circulatory system	BP	0.00307373	0.0418041
PC3	GO:2000026	0.997841	0.00311025	79	943	regulation of multicellular organismal development	BP	0.00311025	0.0420713
PC3	GO:0006171	0.999671	0.00311195	1	82	cAMP biosynthetic process	BP	0.00311195	0.0420713
PC3	GO:0016050	0.00311505	0.998446	29	163	vesicle organization	BP	0.00311505	0.0420713
PC3	GO:0051340	0.00314328	0.998767	17	93	regulation of ligase activity	BP	0.00314328	0.0423542
PC3	GO:0044706	0.999044	0.00322238	5	145	multi-multicellular organism process	BP	0.00322238	0.0433199
PC3	GO:0031349	0.00323578	0.998197	39	251	positive regulation of defense response	BP	0.00323578	0.0433997
PC3	GO:0006753	0.998222	0.00331538	23	411	nucleoside phosphate metabolic process	BP	0.00331538	0.0443651
PC3	GO:0008353	0.0033498	0.999608	5	12	RNA polymerase II carboxy-terminal domain kinase activity	MF	0.0033498	0.0447229
PC3	GO:0072698	0.0033697	0.999495	6	15	protein localization to microtubule cytoskeleton	BP	0.0033697	0.0448302
PC3	GO:0006821	0.999645	0.00337324	1	62	chloride transport	BP	0.00337324	0.0448302
PC3	GO:0042472	0.999637	0.00344623	1	61	inner ear morphogenesis	BP	0.00344623	0.0456959
PC3	GO:0042176	0.00347822	0.997983	44	282	regulation of protein catabolic process	BP	0.00347822	0.0460152
PC3	GO:0055117	1	0.00350307	0	47	regulation of cardiac muscle contraction	BP	0.00350307	0.0462091
PC3	GO:0071805	0.999071	0.00352108	4	106	potassium ion transmembrane transport	BP	0.00352108	0.0462091
PC3	GO:0071804	0.999071	0.00352108	4	106	cellular potassium ion transport	BP	0.00352108	0.0462091
PC3	GO:0001664	0.998942	0.00352462	5	158	G-protein coupled receptor binding	MF	0.00352462	0.0462091
PC3	GO:0046390	0.998833	0.00355692	6	170	ribose phosphate biosynthetic process	BP	0.00355692	0.0465278
PC3	GO:0043900	0.00358981	0.997952	41	277	regulation of multi-organism process	BP	0.00358981	0.0468527
PC3	GO:0071407	0.998382	0.00360836	13	232	cellular response to organic cyclic compound	BP	0.00360836	0.0469894
PC3	GO:0016569	0.00371187	0.997848	44	257	covalent chromatin modification	BP	0.00371187	0.0482295
PC3	GO:0098687	0.00374988	0.998079	30	170	chromosomal region	CC	0.00374988	0.0486148
PC3	GO:0055029	0.00378551	0.998544	16	81	nuclear DNA-directed RNA polymerase complex	CC	0.00378551	0.048751
PC3	GO:0030880	0.00378551	0.998544	16	81	RNA polymerase complex	CC	0.00378551	0.048751
PC3	GO:0000428	0.00378551	0.998544	16	81	DNA-directed RNA polymerase complex	CC	0.00378551	0.048751
PC3	GO:0043631	0.00382475	0.999165	8	24	RNA polyadenylation	BP	0.00382475	0.0490394
PC3	GO:0006378	0.00382475	0.999165	8	24	mRNA polyadenylation	BP	0.00382475	0.0490394
PC3	GO:0009260	0.998728	0.00385145	6	169	ribonucleotide biosynthetic process	BP	0.00385145	0.0491991
PC3	GO:0009583	0.999582	0.00385411	1	76	detection of light stimulus	BP	0.00385411	0.0491991
PC3	GO:0046966	0.00386997	0.999389	6	16	thyroid hormone receptor binding	MF	0.00386997	0.0492934
PC3	GO:0009117	0.997901	0.00388004	23	408	nucleotide metabolic process	BP	0.00388004	0.0493138
PC3	GO:0006891	0.00389533	0.999047	9	28	intra-Golgi vesicle-mediated transport	BP	0.00389533	0.0494002
PC3	GO:0044389	0.00391343	0.998037	28	161	ubiquitin-like protein ligase binding	MF	0.00391343	0.0495219
PC4	GO:0003723	1	0	42	973	RNA binding	MF	0	0
PC4	GO:0050953	1.96389e-19	1	53	131	sensory perception of light stimulus	BP	1.96389e-19	5.71589e-16
PC4	GO:0007601	3.14595e-19	1	52	128	visual perception	BP	3.14595e-19	6.10419e-16
PC4	GO:0060041	7.34382e-15	1	40	94	retina development in camera-type eye	BP	7.34382e-15	1.06871e-11
PC4	GO:0007423	1.2198e-13	1	80	317	sensory organ development	BP	1.2198e-13	1.42009e-10
PC4	GO:0001754	2.90032e-13	1	20	30	eye photoreceptor cell differentiation	BP	2.90032e-13	2.81379e-10
PC4	GO:0001654	4.29615e-13	1	61	216	eye development	BP	4.29615e-13	3.57255e-10
PC4	GO:0042462	7.05591e-13	1	16	20	eye photoreceptor cell development	BP	7.05591e-13	5.13405e-10
PC4	GO:0046530	1.24487e-12	1	22	37	photoreceptor cell differentiation	BP	1.24487e-12	8.05156e-10
PC4	GO:0048592	8.32814e-12	1	34	88	eye morphogenesis	BP	8.32814e-12	4.84781e-09
PC4	GO:0042461	1.35319e-11	1	17	25	photoreceptor cell development	BP	1.35319e-11	7.16082e-09
PC4	GO:0005925	6.21782e-11	1	60	258	focal adhesion	CC	6.21782e-11	2.60149e-07
PC4	GO:0007600	1.05922e-10	1	70	316	sensory perception	BP	1.05922e-10	5.13812e-08
PC4	GO:0005924	1.08969e-10	1	60	261	cell-substrate adherens junction	CC	1.08969e-10	2.60149e-07
PC4	GO:0030055	1.51527e-10	1	60	264	cell-substrate junction	CC	1.51527e-10	2.60149e-07
PC4	GO:0035967	1.78766e-10	1	34	101	cellular response to topologically incorrect protein	BP	1.78766e-10	2.60149e-07
PC4	GO:0043010	2.45e-10	1	51	188	camera-type eye development	BP	2.45e-10	1.09703e-07
PC4	GO:0090596	3.61447e-10	1	44	151	sensory organ morphogenesis	BP	3.61447e-10	1.50285e-07
PC4	GO:0044822	1	4.67531e-10	31	754	poly(A) RNA binding	MF	4.67531e-10	1.81433e-07
PC4	GO:0005929	5.76511e-10	1	67	291	cilium	CC	5.76511e-10	2.09742e-07
PC4	GO:0050877	8.16563e-10	1	101	531	neurological system process	BP	8.16563e-10	2.79601e-07
PC4	GO:0030968	1.59154e-09	1	31	94	endoplasmic reticulum unfolded protein response	BP	1.59154e-09	1.84724e-06
PC4	GO:0035966	2.16533e-09	1	38	129	response to topologically incorrect protein	BP	2.16533e-09	1.84724e-06
PC4	GO:0005912	2.2536e-09	1	63	306	adherens junction	CC	2.2536e-09	1.84724e-06
PC4	GO:0070161	2.53873e-09	1	64	317	anchoring junction	CC	2.53873e-09	1.84724e-06
PC4	GO:0034620	3.47263e-09	1	31	96	cellular response to unfolded protein	BP	3.47263e-09	2.24602e-06
PC4	GO:0034976	8.53369e-09	1	43	170	response to endoplasmic reticulum stress	BP	8.53369e-09	4.96746e-06
PC4	GO:0006396	1	1.70676e-08	16	485	RNA processing	BP	1.70676e-08	5.51948e-06
PC4	GO:0044463	1.82443e-08	1	106	573	cell projection part	CC	1.82443e-08	5.58948e-06
PC4	GO:0006986	2.01929e-08	1	35	122	response to unfolded protein	BP	2.01929e-08	1.06857e-05
PC4	GO:0009583	2.58074e-08	1	25	76	detection of light stimulus	BP	2.58074e-08	7.51126e-06
PC4	GO:0016032	1	3.72014e-08	16	481	viral process	BP	3.72014e-08	1.03119e-05
PC4	GO:0003407	5.05447e-08	1	17	35	neural retina development	BP	5.05447e-08	1.33737e-05
PC4	GO:0044419	1	1.76736e-07	20	524	interspecies interaction between organisms	BP	1.76736e-07	4.28659e-05
PC4	GO:0044403	1	1.76736e-07	20	524	symbiosis, encompassing mutualism through parasitism	BP	1.76736e-07	4.28659e-05
PC4	GO:0044764	1	2.00801e-07	18	488	multi-organism cellular process	BP	2.00801e-07	4.67545e-05
PC4	GO:0007602	2.35975e-07	1	22	69	phototransduction	BP	2.35975e-07	5.28312e-05
PC4	GO:0006521	2.46966e-07	1	20	47	regulation of cellular amino acid metabolic process	BP	2.46966e-07	0.000119799
PC4	GO:0003008	4.19845e-07	1	139	906	system process	BP	4.19845e-07	9.05156e-05
PC4	GO:0034660	1	4.75322e-07	5	262	ncRNA metabolic process	BP	4.75322e-07	9.65366e-05
PC4	GO:0097458	4.80942e-07	1	122	744	neuron part	CC	4.80942e-07	9.65366e-05
PC4	GO:1902582	5.58395e-07	1	143	982	single-organism intracellular transport	BP	5.58395e-07	0.000250032
PC4	GO:0009584	5.83977e-07	1	21	66	detection of visible light	BP	5.83977e-07	0.000113311
PC4	GO:0044441	7.19509e-07	1	45	193	ciliary part	CC	7.19509e-07	0.000135105
PC4	GO:0016482	7.53957e-07	1	109	695	cytoplasmic transport	BP	7.53957e-07	0.000313484
PC4	GO:0032432	8.09562e-07	1	14	34	actin filament bundle	CC	8.09562e-07	0.000314164
PC4	GO:0001750	9.05037e-07	1	18	48	photoreceptor outer segment	CC	9.05037e-07	0.000164632
PC4	GO:0070059	1.08524e-06	1	15	37	intrinsic apoptotic signaling pathway in response to endoplasmic reticulum stress	BP	1.08524e-06	0.000394823
PC4	GO:0034470	1	1.10919e-06	1	165	ncRNA processing	BP	1.10919e-06	0.000190709
PC4	GO:0031513	1.11709e-06	1	25	82	nonmotile primary cilium	CC	1.11709e-06	0.000190709
PC4	GO:0044782	1.14668e-06	1	34	132	cilium organization	BP	1.14668e-06	0.000190709
PC4	GO:0060042	1.25795e-06	1	14	29	retina morphogenesis in camera-type eye	BP	1.25795e-06	0.000203403
PC4	GO:0002478	1.2743e-06	1	29	101	antigen processing and presentation of exogenous peptide antigen	BP	1.2743e-06	0.000436335
PC4	GO:0022402	0.999999	1.35562e-06	48	819	cell cycle process	BP	1.35562e-06	0.000213271
PC4	GO:0002479	1.38837e-06	1	19	46	antigen processing and presentation of exogenous peptide antigen via MHC class I, TAP-dependent	BP	1.38837e-06	0.000448985
PC4	GO:0019884	1.50199e-06	1	30	108	antigen processing and presentation of exogenous antigen	BP	1.50199e-06	0.000460163
PC4	GO:0001725	1.67385e-06	1	13	32	stress fiber	CC	1.67385e-06	0.000487173
PC4	GO:0015629	1.77045e-06	0.999999	51	282	actin cytoskeleton	CC	1.77045e-06	0.000490752
PC4	GO:0048593	2.37454e-06	0.999999	21	64	camera-type eye morphogenesis	BP	2.37454e-06	0.000363743
PC4	GO:0042641	2.65792e-06	1	14	38	actomyosin	CC	2.65792e-06	0.000667211
PC4	GO:0006511	2.68928e-06	0.999999	62	352	ubiquitin-dependent protein catabolic process	BP	2.68928e-06	0.000667211
PC4	GO:0042590	2.75091e-06	0.999999	19	48	antigen processing and presentation of exogenous peptide antigen via MHC class I	BP	2.75091e-06	0.000667211
PC4	GO:0045732	3.02838e-06	0.999999	38	168	positive regulation of protein catabolic process	BP	3.02838e-06	0.000705127
PC4	GO:1903052	3.85962e-06	0.999999	29	111	positive regulation of proteolysis involved in cellular protein catabolic process	BP	3.85962e-06	0.000864109
PC4	GO:1903047	0.999998	3.94603e-06	28	554	mitotic cell cycle process	BP	3.94603e-06	0.000581663
PC4	GO:0007067	0.999999	3.997e-06	8	265	mitotic nuclear division	BP	3.997e-06	0.000581663
PC4	GO:0050877	0.999998	4.32354e-06	24	531	neurological system process	BP	4.32354e-06	0.000914379
PC4	GO:0019941	4.39832e-06	0.999998	62	356	modification-dependent protein catabolic process	BP	4.39832e-06	0.000914379
PC4	GO:0060219	4.57229e-06	1	8	12	camera-type eye photoreceptor cell differentiation	BP	4.57229e-06	0.000649154
PC4	GO:0005761	6.28099e-06	0.999999	17	41	mitochondrial ribosome	CC	6.28099e-06	0.00121872
PC4	GO:0000313	6.28099e-06	0.999999	17	41	organellar ribosome	CC	6.28099e-06	0.00121872
PC4	GO:0009581	6.64686e-06	0.999998	28	111	detection of external stimulus	BP	6.64686e-06	0.000921224
PC4	GO:0042384	6.83927e-06	0.999998	30	117	cilium assembly	BP	6.83927e-06	0.000925846
PC4	GO:0001895	8.00052e-06	0.999999	15	39	retina homeostasis	BP	8.00052e-06	0.00105843
PC4	GO:0002474	8.65597e-06	0.999998	21	64	antigen processing and presentation of peptide antigen via MHC class I	BP	8.65597e-06	0.00161782
PC4	GO:0030529	0.999997	8.76462e-06	17	429	ribonucleoprotein complex	CC	8.76462e-06	0.00113375
PC4	GO:0043161	9.01199e-06	0.999996	51	276	proteasome-mediated ubiquitin-dependent protein catabolic process	BP	9.01199e-06	0.00161782
PC4	GO:0038061	9.17161e-06	0.999998	21	66	NIK/NF-kappaB signaling	BP	9.17161e-06	0.00161782
PC4	GO:0000280	0.999997	9.63368e-06	13	331	nuclear division	BP	9.63368e-06	0.00121908
PC4	GO:0043632	9.66906e-06	0.999995	62	363	modification-dependent macromolecule catabolic process	BP	9.66906e-06	0.0016554
PC4	GO:0033238	1.05043e-05	0.999997	20	59	regulation of cellular amine metabolic process	BP	1.05043e-05	0.00171428
PC4	GO:0070125	1.0602e-05	0.999998	18	46	mitochondrial translational elongation	BP	1.0602e-05	0.00171428
PC4	GO:0016071	0.999996	1.19769e-05	16	393	mRNA metabolic process	BP	1.19769e-05	0.00148336
PC4	GO:0009582	1.35109e-05	0.999995	28	115	detection of abiotic stimulus	BP	1.35109e-05	0.00163848
PC4	GO:0048002	1.35387e-05	0.999995	29	114	antigen processing and presentation of peptide antigen	BP	1.35387e-05	0.00212997
PC4	GO:0045862	1.4894e-05	0.999993	46	233	positive regulation of proteolysis	BP	1.4894e-05	0.00228153
PC4	GO:0019882	1.55561e-05	0.999994	33	139	antigen processing and presentation	BP	1.55561e-05	0.00232184
PC4	GO:0006403	1	1.61123e-05	0	102	RNA localization	BP	1.61123e-05	0.00191407
PC4	GO:0072372	1.71866e-05	0.999994	31	131	primary cilium	CC	1.71866e-05	0.00200087
PC4	GO:1903364	1.95651e-05	0.999993	29	119	positive regulation of cellular protein catabolic process	BP	1.95651e-05	0.00284721
PC4	GO:0044843	0.999997	1.98113e-05	3	168	cell cycle G1/S phase transition	BP	1.98113e-05	0.00226121
PC4	GO:0007603	2.14302e-05	0.999995	17	58	phototransduction, visible light	BP	2.14302e-05	0.00236189
PC4	GO:0048285	0.999992	2.15049e-05	15	350	organelle fission	BP	2.15049e-05	0.00236189
PC4	GO:0036498	2.18691e-05	0.999995	16	50	IRE1-mediated unfolded protein response	BP	2.18691e-05	0.00310487
PC4	GO:0006397	0.999993	2.23636e-05	10	289	mRNA processing	BP	2.23636e-05	0.00241072
PC4	GO:0000278	0.999988	2.33052e-05	39	662	mitotic cell cycle	BP	2.33052e-05	0.00246653
PC4	GO:0019953	0.99999	2.40144e-05	20	424	sexual reproduction	BP	2.40144e-05	0.00332829
PC4	GO:0006259	0.999989	2.45872e-05	27	520	DNA metabolic process	BP	2.45872e-05	0.00255575
PC4	GO:0015075	2.50675e-05	0.999986	81	487	ion transmembrane transporter activity	MF	2.50675e-05	0.00255996
PC4	GO:0051603	2.66038e-05	0.999986	64	389	proteolysis involved in cellular protein catabolic process	BP	2.66038e-05	0.00360141
PC4	GO:0051236	1	2.73881e-05	0	97	establishment of RNA localization	BP	2.73881e-05	0.0026571
PC4	GO:0050658	1	2.73881e-05	0	97	RNA transport	BP	2.73881e-05	0.0026571
PC4	GO:0050657	1	2.73881e-05	0	97	nucleic acid transport	BP	2.73881e-05	0.0026571
PC4	GO:0044257	3.07923e-05	0.999984	66	406	cellular protein catabolic process	BP	3.07923e-05	0.00407368
PC4	GO:0000082	0.999995	3.44015e-05	3	163	G1/S transition of mitotic cell cycle	BP	3.44015e-05	0.0032828
PC4	GO:0032543	3.58685e-05	0.999989	22	72	mitochondrial translation	BP	3.58685e-05	0.0046398
PC4	GO:0010498	3.76934e-05	0.999982	51	291	proteasomal protein catabolic process	BP	3.76934e-05	0.00476985
PC4	GO:0045494	3.7703e-05	0.999995	11	23	photoreceptor cell maintenance	BP	3.7703e-05	0.00353983
PC4	GO:0071356	4.12838e-05	0.999984	33	144	cellular response to tumor necrosis factor	BP	4.12838e-05	0.00511305
PC4	GO:0019058	0.999988	4.57964e-05	7	246	viral life cycle	BP	4.57964e-05	0.00423145
PC4	GO:0048699	4.95114e-05	0.999968	145	968	generation of neurons	BP	4.95114e-05	0.00450321
PC4	GO:0001917	5.17818e-05	0.999991	12	31	photoreceptor inner segment	CC	5.17818e-05	0.00463725
PC4	GO:0000502	5.22024e-05	0.999987	17	50	proteasome complex	CC	5.22024e-05	0.00633063
PC4	GO:0033209	5.87996e-05	0.999981	23	85	tumor necrosis factor-mediated signaling pathway	BP	5.87996e-05	0.00669742
PC4	GO:0000904	5.97254e-05	0.999965	87	628	cell morphogenesis involved in differentiation	BP	5.97254e-05	0.00669742
PC4	GO:0000003	0.99997	6.11334e-05	31	562	reproduction	BP	6.11334e-05	0.00669742
PC4	GO:0030163	6.45884e-05	0.999964	75	489	protein catabolic process	BP	6.45884e-05	0.00669742
PC4	GO:0007005	6.4828e-05	0.999964	71	420	mitochondrion organization	BP	6.4828e-05	0.00669742
PC4	GO:0044822	6.53545e-05	0.999959	110	754	poly(A) RNA binding	MF	6.53545e-05	0.00669742
PC4	GO:0044819	6.84703e-05	0.999983	17	53	mitotic G1/S transition checkpoint	BP	6.84703e-05	0.00669742
PC4	GO:0031571	6.84703e-05	0.999983	17	53	mitotic G1 DNA damage checkpoint	BP	6.84703e-05	0.00669742
PC4	GO:0007276	0.999973	6.94857e-05	15	343	gamete generation	BP	6.94857e-05	0.00669742
PC4	GO:0005762	7.03295e-05	0.999992	9	17	mitochondrial large ribosomal subunit	CC	7.03295e-05	0.00669742
PC4	GO:0000315	7.03295e-05	0.999992	9	17	organellar large ribosomal subunit	CC	7.03295e-05	0.00669742
PC4	GO:1902400	7.13348e-05	0.999983	16	47	intracellular signal transduction involved in G1 DNA damage checkpoint	BP	7.13348e-05	0.00669742
PC4	GO:0072431	7.13348e-05	0.999983	16	47	signal transduction involved in mitotic G1 DNA damage checkpoint	BP	7.13348e-05	0.00669742
PC4	GO:0006977	7.13348e-05	0.999983	16	47	DNA damage response, signal transduction by p53 class mediator resulting in cell cycle arrest	BP	7.13348e-05	0.00669742
PC4	GO:0022891	7.24104e-05	0.999958	83	521	substrate-specific transmembrane transporter activity	MF	7.24104e-05	0.00638638
PC4	GO:0034612	7.40851e-05	0.999969	34	156	response to tumor necrosis factor	BP	7.40851e-05	0.00684523
PC4	GO:0070124	7.71773e-05	0.999981	17	48	mitochondrial translational initiation	BP	7.71773e-05	0.00701952
PC4	GO:0016032	8.16098e-05	0.999953	78	481	viral process	BP	8.16098e-05	0.00730847
PC4	GO:0005216	8.37389e-05	0.99996	45	227	ion channel activity	MF	8.37389e-05	0.00727529
PC4	GO:0051351	8.66298e-05	0.999975	19	65	positive regulation of ligase activity	BP	8.66298e-05	0.00739855
PC4	GO:1902403	8.76997e-05	0.999978	16	48	signal transduction involved in mitotic DNA integrity checkpoint	BP	8.76997e-05	0.00739855
PC4	GO:1902402	8.76997e-05	0.999978	16	48	signal transduction involved in mitotic DNA damage checkpoint	BP	8.76997e-05	0.00739855
PC4	GO:0072413	8.76997e-05	0.999978	16	48	signal transduction involved in mitotic cell cycle checkpoint	BP	8.76997e-05	0.00739855
PC4	GO:0044783	9.1666e-05	0.999976	17	54	G1 DNA damage checkpoint	BP	9.1666e-05	0.00755542
PC4	GO:0070126	9.21551e-05	0.999976	17	49	mitochondrial translational termination	BP	9.21551e-05	0.00755542
PC4	GO:1902235	9.6394e-05	0.999988	9	20	regulation of endoplasmic reticulum stress-induced intrinsic apoptotic signaling pathway	BP	9.6394e-05	0.00779319
PC4	GO:0070647	0.999949	9.8688e-05	34	572	protein modification by small protein conjugation or removal	BP	9.8688e-05	0.00844798
PC4	GO:0005730	0.99995	0.000102477	28	511	nucleolus	CC	0.000102477	0.00853822
PC4	GO:0048871	0.000103651	0.999954	37	187	multicellular organismal homeostasis	BP	0.000103651	0.00853822
PC4	GO:0034613	0.000103773	0.999932	129	945	cellular protein localization	BP	0.000103773	0.00827481
PC4	GO:0051028	1	0.000104143	0	83	mRNA transport	BP	0.000104143	0.00853822
PC4	GO:0032504	0.999948	0.000112647	24	457	multicellular organism reproduction	BP	0.000112647	0.00886102
PC4	GO:0055085	0.000117686	0.999924	117	809	transmembrane transport	BP	0.000117686	0.00951455
PC4	GO:0051606	0.999969	0.000119948	6	189	detection of stimulus	BP	0.000119948	0.00897
PC4	GO:0030135	0.00012202	0.999953	27	134	coated vesicle	CC	0.00012202	0.00897
PC4	GO:0044764	0.000122764	0.999928	78	488	multi-organism cellular process	BP	0.000122764	0.00897
PC4	GO:0044419	0.000124953	0.999926	83	524	interspecies interaction between organisms	BP	0.000124953	0.00897
PC4	GO:0044403	0.000124953	0.999926	83	524	symbiosis, encompassing mutualism through parasitism	BP	0.000124953	0.00897
PC4	GO:0070727	0.000125169	0.999918	129	949	cellular macromolecule localization	BP	0.000125169	0.00897
PC4	GO:0003723	0.000125414	0.999917	135	973	RNA binding	MF	0.000125414	0.00897
PC4	GO:0009887	0.000126237	0.999924	88	560	organ morphogenesis	BP	0.000126237	0.0100503
PC4	GO:0030182	0.000127765	0.999916	134	899	neuron differentiation	BP	0.000127765	0.0100503
PC4	GO:0072422	0.000129442	0.999967	16	50	signal transduction involved in DNA damage checkpoint	BP	0.000129442	0.00897
PC4	GO:0072401	0.000129442	0.999967	16	50	signal transduction involved in DNA integrity checkpoint	BP	0.000129442	0.00897
PC4	GO:0072395	0.000129442	0.999967	16	50	signal transduction involved in cell cycle checkpoint	BP	0.000129442	0.00897
PC4	GO:0022838	0.000144852	0.999929	45	233	substrate-specific channel activity	MF	0.000144852	0.0111566
PC4	GO:0001894	0.000148194	0.999944	26	117	tissue homeostasis	BP	0.000148194	0.0111566
PC4	GO:0060009	0.000148335	0.999987	7	13	Sertoli cell development	BP	0.000148335	0.0111566
PC4	GO:0022857	0.000149495	0.999909	88	571	transmembrane transporter activity	MF	0.000149495	0.0111566
PC4	GO:0080134	0.999909	0.000152283	59	879	regulation of response to stress	BP	0.000152283	0.0112207
PC4	GO:0051443	0.000155556	0.999955	18	62	positive regulation of ubiquitin-protein transferase activity	BP	0.000155556	0.0105864
PC4	GO:0044265	0.000156405	0.999906	85	570	cellular macromolecule catabolic process	BP	0.000156405	0.0105864
PC4	GO:0030031	0.000163078	0.99992	44	229	cell projection assembly	BP	0.000163078	0.011866
PC4	GO:0044703	0.999916	0.00016415	31	533	multi-organism reproductive process	BP	0.00016415	0.010983
PC4	GO:2001235	0.000168755	0.999936	26	117	positive regulation of apoptotic signaling pathway	BP	0.000168755	0.0111628
PC4	GO:0016482	0.999904	0.00017071	44	695	cytoplasmic transport	BP	0.00017071	0.012268
PC4	GO:0048193	0.000173017	0.999926	32	173	Golgi vesicle transport	BP	0.000173017	0.0113161
PC4	GO:0030036	0.000181535	0.999904	52	342	actin cytoskeleton organization	BP	0.000181535	0.0117413
PC4	GO:0098687	0.999955	0.000187573	5	170	chromosomal region	CC	0.000187573	0.0132286
PC4	GO:0032838	0.000188622	0.999942	19	69	cell projection cytoplasm	CC	0.000188622	0.0132286
PC4	GO:0071466	0.999985	0.000192633	1	98	cellular response to xenobiotic stimulus	BP	0.000192633	0.0121939
PC4	GO:2000134	0.000193635	0.999942	18	65	negative regulation of G1/S transition of mitotic cell cycle	BP	0.000193635	0.0121939
PC4	GO:0030199	0.000194818	0.99997	9	26	collagen fibril organization	BP	0.000194818	0.0121939
PC4	GO:2000045	0.000214114	0.999925	22	94	regulation of G1/S transition of mitotic cell cycle	BP	0.000214114	0.0132591
PC4	GO:0060271	0.000217616	0.999909	30	140	cilium morphogenesis	BP	0.000217616	0.0150803
PC4	GO:0032527	0.000219887	0.999967	9	22	protein exit from endoplasmic reticulum	BP	0.000219887	0.0134733
PC4	GO:0006974	0.999893	0.000220953	25	461	cellular response to DNA damage stimulus	BP	0.000220953	0.0151314
PC4	GO:0000375	0.999945	0.000225943	5	185	RNA splicing, via transesterification reactions	BP	0.000225943	0.0152932
PC4	GO:0035082	0.000233701	0.999955	11	30	axoneme assembly	BP	0.000233701	0.0156365
PC4	GO:0030970	0.000237078	0.999971	8	17	retrograde protein transport, ER to cytosol	BP	0.000237078	0.0143753
PC4	GO:0030198	0.000246757	0.99988	40	246	extracellular matrix organization	BP	0.000246757	0.0146608
PC4	GO:0006886	0.000246823	0.999845	95	650	intracellular protein transport	BP	0.000246823	0.0146608
PC4	GO:0006260	0.999932	0.000253235	6	185	DNA replication	BP	0.000253235	0.0165896
PC4	GO:0006281	0.999906	0.000253646	12	279	DNA repair	BP	0.000253646	0.0165896
PC4	GO:0006805	0.99998	0.000254122	1	95	xenobiotic metabolic process	BP	0.000254122	0.0149418
PC4	GO:0000398	0.999936	0.000261851	5	183	mRNA splicing, via spliceosome	BP	0.000261851	0.0167499
PC4	GO:0000377	0.999936	0.000261851	5	183	RNA splicing, via transesterification reactions with bulged adenosine as nucleophile	BP	0.000261851	0.0167499
PC4	GO:0043062	0.000263302	0.999872	40	247	extracellular structure organization	BP	0.000263302	0.0151467
PC4	GO:0030054	0.000265406	0.999834	90	681	cell junction	CC	0.000265406	0.0151467
PC4	GO:1902807	0.000265412	0.999918	18	67	negative regulation of cell cycle G1/S phase transition	BP	0.000265412	0.0151467
PC4	GO:0060249	0.000269357	0.999878	34	178	anatomical structure homeostasis	BP	0.000269357	0.016974
PC4	GO:0009896	0.000271153	0.999866	42	234	positive regulation of catabolic process	BP	0.000271153	0.0153241
PC4	GO:0034220	0.000271188	0.999832	88	577	ion transmembrane transport	BP	0.000271188	0.016974
PC4	GO:0051437	0.00027536	0.999927	15	47	positive regulation of ubiquitin-protein ligase activity involved in regulation of mitotic cell cycle transition	BP	0.00027536	0.0153697
PC4	GO:0009057	0.00027724	0.999823	99	704	macromolecule catabolic process	BP	0.00027724	0.0153697
PC4	GO:0044451	0.999866	0.000283117	23	415	nucleoplasm part	CC	0.000283117	0.0175321
PC4	GO:0030029	0.000292266	0.99984	55	374	actin filament-based process	BP	0.000292266	0.0160498
PC4	GO:0044033	0.999957	0.000310979	2	137	multi-organism metabolic process	BP	0.000310979	0.0190548
PC4	GO:0044420	0.000324173	0.999903	16	78	extracellular matrix component	CC	0.000324173	0.0176356
PC4	GO:0042254	0.999955	0.000325438	2	133	ribosome biogenesis	BP	0.000325438	0.0197331
PC4	GO:0048609	0.99984	0.000329706	24	439	multicellular organismal reproductive process	BP	0.000329706	0.0177705
PC4	GO:1902108	0.000346737	0.999923	12	36	regulation of mitochondrial membrane permeability involved in apoptotic process	BP	0.000346737	0.018517
PC4	GO:0060323	0.000352315	0.999948	8	23	head morphogenesis	BP	0.000352315	0.0185952
PC4	GO:0015931	0.999951	0.000353052	2	118	nucleobase-containing compound transport	BP	0.000353052	0.0208606
PC4	GO:0008380	0.999881	0.000354503	9	242	RNA splicing	BP	0.000354503	0.0208606
PC4	GO:0097345	0.000354589	0.999928	11	31	mitochondrial outer membrane permeabilization	BP	0.000354589	0.0185952
PC4	GO:0022803	0.000358368	0.999816	45	244	passive transmembrane transporter activity	MF	0.000358368	0.0208606
PC4	GO:0015267	0.000358368	0.999816	45	244	channel activity	MF	0.000358368	0.0208606
PC4	GO:1902236	0.000359862	0.999971	6	11	negative regulation of endoplasmic reticulum stress-induced intrinsic apoptotic signaling pathway	BP	0.000359862	0.0187032
PC4	GO:0090263	0.000365785	0.999874	20	85	positive regulation of canonical Wnt signaling pathway	BP	0.000365785	0.0188428
PC4	GO:0022613	0.999882	0.000370423	8	230	ribonucleoprotein complex biogenesis	BP	0.000370423	0.0209688
PC4	GO:0098589	0.000371544	0.999759	103	676	membrane region	CC	0.000371544	0.0209688
PC4	GO:0097014	0.000375383	0.999886	17	60	ciliary cytoplasm	CC	0.000375383	0.0209688
PC4	GO:0005930	0.000375383	0.999886	17	60	axoneme	CC	0.000375383	0.0209688
PC4	GO:0030030	0.000378238	0.999742	132	914	cell projection organization	BP	0.000378238	0.0209688
PC4	GO:2000058	0.000378901	0.999884	17	61	regulation of protein ubiquitination involved in ubiquitin-dependent protein catabolic process	BP	0.000378901	0.0191414
PC4	GO:0007409	0.000380277	0.999779	64	450	axonogenesis	BP	0.000380277	0.0191414
PC4	GO:1902806	0.000381447	0.999859	22	99	regulation of cell cycle G1/S phase transition	BP	0.000381447	0.0191414
PC4	GO:0006811	0.000397275	0.999731	125	908	ion transport	BP	0.000397275	0.0218164
PC4	GO:0043005	0.000408019	0.999744	87	565	neuron projection	CC	0.000408019	0.022197
PC4	GO:0036503	0.000412693	0.999883	15	55	ERAD pathway	BP	0.000412693	0.0205323
PC4	GO:0045087	0.999765	0.000421066	38	610	innate immune response	BP	0.000421066	0.022586
PC4	GO:0022411	0.000421932	0.99975	69	456	cellular component disassembly	BP	0.000421932	0.0208141
PC4	GO:0043043	0.999815	0.000422929	17	367	peptide biosynthetic process	BP	0.000422929	0.022586
PC4	GO:0005938	0.000430481	0.999819	27	151	cell cortex	CC	0.000430481	0.0210574
PC4	GO:0005739	0.99972	0.00044893	61	959	mitochondrion	CC	0.00044893	0.0237566
PC4	GO:0030027	0.000453557	0.999833	21	111	lamellipodium	CC	0.000453557	0.0220013
PC4	GO:1901566	0.999724	0.000455593	53	831	organonitrogen compound biosynthetic process	BP	0.000455593	0.0238919
PC4	GO:0006518	0.999779	0.000460085	22	436	peptide metabolic process	BP	0.000460085	0.0239121
PC4	GO:0016197	0.000478565	0.999794	28	156	endosomal transport	BP	0.000478565	0.0225828
PC4	GO:0010171	0.000479651	0.999913	9	30	body morphogenesis	BP	0.000479651	0.0225828
PC4	GO:1902686	0.000481063	0.999897	11	32	mitochondrial outer membrane permeabilization involved in programmed cell death	BP	0.000481063	0.0225828
PC4	GO:1902110	0.000481063	0.999897	11	32	positive regulation of mitochondrial membrane permeability involved in apoptotic process	BP	0.000481063	0.0225828
PC4	GO:0051301	0.999761	0.000485709	24	410	cell division	BP	0.000485709	0.0250205
PC4	GO:0019080	0.999929	0.000490513	2	132	viral gene expression	BP	0.000490513	0.0250463
PC4	GO:0035987	0.00049746	0.999909	9	30	endodermal cell differentiation	BP	0.00049746	0.0230704
PC4	GO:0048232	0.999807	0.000499377	12	270	male gamete generation	BP	0.000499377	0.0230704
PC4	GO:0000139	0.000511849	0.999709	57	384	Golgi membrane	CC	0.000511849	0.0234604
PC4	GO:0098590	0.000521172	0.999671	87	550	plasma membrane region	CC	0.000521172	0.0263178
PC4	GO:0008324	0.000524457	0.999699	60	368	cation transmembrane transporter activity	MF	0.000524457	0.0263178
PC4	GO:0007283	0.999797	0.000524878	12	269	spermatogenesis	BP	0.000524878	0.0238697
PC4	GO:0006888	0.000533055	0.999851	14	55	ER to Golgi vesicle-mediated transport	BP	0.000533055	0.0240536
PC4	GO:0031398	0.000558174	0.999778	24	110	positive regulation of protein ubiquitination	BP	0.000558174	0.0249933
PC4	GO:0043604	0.999728	0.000570325	21	419	amide biosynthetic process	BP	0.000570325	0.0283749
PC4	GO:0032535	0.000582664	0.999726	33	193	regulation of cellular component size	BP	0.000582664	0.0257874
PC4	GO:0005774	0.000584768	0.999722	34	190	vacuolar membrane	CC	0.000584768	0.0257874
PC4	GO:0044427	0.999703	0.000589818	25	430	chromosomal part	CC	0.000589818	0.0289891
PC4	GO:0032269	0.999665	0.000592632	38	603	negative regulation of cellular protein metabolic process	BP	0.000592632	0.0289891
PC4	GO:1901028	0.00059771	0.999882	10	27	regulation of mitochondrial outer membrane permeabilization involved in apoptotic signaling pathway	BP	0.00059771	0.0261599
PC4	GO:0032446	0.999672	0.000606865	32	518	protein modification by small protein conjugation	BP	0.000606865	0.029438
PC4	GO:0006520	0.000607461	0.999672	48	276	cellular amino acid metabolic process	BP	0.000607461	0.0263883
PC4	GO:0065003	0.999584	0.000654121	64	893	macromolecular complex assembly	BP	0.000654121	0.0314681
PC4	GO:0043903	0.999872	0.000660442	3	135	regulation of symbiosis, encompassing mutualism through parasitism	BP	0.000660442	0.0315118
PC4	GO:0045178	0.000675825	0.999849	11	32	basal part of cell	CC	0.000675825	0.0319162
PC4	GO:0043603	0.999633	0.000679884	31	546	cellular amide metabolic process	BP	0.000679884	0.0319162
PC4	GO:0007015	0.000692045	0.999671	33	195	actin filament organization	BP	0.000692045	0.0295292
PC4	GO:0022412	0.999819	0.000693209	5	160	cellular process involved in reproduction in multicellular organism	BP	0.000693209	0.0295292
PC4	GO:0044087	0.000701525	0.999588	61	429	regulation of cellular component biogenesis	BP	0.000701525	0.0295292
PC4	GO:0032436	0.000701719	0.999798	14	55	positive regulation of proteasomal ubiquitin-dependent protein catabolic process	BP	0.000701719	0.0295292
PC4	GO:0060325	0.00070513	0.999902	7	20	face morphogenesis	BP	0.00070513	0.0295292
PC4	GO:0002429	0.999776	0.000721043	7	188	immune response-activating cell surface receptor signaling pathway	BP	0.000721043	0.0335432
PC4	GO:0050767	0.000726068	0.999571	63	383	regulation of neurogenesis	BP	0.000726068	0.0335432
PC4	GO:2000060	0.000757576	0.999773	15	53	positive regulation of protein ubiquitination involved in ubiquitin-dependent protein catabolic process	BP	0.000757576	0.0314989
PC4	GO:0042787	0.000764964	0.999694	23	110	protein ubiquitination involved in ubiquitin-dependent protein catabolic process	BP	0.000764964	0.0315805
PC4	GO:0098797	0.000766027	0.999579	49	286	plasma membrane protein complex	CC	0.000766027	0.0349943
PC4	GO:0009416	0.000769501	0.999616	37	210	response to light stimulus	BP	0.000769501	0.0349943
PC4	GO:0009581	0.999882	0.000783093	2	111	detection of external stimulus	BP	0.000783093	0.0321013
PC4	GO:0032989	0.000796517	0.999455	117	958	cellular component morphogenesis	BP	0.000796517	0.0324232
PC4	GO:0051248	0.999527	0.000807653	42	644	negative regulation of protein metabolic process	BP	0.000807653	0.0364445
PC4	GO:0048667	0.000814772	0.999503	68	504	cell morphogenesis involved in neuron differentiation	BP	0.000814772	0.0327517
PC4	GO:0070848	0.000815839	0.999483	80	591	response to growth factor	BP	0.000815839	0.0327517
PC4	GO:0043624	0.000836495	0.999602	33	161	cellular protein complex disassembly	BP	0.000836495	0.032995
PC4	GO:0007006	0.000837695	0.999745	15	55	mitochondrial membrane organization	BP	0.000837695	0.032995
PC4	GO:0034330	0.000838903	0.999629	27	162	cell junction organization	BP	0.000838903	0.032995
PC4	GO:0007600	0.999625	0.00084512	16	316	sensory perception	BP	0.00084512	0.0330164
PC4	GO:0019083	0.99987	0.00085305	2	126	viral transcription	BP	0.00085305	0.0381969
PC4	GO:0048524	1	0.000864949	0	69	positive regulation of viral process	BP	0.000864949	0.0384341
PC4	GO:0008509	0.000878893	0.999584	32	170	anion transmembrane transporter activity	MF	0.000878893	0.0387579
PC4	GO:0032469	0.000884294	0.999902	6	14	endoplasmic reticulum calcium ion homeostasis	BP	0.000884294	0.0341202
PC4	GO:0035794	0.000885098	0.999793	11	34	positive regulation of mitochondrial membrane permeability	BP	0.000885098	0.0341202
PC4	GO:0044773	0.000897886	0.999687	18	72	mitotic DNA damage checkpoint	BP	0.000897886	0.0343855
PC4	GO:0006412	0.99959	0.000900768	17	352	translation	BP	0.000900768	0.0394239
PC4	GO:0031334	0.000909437	0.99963	23	112	positive regulation of protein complex assembly	BP	0.000909437	0.0346002
PC4	GO:0051438	0.000921083	0.999646	21	92	regulation of ubiquitin-protein transferase activity	BP	0.000921083	0.0348157
PC4	GO:0060008	0.000950509	0.999868	7	17	Sertoli cell differentiation	BP	0.000950509	0.0412904
PC4	GO:0048812	0.000959004	0.999407	70	526	neuron projection morphogenesis	BP	0.000959004	0.0360152
PC4	GO:0071158	0.000977757	0.99967	17	66	positive regulation of cell cycle arrest	BP	0.000977757	0.0364841
PC4	GO:0005740	0.000987757	0.999402	66	396	mitochondrial envelope	CC	0.000987757	0.0366225
PC4	GO:0003735	0.00100832	0.999598	23	85	structural constituent of ribosome	MF	0.00100832	0.0371483
PC4	GO:0061024	0.00101543	0.999338	88	633	membrane organization	BP	0.00101543	0.0371748
PC4	GO:0010565	0.00102366	0.999555	26	127	regulation of cellular ketone metabolic process	BP	0.00102366	0.0372421
PC4	GO:0036064	0.00102371	0.999681	15	56	ciliary basal body	CC	0.00102371	0.044141
PC4	GO:0015672	0.00104221	0.999399	54	346	monovalent inorganic cation transport	BP	0.00104221	0.044608
PC4	GO:1903050	0.00104622	0.999485	34	194	regulation of proteolysis involved in cellular protein catabolic process	BP	0.00104622	0.0375544
PC4	GO:0005198	0.00104847	0.999393	55	342	structural molecule activity	MF	0.00104847	0.0375544
PC4	GO:0044432	0.00106262	0.999302	91	655	endoplasmic reticulum part	CC	0.00106262	0.0375544
PC4	GO:0097435	0.00106328	0.999882	6	13	fibril organization	BP	0.00106328	0.0375544
PC4	GO:0005783	0.00107059	0.999256	122	924	endoplasmic reticulum	CC	0.00107059	0.0375544
PC4	GO:0042176	0.00107144	0.999415	45	282	regulation of protein catabolic process	BP	0.00107144	0.0375544
PC4	GO:0031514	0.00107402	0.999657	15	66	motile cilium	CC	0.00107402	0.0455804
PC4	GO:0001539	0.00108059	0.99986	7	14	cilium or flagellum-dependent cell motility	BP	0.00108059	0.0455804
PC4	GO:0000902	0.00109024	0.999254	110	902	cell morphogenesis	BP	0.00109024	0.0375544
PC4	GO:0005694	0.999398	0.0010954	31	486	chromosome	CC	0.0010954	0.0458727
PC4	GO:0051340	0.00110255	0.999569	21	93	regulation of ligase activity	BP	0.00110255	0.0375544
PC4	GO:0048199	0.00110345	0.999804	8	24	vesicle targeting, to, from or within Golgi	BP	0.00110345	0.0375544
PC4	GO:1903902	1	0.0011041	0	66	positive regulation of viral life cycle	BP	0.0011041	0.0459067
PC4	GO:1901030	0.00110445	0.999786	9	24	positive regulation of mitochondrial outer membrane permeabilization involved in apoptotic signaling pathway	BP	0.00110445	0.0375544
PC4	GO:0022414	0.999319	0.00110916	49	714	reproductive process	BP	0.00110916	0.0375544
PC4	GO:1903322	0.00111159	0.999522	25	122	positive regulation of protein modification by small protein conjugation or removal	BP	0.00111159	0.0375544
PC4	GO:0071345	0.00111611	0.999326	63	411	cellular response to cytokine stimulus	BP	0.00111611	0.0375544
PC4	GO:0071156	0.00113197	0.999582	19	80	regulation of cell cycle arrest	BP	0.00113197	0.0378691
PC4	GO:0044429	0.999363	0.00117186	29	533	mitochondrial part	CC	0.00117186	0.0483789
PC4	GO:0044431	0.0011743	0.999274	68	493	Golgi apparatus part	CC	0.0011743	0.03902
PC4	GO:0061564	0.00117978	0.99928	64	469	axon development	BP	0.00117978	0.03902
PC4	GO:0031252	0.00120499	0.999396	34	230	cell leading edge	CC	0.00120499	0.0394552
PC4	GO:0030433	0.0012065	0.999655	13	47	ER-associated ubiquitin-dependent protein catabolic process	BP	0.0012065	0.0394552
PC4	GO:0098644	0.00126699	0.999878	5	13	complex of collagen trimers	CC	0.00126699	0.0411806
PC4	GO:0005739	0.00127341	0.999098	134	959	mitochondrion	CC	0.00127341	0.0411806
PC4	GO:0070585	0.00128729	0.999451	24	116	protein localization to mitochondrion	BP	0.00128729	0.0413995
PC4	GO:0046902	0.00130828	0.999648	12	41	regulation of mitochondrial membrane permeability	BP	0.00130828	0.04162
PC4	GO:1903573	0.00130845	0.999761	8	24	negative regulation of response to endoplasmic reticulum stress	BP	0.00130845	0.04162
PC4	GO:1901800	0.00135184	0.999559	15	64	positive regulation of proteasomal protein catabolic process	BP	0.00135184	0.0427667
PC4	GO:0022624	0.00140983	0.999801	7	15	proteasome accessory complex	CC	0.00140983	0.0443602
PC4	GO:0006310	0.999651	0.00142471	4	137	DNA recombination	BP	0.00142471	0.0445873
PC4	GO:0006767	1	0.00144486	0	61	water-soluble vitamin metabolic process	BP	0.00144486	0.0449761
PC4	GO:0005604	0.00145496	0.999584	12	58	basement membrane	CC	0.00145496	0.0450497
PC4	GO:0043604	0.0014637	0.999096	66	419	amide biosynthetic process	BP	0.0014637	0.0450804
PC4	GO:0002791	0.999634	0.00148923	4	138	regulation of peptide secretion	BP	0.00148923	0.0456254
PC4	GO:0006383	0.00151865	0.999641	10	34	transcription from RNA polymerase III promoter	BP	0.00151865	0.0462831
PC4	GO:0034660	0.00158893	0.999122	44	262	ncRNA metabolic process	BP	0.00158893	0.0480271
PC4	GO:0044774	0.00160488	0.999405	18	77	mitotic DNA integrity checkpoint	BP	0.00160488	0.0480271
PC4	GO:0071230	0.00160698	0.99965	9	31	cellular response to amino acid stimulus	BP	0.00160698	0.0480271
PC4	GO:0060324	0.00160888	0.999684	8	29	face development	BP	0.00160888	0.0480271
PC4	GO:0005765	0.00164379	0.999228	28	157	lysosomal membrane	CC	0.00164379	0.0487944
PC4	GO:0043254	0.00165135	0.99916	34	207	regulation of protein complex assembly	BP	0.00165135	0.0487944
PC4	GO:0009967	0.00166445	0.998843	112	867	positive regulation of signal transduction	BP	0.00166445	0.0489331
PC4	GO:0032984	0.00167304	0.999146	35	185	macromolecular complex disassembly	BP	0.00167304	0.0489385
PC4	GO:0006839	0.00170864	0.999165	31	165	mitochondrial transport	BP	0.00170864	0.0497299
