# Supplementary material for: Human iPSC-Derived Retinal Pigment Epithelium: A Model System for Prioritizing and Functionally Characterizing Causal Variants at AMD Risk Loci
Source: Stem Cell Reports. 2019 May 9;12(6):1342–53. doi: 10.1016/j.stemcr.2019.04.012 (PMC6565613; doi:10.1016/j.stemcr.2019.04.012)
Supplement: Table S3: Full List of −ln p Values for Transcription Factor Motif Enrichment, Related to Figure 2 [file mmc4.xlsx]

## Sheet: HOCOMOCO_TF_logP
	-ln TF Enrichment P-value
HOCOMOCO TF Motif	Healthy Retina_SRR5601846	Healthy Retina_SRR5601847	Healthy Retina_SRR5601848	Healthy Retina_SRR5601849	Healthy Retina_SRR5601850	Healthy Retina_SRR5601851	Healthy Retina_SRR5601852	Healthy Retina_SRR5601853	Healthy Retina_SRR5601854	Healthy Retina_SRR5601855	Healthy Retina_SRR5601856	Late AMD Outlier Retina_SRR5601857	Late AMD Outlier Retina_SRR5601858	Late AMD Outlier Retina_SRR5601859	Late AMD Retina_SRR5601860	Early AMD Retina_SRR5601861	Late AMD Retina_SRR5601862	Early AMD Retina_SRR5601863	Early AMD Retina_SRR5601864	Early AMD Retina_SRR5601865	Early AMD Retina_SRR5601866	Early AMD Retina_SRR5601867	Late AMD Retina_SRR5601868	Late AMD Retina_SRR5601869	Late AMD Retina_SRR5601870	Late AMD Retina_SRR5601871	Healthy RPE_SRR5601872	Healthy RPE_SRR5601873	Healthy RPE_SRR5601874	Healthy RPE_SRR5601875	Healthy RPE_SRR5601876	Healthy RPE_SRR5601877	Healthy RPE_SRR5601878	Healthy RPE_SRR5601879	Late AMD Outlier RPE_SRR5601880	Late AMD Outlier RPE_SRR5601881	Late AMD Outlier RPE_SRR5601882	Late AMD RPE_SRR5601883	Late AMD RPE_SRR5601884	Early AMD RPE_SRR5601885	Early AMD RPE_SRR5601886	Early AMD RPE_SRR5601887	Early AMD RPE_SRR5601888	Late AMD RPE_SRR5601889	Late AMD RPE_SRR5601890	Late AMD RPE_SRR5601891	EP1_Ctrl_SRR7533135	EP1_CigS1_SRR7533136	EP1_CigS2_SRR7533137
OTX1_HUMAN.H11MO.0.D	5080	6228	5978	7396	9190	6313	7172	5505	5968	6764	7933	1459	928.2	897.7	2585	3841	6073	5652	6137	5261	7887	8694	5680	4229	5722	7661	1265	1981	1559	3434	5876	5265	2573	3994	65.21	294	20.51	769.1	578.1	1394	802.1	1676	702.1	2667	3004	684.5	6228	6631	3550
OTX2_HUMAN.H11MO.0.A	4919	6361	5870	7309	8482	5787	6640	5096	5282	5932	7367	1161	755.9	819.4	1975	3499	5495	4853	5850	4417	6701	7577	5207	3961	5277	7039	1057	1636	1183	3056	5318	4853	1900	3365	36.65	275.4	10.99	531.9	466.1	1318	616.4	1408	443.9	2229	2577	559.9	5810	6103	3079
GSC_HUMAN.H11MO.0.D	5277	6574	6438	7655	9407	6616	7403	5988	5932	6984	8102	1453	908.8	906.6	2549	3751	5937	5489	6278	5376	8036	8671	5730	4410	5907	7862	1151	1539	1259	3207	5826	5074	2423	4103	22.21	286.9	9.478	732.2	484.8	1403	698.9	1520	551.1	2532	2777	592.8	5835	6057	3253
DPRX_HUMAN.H11MO.0.D	5087	6484	6279	7479	8934	6407	7411	5791	5905	6852	7933	1459	978.5	998.8	2315	3768	5832	5315	6162	5401	7951	8541	5518	4351	5800	7453	1268	1725	1242	3098	5446	4949	2044	3541	70.14	278.4	31.89	774.6	543.9	1372	693.3	1406	570.2	2359	2780	630.9	5843	6006	3280
CRX_HUMAN.H11MO.0.B	4094	5654	5045	6425	7633	5055	6024	4497	4730	5377	6741	960.2	639.3	683.6	1682	2885	4736	4268	5129	3985	6200	6729	4598	3530	4789	6058	884.2	1279	863	2552	4494	4236	1739	2941	17.93	138.8	13.63	432.3	357.8	1032	433.5	1116	339.8	1854	2017	413.5	4480	4602	2425
PITX1_HUMAN.H11MO.0.D	3330	4297	3735	5238	5700	4112	4678	3442	3518	3978	4820	902	493.8	493.2	1279	2157	3487	3130	3663	3444	4626	5324	3600	2835	3435	4413	816	1248	1048	2234	3437	3339	1107	2087	29.29	164.1	3.262	401.3	288.6	1016	434.7	1010	331.5	1571	1896	355	4329	4538	2239
PITX3_HUMAN.H11MO.0.D	2523	3725	3552	4594	5111	3593	4165	3064	3468	3902	4516	760.3	401.4	491.5	1038	1891	3002	2776	3631	3023	4472	5157	3111	2477	3542	4312	620.5	896.6	699.1	1918	3487	2927	1252	2214	10.3	108.5	1.541	306.9	240.2	704.1	298.1	882.1	229.9	1320	1581	247.3	3450	3558	1838
PITX2_HUMAN.H11MO.0.D	2457	3155	2697	3835	4275	3043	3435	2740	2752	3226	3489	772.6	518.9	343.9	941.4	1600	2614	2236	2536	2477	3759	4052	2718	2115	2671	3294	529.2	946.1	803.1	1492	2387	2200	655.2	1353	21.06	143.7	6.164	348	260.8	693.4	403.3	779.8	250.3	1173	1415	304.3	3086	3401	1760
RHXF1_HUMAN.H11MO.0.D	1696	2432	2140	2929	3320	2260	2497	1921	1968	2231	2948	401.8	190.6	286	676.9	1199	2017	1746	2162	1719	2576	3241	1903	1400	1774	2601	316.4	571.8	435.4	1266	1685	1557	548.6	1046	9.93	37.02	4.007	169.6	107.6	371.1	187.5	445.4	154.8	731.7	928.4	186	2189	2261	1141
LBX2_HUMAN.H11MO.0.D	1294	1495	1892	1374	3584	2039	2845	2956	2276	3317	2440	333.3	144.1	45.2	1791	1233	2530	1693	834	3826	5012	5082	1852	928.4	845.6	1625	135.8	147.5	176	483.8	747	482.6	333.8	570.5	5.582	25	3.263	71.77	44.15	155.4	75.67	182.2	36.86	239.8	377.5	49.43	1515	1632	1068
HXA2_HUMAN.H11MO.0.D	1029	1439	1747	1077	3174	1662	2514	2578	2048	3105	2182	278.1	144.2	37.58	1684	1121	2315	1721	833.7	3280	4685	4755	1573	863.6	848	1507	149.4	193.5	210.4	502	737.9	529.3	372	574.3	0.3733	17.18	0.7147	82.13	85.12	146.5	74.12	160.6	46.72	299.5	357	65.51	1264	1467	883.8
ZBT49_HUMAN.H11MO.0.D	1029	1288	1561	1037	2942	1733	2462	2440	1990	2919	1941	345.2	127.5	59.56	1576	1004	2270	1474	698.8	3254	4299	4384	1533	894.1	695.1	1421	123.9	122.2	126.5	447.9	610.6	410.7	268	435.6	9.537	36.32	1.484	85.51	48.87	130.8	65.27	154.5	39.34	223.5	347.9	64.69	1188	1340	872.9
HXD3_HUMAN.H11MO.0.D	1043	1275	1526	1138	2912	1548	2420	2380	1980	2758	2002	310.1	106.2	42.41	1480	1010	2116	1403	709	3137	4307	4422	1566	827.3	640.3	1392	124.3	145.3	198.8	362.7	599.4	430.5	248	416.3	3.956	15.97	1.47	69.82	58.98	133.8	69.32	112.4	34.99	200.8	327.2	40.34	1306	1345	921.5
HME2_HUMAN.H11MO.0.D	1125	1467	1595	1348	2906	1906	2575	2389	2021	2898	2249	376.3	191.2	89	1204	1134	2063	1399	914.3	2769	4196	4338	1630	1056	906.6	1598	243.1	234.2	272.3	520.3	748.1	581.6	259.1	471.3	15.44	33.9	9.604	90.52	86.59	179.1	118.7	200.2	50.23	312.6	451.2	66.47	1294	1379	901.2
PRRX1_HUMAN.H11MO.0.D	2096	1908	1857	2589	2785	2188	2359	1782	1825	1968	2337	566.9	333.3	283.6	798.2	1248	1778	1606	1790	1661	2302	2361	1863	1564	1719	2260	377.5	501.2	443.5	931.8	1745	1507	783.4	1139	5.738	63.74	8.773	323.5	150.9	436.8	257.4	496.9	166.9	716.9	811.7	209	1268	1627	807.2
VSX2_HUMAN.H11MO.0.D	1291	1462	1577	1326	2987	2113	2485	2305	2186	2759	2112	550.1	329.5	188.7	1310	1231	2047	1602	1142	2819	3526	3665	1650	1213	1061	1635	289.4	320.7	295.6	687.9	927.4	709.8	422.6	566.8	152.8	134.8	59.18	209.8	191.9	286.7	185.3	308.5	181.9	467.2	682.4	157	1298	1440	1086
LHX2_HUMAN.H11MO.0.A	865.8	1156	1411	952.6	2586	1432	2111	2357	1761	2449	1801	387.4	199.1	92.64	1455	966.8	1782	1272	628.3	2869	3752	3978	1301	770.4	613.1	1127	177.1	142.3	184.6	404.4	469.4	295.1	233.4	308.1	85.4	61.07	41.41	113.7	88.84	129.7	99.93	141.6	84.51	201.8	314.1	93.28	1232	1299	930.9
VAX2_HUMAN.H11MO.0.D	966.7	1170	1396	1011	2675	1528	2164	2302	1841	2813	1799	324.3	124.4	42.62	1397	966.2	1853	1331	652.1	2958	4070	4090	1448	797.8	616.3	1319	136.6	178.5	185.1	420.5	636.2	419.3	293.9	456.7	0.5822	27.55	0.9441	82.75	49.23	132.4	61.43	135	38.11	199.5	304.5	49.85	1081	1081	699.6
NOTO_HUMAN.H11MO.0.D	1029	1114	1400	954.4	2609	1500	2063	2332	1785	2593	1774	356.7	130.8	29.06	1484	993.2	1904	1286	548.1	3068	3893	3926	1419	791.9	597.2	1236	72.21	89.13	92.31	255.7	494.5	287.8	256.4	344.3	2.181	7.475	0.09881	38.36	30.12	77.83	43.24	83.34	21.51	141.3	219.5	31.22	1039	1201	726.2
PO6F2_HUMAN.H11MO.0.D	1234	1186	1413	1119	2796	1701	2408	2559	1898	2815	1970	356.2	175.1	52.39	1536	1124	2012	1341	689.9	3298	4171	4045	1523	925.2	649.4	1221	243.1	245	226.4	519.2	735.3	504.5	322.4	545.6	4.907	38.34	5.576	145	124.9	224.1	146.9	233.8	71.03	353.3	452.7	75.12	1121	1166	745.4
NOBOX_HUMAN.H11MO.0.C	823.9	1008	1255	846.1	2449	1336	1922	2207	1589	2426	1643	241.5	87.57	23.93	1362	794.9	1751	1215	431	2961	3994	4147	1211	564.3	489	1049	82.96	112.4	132.3	304.2	414.7	274.5	204.3	298.7	2.989	18.57	0.2837	61.7	47.22	88.65	36.79	84.39	28.39	129.5	229.2	37.09	1042	1176	765
LHX4_HUMAN.H11MO.0.D	668.9	852.7	1175	722.5	2201	1276	1713	1865	1583	2158	1479	221.2	114.2	25.96	1233	724.9	1525	1159	505.9	2581	3571	3551	1079	610.6	526.5	1017	84.17	70.5	71.53	248.9	475.6	235.2	279.1	356.8	0.3269	3.392	0.4391	33.87	15.95	69.07	14.75	65.77	6.945	105	167	23.81	958.4	1025	685.9
EMX2_HUMAN.H11MO.0.D	603.8	879.1	1114	606.9	2289	1147	1608	1881	1495	2156	1434	157.9	82.54	16.78	1230	730.6	1652	1207	500.1	2489	3718	3546	1081	541.9	509.1	1081	71.67	111.1	124.1	327.9	476.5	270.2	363.2	438.4	0.3919	8.334	0.05495	37.55	34.83	97.09	32.76	80.44	16.87	160.1	219.8	26.95	903.6	960	635.6
LHX8_HUMAN.H11MO.0.D	577	924.2	1100	869.4	2277	1401	1812	1769	1543	2116	1479	325.5	187.3	81.78	960	701.9	1533	1025	593.8	2284	2980	3345	1181	771.4	625.2	1106	188.5	157.1	171.4	422.2	502.7	314.8	206.7	307.5	138.6	65.14	53.09	105.4	92.37	120.8	99.93	168	96.59	202.6	304.1	104.4	991.3	1084	735.1
TEAD4_HUMAN.H11MO.0.A	133.3	17.13	24.51	47.88	26.88	23.56	13.18	15.59	2.245	3.193	9.79	9.533	3.339	0.00034	102	59.14	51.04	60.29	5.801	120.7	248.3	219.9	17.25	8.923	0.002112	0.8489	31.47	237.9	352.7	477.6	672	903.9	145.9	303.3	0.02183	6.027	0.2202	237	289.7	485.7	184.7	306.8	92.8	256.9	438.7	123.7	4416	2621	1697
MIXL1_HUMAN.H11MO.0.D	830.9	1005	1177	869	2359	1539	1948	1969	1554	1942	1501	303.8	119	40.35	1168	725.6	1513	1099	526	2419	3088	3310	1212	782.1	612.8	1092	76.31	82.93	60.84	274	488.3	301.8	273.5	349.7	1.187	10.8	0.0106	52.71	30.73	85.75	36.03	92.01	24.24	131.9	237.1	31.72	857	942.5	579.4
EMX1_HUMAN.H11MO.0.D	689.3	896.3	1098	647.9	2364	1229	1716	1886	1488	2112	1445	189	78.11	19.22	1244	733	1576	1101	456.3	2505	3618	3577	1111	582.5	490.7	1068	64.43	104.5	115.4	306.7	469.2	268.3	317.2	433.5	0.4297	8.136	0.04627	41.53	46.69	113.3	30.91	83.19	16.48	168.7	245	28.25	917.1	942	599.2
DUXA_HUMAN.H11MO.0.D	972.3	1124	1209	1236	2188	1697	1932	1648	1466	1849	1609	509.1	343.4	227.8	797.9	825.5	1350	1084	982.3	1740	2686	2822	1304	1139	1014	1434	319.4	490.9	470.1	594.2	882	804.8	445.4	588.6	192.8	205.2	57.53	251.3	199.6	309.5	260.4	355	234.6	584	638.4	192	1127	1312	881.7
NKX62_HUMAN.H11MO.0.D	620.3	849.1	1011	639.8	1858	943.2	1596	1716	1247	1958	1280	187.7	87.33	18.44	1061	627.9	1320	910.8	453.1	2224	2966	3249	901	471.9	434.1	836	69.96	78.92	86.48	239.7	378.3	234.6	197.8	262.3	0.09919	2.39	0.001853	53.82	19.25	64.91	33.54	62.3	17.85	111.7	180.5	26.12	848	807.3	480.3
PDX1_HUMAN.H11MO.1.A	568.2	744.5	953.1	568.2	1777	935.2	1508	1677	1264	1945	1186	190.9	98.56	23.57	1099	679.9	1369	947.3	375.5	2207	3091	3132	963.2	473.6	350.7	896.4	47.53	45.92	97.93	204.2	291.5	134.1	170.6	211.7	0.3867	1.957	0.002887	28.1	12.86	50.74	25.01	27.98	16.65	76.64	136	18.88	660.5	786.6	479.3
VENTX_HUMAN.H11MO.0.D	550.8	896.7	915.5	817.7	2046	1039	1538	1404	1324	1895	1430	165.3	81.7	44.26	902	607.5	1241	907	563.5	1935	2863	2836	931.2	511.4	603.8	973.5	123.7	87.81	102.4	286.7	485	261.5	306	391.6	1.375	15.14	3.952	36.34	36.91	71.36	39.54	76.48	14.89	127.6	199.9	14.09	712.5	850.8	469.6
TEAD1_HUMAN.H11MO.0.A	164	30.14	43.97	73.83	26.08	49.63	31.65	25.56	9.122	8.217	24.82	22.47	14.86	0.0197	101.9	54.65	65.75	78.48	14.63	155.1	305.5	263.6	26.31	18.9	0.1206	5.187	34.03	216.4	311.9	448.4	564.5	777.4	120	268.8	0.114	2.837	0.34	226.2	276.3	431.4	204.3	298	109.1	208	378.7	111.2	3924	2338	1578
LHX6_HUMAN.H11MO.0.D	715.8	1002	1092	990.4	2125	1502	1861	1783	1665	2015	1466	431.9	349.3	184.8	833.7	768.6	1328	1003	770.4	2065	2775	2970	1181	1034	830.8	1178	378.8	381.1	367.7	503.5	577.7	431.9	202.4	316.6	279.5	270.3	156.9	210.8	238.4	243.6	271.5	328.2	273.5	369.4	519.2	215.3	877.7	1213	963
SOX9_HUMAN.H11MO.0.B	675.3	376.9	397.6	634.6	696.2	403.7	575.5	631.4	382	657.7	421.7	104.7	37.88	22.42	523	332	502.6	368.5	183.5	973.2	1118	1057	371.7	214.7	129.1	237.7	1073	1099	618.1	911.9	1374	1668	795.3	1126	0.2352	25.35	0.4474	1029	568.2	906.8	903.6	922.6	323	1357	1361	561.3	911	568.1	172.1
DLX3_HUMAN.H11MO.0.C	866.2	842	1034	851.6	2168	1417	1884	1776	1473	2060	1328	336.6	202.6	50.09	1139	744.1	1473	953.5	480.2	2297	3044	3147	1131	768.4	491.7	947.2	128.5	159.1	189.4	306.1	414.4	291.1	188.1	310.2	12.7	35.22	2.006	118.4	86.98	162.7	108.2	167.8	60.5	202.6	330.6	64.41	748.8	913.5	471.1
RAX2_HUMAN.H11MO.0.D	527.3	722.8	777.4	612.8	1812	1229	1585	1524	1168	1502	1172	255	127	63.23	823	573	1092	780	390.8	1915	2495	2639	957	633.8	504.6	898.2	71.11	49.73	57.44	234.6	373.4	214.1	278.1	317.5	31.12	14.81	1.469	39.33	25.18	74.33	30.11	75.38	15.72	89.57	185.5	32.91	664.1	764.8	488.5
PO4F2_HUMAN.H11MO.0.D	654.8	678.1	870.6	609	1631	901.7	1307	1431	1193	1599	1081	209.2	77.55	16.9	857.3	560.6	1186	822.1	477.7	1753	2324	2420	878.2	485.1	396	753.2	89.92	35.93	95	166.1	340.9	194.6	174.7	232.6	0.0515	5.293	0.2197	30.87	25.27	60.68	27.72	57.68	10.37	86.34	120.8	18.11	523.1	469.6	349.4
ALX3_HUMAN.H11MO.0.D	676.5	879.4	914.9	860.7	1909	1365	1584	1609	1268	1575	1287	293	106.2	70.46	773.4	601.7	1193	878.7	543.8	1812	2494	2531	993.3	734.2	675.5	1010	98.54	100.3	113.4	287.9	576.2	398	445.6	476.6	4.4	26.62	0.161	72.23	41.81	95.76	57.27	141.5	58.76	186.4	279.5	38.01	630.2	715.7	422.6
GSC2_HUMAN.H11MO.0.D	709	1051	993.3	1321	1506	1092	1144	946.5	1035	1221	1348	309.8	246.9	219.6	468.5	596	990.6	758	882.4	1032	1589	1780	1020	832.6	936	1275	429.6	602.3	505.5	595.1	770.1	875.1	391	569.5	47.41	122.9	46.23	307.7	229.1	374.1	258.9	432.3	165	617.4	683.8	213.7	1092	1249	767.5
ISX_HUMAN.H11MO.0.D	319.9	561	658	388.7	1598	789.6	1182	1310	976.7	1495	978	115.7	40.81	18.58	822.8	442.7	1084	694.9	181.4	1749	2362	2414	665.9	347.4	284.6	585.5	36.34	22.22	30.22	219.3	286.9	131.6	250.4	244.3	14.8	13.23	2.428	21.4	18.34	35.37	13.7	30.58	5.211	46.55	110.1	27.2	703	827.9	436.2
PRRX2_HUMAN.H11MO.0.C	357.3	642.1	768	371.5	1585	872	1253	1379	996.7	1471	1059	127.4	35.84	3.904	964.1	500.4	1160	716.7	204.2	1897	2542	2580	750	377.6	249.6	621.6	25.19	17.3	28.4	148	208.8	126.3	156.7	185.1	0.03788	4.252	0.006951	12.05	5.764	25.37	7.748	21.33	2.573	43.45	99.09	9.86	550.3	675.7	415.7
HXA5_HUMAN.H11MO.0.D	513.2	609.1	853	547.3	1476	953.4	1422	1367	1116	1521	949.9	218.4	151.6	43.42	805.5	562	1066	742.1	446.7	1856	2391	2450	772.5	480.6	449.4	730.3	122.6	70.62	109.7	186.4	322.9	148.9	164.6	191	21.65	28.12	12.3	37.12	51.22	65.7	35.25	67.25	41	82.22	164.5	17.41	585.9	555.8	357.1
HXB3_HUMAN.H11MO.0.D	423.8	552.5	730.1	447.6	1589	751.4	1221	1297	1015	1579	975.5	135.3	57.21	15.39	850.2	458.7	1091	772.1	287.3	1854	2517	2524	783.9	363.8	290.6	704.2	35.1	40.65	77.51	195.8	333.8	147.8	284.5	288.3	0.166	2.689	0.001465	19.23	20.35	41.2	27.04	38.85	12.34	95.68	163	22.13	580.1	678.2	376.8
VSX1_HUMAN.H11MO.0.D	304.1	495.9	643.2	318.4	1388	732.7	1065	1114	843.8	1309	830.4	92.64	25.55	6.484	767.9	421.8	899.7	643	194.8	1503	2223	2221	643.4	301	261	541.3	42.38	32.79	40.92	249	336.3	165.2	323.6	318.7	0.08042	3.803	0.000423	23.82	16.18	50.54	15.97	38.96	6.957	59.07	110.7	19.82	613.8	756.6	396.8
RX_HUMAN.H11MO.0.D	344	541.7	696.9	364.2	1586	910.1	1192	1300	998.7	1418	986.8	144.8	47.3	6.875	949.5	500.1	1110	748.2	230.6	1860	2561	2498	744.8	410.6	235.5	598.7	23.83	24.45	28.21	178.1	215.2	93.46	168.8	172.6	1.665	2.297	0.002489	16.63	6.921	36.6	8.331	20.31	5.324	54.84	102.1	12.29	527.7	632.1	393.3
SOX10_HUMAN.H11MO.0.B	382.5	267.1	218.8	343.2	474.2	221.8	344.9	340.2	218.9	404.3	242.3	52.41	13.61	6.505	335.6	185.3	355.1	245.3	97.57	694.2	717.8	714.9	225.7	142.9	75.69	101.2	986.4	953.6	510.8	839.5	1188	1525	671.6	963.7	0.0869	14.42	0.8299	1009	560.1	838.9	812.7	769.6	334.8	1176	1184	502.3	777.9	482.1	154.6
ALX4_HUMAN.H11MO.0.D	732	904.7	939	909.6	1722	1346	1619	1513	1229	1546	1263	300.9	125.7	80	692.3	598.3	1000	825.8	600.1	1522	2145	2322	1060	718.8	694.3	1086	69.46	89.49	101.4	235.2	598.9	400.8	392.4	464.8	1.018	22.86	0.000159	47.56	20.24	88.44	45.55	131.1	27.62	177.7	218.5	22.47	562.9	569.2	294.5
HME1_HUMAN.H11MO.0.D	271.8	447.8	600.7	328.4	1479	647.6	1055	1100	859.3	1419	867	90.34	23.08	4.913	808.1	399.1	933.1	635.8	185.8	1698	2329	2332	587	282.8	224.1	534.9	74.51	73.18	78.62	233.1	319.1	182.2	231.4	279.6	1.925	7.318	0.5844	33.05	26.91	62.51	25.29	71.73	13.91	80.81	161.7	27.25	595.1	736.8	362.3
ISL2_HUMAN.H11MO.0.D	875.8	629.7	774.3	771.8	1550	1004	1211	1246	902.4	1270	1031	266.6	98.8	23.74	699.7	506	969.7	626.5	373.9	1686	2052	2148	776.7	428.4	429	676.7	47	52.7	59.66	152.2	196.8	118.5	62.92	81.3	1.264	4.403	2.415	38.5	17.66	43.09	25.61	36.51	21.78	58.87	108.1	11.66	439.7	535.2	324.5
PHX2B_HUMAN.H11MO.0.D	865.4	849.4	876.4	931.6	1727	1362	1611	1470	1187	1514	1182	341.8	109	74.44	664.5	587.9	924.9	781	539.8	1586	2129	2173	1100	809.7	648.6	1033	81.06	91.29	97.4	235.6	551.9	381.7	336.9	415	0.5069	30.06	0.002542	59.82	39.03	82.13	53.4	129.6	36.38	181.5	267.3	39.9	510.8	516.7	272.5
PHX2A_HUMAN.H11MO.0.D	869.8	814.1	876.6	924.3	1759	1333	1603	1528	1209	1488	1213	329.6	125.9	72.33	687.3	605.8	965.4	738.1	594.8	1605	2231	2226	1095	764.8	688.4	1065	74.43	97.79	115.6	230.3	556.4	394.7	356.5	441.2	1.47	23.5	0.01471	57.95	35.17	88.95	58.47	139.7	41.24	185.3	251.1	31.25	523.7	489.9	300.6
MEOX1_HUMAN.H11MO.0.D	244.5	523.1	618	342.6	1273	642.8	930.8	1009	825.2	1216	789.6	90.78	23.59	0.4061	587.3	332.5	815.6	586.7	239.6	1370	1870	2050	583.2	293	271.4	576.8	41.58	31.37	54.72	209.6	339.7	153.7	241.2	279.4	1e-06	3.097	0.00112	24.12	9.209	25.16	4.631	38.52	8.29	63.15	81.09	7.452	450.9	502.2	231
BSH_HUMAN.H11MO.0.D	497.5	649.3	709.7	664.9	1460	824.8	1148	1067	896.6	1242	935.8	153.1	56.49	24.2	507.1	360.7	788.7	597.1	430.5	1324	1946	1913	748.1	467	517.4	718.7	57.05	65.03	57.14	245.3	332.5	259.3	294	319.9	1.406	5.867	0.1878	41.93	29.55	82.84	21.16	73.83	21.98	111.7	158.8	31.28	457	534.6	288.2
UNC4_HUMAN.H11MO.0.D	585.1	691.8	760.1	698.2	1550	1116	1351	1314	1082	1321	972.4	245.9	97.7	46.52	677.6	496.5	921.7	717.6	433.2	1544	2038	2132	846	589.4	582.7	859.9	42.36	33.14	53.66	182	398	238	329.8	356.2	1.156	9.281	0.001982	31.62	26.41	68.01	34.79	85.19	17.32	110.7	166.2	15.88	492.7	515.5	288.2
MEOX2_HUMAN.H11MO.0.D	315.7	561.8	687.2	434.5	1353	718.2	1181	1243	980.9	1442	934	136.4	41	5.96	917.9	496.3	1131	778.8	259.2	1716	2547	2543	687.9	318.4	243.8	647.6	56.34	75.4	127.1	185.7	299.3	134.1	210.3	260	0.02029	4.321	1e-06	29.2	23.2	51.65	21.33	37.92	5.609	97.57	136.6	10.53	469.4	535.2	324.9
PROP1_HUMAN.H11MO.0.D	872.9	802.9	846.6	944.3	1526	1221	1376	1348	1064	1337	1052	296.2	112.4	66.25	546.5	549.2	757.1	607.4	598.8	1294	1802	1840	1032	691.7	668.8	980.6	74.51	100.6	102.8	200	538.3	398.2	362.4	404.8	0.4609	19.54	0.000499	52.12	39.17	93.13	72.8	114.4	48.31	185.6	247.7	32.14	427.2	429.5	243.1
TEAD2_HUMAN.H11MO.0.D	65.06	8.421	6.816	27.81	9.767	9.313	3.279	3.705	0.4439	0.2473	2.722	1.651	0.5511	7e-06	60.55	35.9	27.03	25.87	3.593	45.84	136.5	125	4.409	5.418	0.005062	0.000663	11.72	145.8	207.8	252.4	351	516.4	44.3	110	0.003526	2.932	0.0581	104.4	190.7	264.9	136.5	213.8	53.6	121.5	236.1	64.47	2773	1639	1083
HXB4_HUMAN.H11MO.0.B	990.7	833.5	937.6	886.6	1893	1172	1680	1623	1352	1988	1256	213	148.4	29.57	945.2	675	1262	842.5	485.1	2210	3127	3276	1131	619.7	451	880.5	93.71	135.4	177.8	156.8	276.7	171.3	109.7	160.3	0.7636	15.27	0.9369	59	57.74	87.59	77.31	76.12	55.61	125.2	207.9	17.63	396.3	554.5	310.8
DLX6_HUMAN.H11MO.0.D	151.9	389.2	489.2	216.5	1100	542.2	887.6	960.5	684.1	1124	704.8	55.23	14.03	2.545	652.6	274.5	820.8	457.6	100.1	1424	1982	1921	486	180.4	129.2	400.6	19.82	17.4	21.14	147.5	203.6	92.93	185.8	208.3	0.02887	2.485	1.6e-05	11.5	6.909	33.16	10.79	18.4	4.99	27.8	80.82	5.313	418.8	599.6	254
ARX_HUMAN.H11MO.0.D	631.6	726.1	764.8	773.2	1372	1142	1371	1327	1007	1265	989	254.1	102.1	52.86	582.1	476.7	809.2	606.5	431.4	1376	1752	1830	877.5	667.2	515	892.6	49.3	35.26	44.51	170.7	425.9	242.6	271.3	312.3	0.6579	19.63	0.001798	26.24	13.29	48.86	12.06	76.32	19.87	93.06	145.1	19.64	433.4	395.4	279
LHX9_HUMAN.H11MO.0.D	157	368.2	506.1	190	1173	491.6	839.2	951.7	699.7	1104	632.3	61.32	6.35	0.8235	621.5	289.6	730.7	471.9	101.6	1469	1886	2016	426.3	155.7	133.6	373.1	19.7	16.73	18.84	132.5	179.1	68.35	173.5	195.9	0.005292	0.5981	0.003618	5.891	9.241	11.65	1.154	5.94	0.2449	13.8	44.42	3.556	424.3	547.2	287.2
DRGX_HUMAN.H11MO.0.D	723.4	727.7	728.6	811.2	1466	1146	1416	1285	1023	1296	967.8	304.4	106.3	60.92	567.5	509.5	792.7	629.7	493.3	1308	1873	1855	905.1	680.6	569	887	67.04	87.17	91.99	182.3	467.4	315.9	358	393.2	0.3153	21.47	0.02467	42.37	26.85	87.96	60.28	142.2	39.13	163.5	225.4	34.57	418	380.7	247.7
ESX1_HUMAN.H11MO.0.D	106.4	274.3	383.6	174	1018	471.4	700.5	816	561.5	955.2	568.3	64.37	7.116	0.8767	531.5	214.7	622.7	352.5	84.67	1199	1623	1664	403.9	168.1	126.5	326.6	24.37	9.022	7.88	138.2	159.3	71.57	163.1	163.3	1.72	4.015	0.01087	7.642	7.549	17.67	6.407	12.49	1.098	19.47	49.81	5.261	377.5	478.1	232.5
PAX4_HUMAN.H11MO.0.D	455.2	392.3	520	425.4	1170	795.2	987.1	1061	760.6	1108	807.7	182.5	86.92	6.842	722.6	399.3	739.8	539.4	189.4	1415	2022	1988	627.8	342.7	236.9	471.3	66.05	79.42	87.14	204.8	384.1	166.3	217.4	266.2	0.009717	6.976	0.002456	35.47	32.05	66.16	41.06	68.06	9.133	102.1	175.2	14.78	479.2	518.1	338.6
CTCFL_HUMAN.H11MO.0.A	1616	1525	1355	1893	1921	1861	1973	1636	1628	1564	1210	1089	937.3	438.2	971.4	1577	1336	1186	1615	1518	1649	1631	1636	1489	1192	1362	1620	1032	1138	1101	1196	1291	747.9	861.8	138.6	454.8	39.05	1299	1391	1385	1690	1651	1165	1384	1325	622.6	1038	919.3	617.7
CTCF_HUMAN.H11MO.0.A	1981	1725	1556	2180	2240	2234	2404	1937	1961	1974	1463	1253	989.7	419	1097	1735	1552	1447	1838	1780	1937	1893	2044	1769	1459	1697	1558	1079	1150	1014	1359	1377	951.4	1046	98.14	393.5	38.21	1379	1280	1302	1669	1539	1143	1358	1391	644.8	990.9	808.1	509.5
SOX3_HUMAN.H11MO.0.B	148	175.8	235.4	210.2	282.9	89.47	158.5	171.5	158.9	328.4	187.3	0.3845	1.989	9.45	216.8	137.7	268.6	265.5	97.82	361.3	587.8	578.3	82.9	69.15	77.89	127.2	333.9	315.7	227.4	242.1	273	372.9	116.6	193.4	1.679	18.34	0.2661	298.2	190.9	272.3	209.8	224.9	106.1	358.2	420.2	145.1	230.5	182.5	93.84
DUX4_HUMAN.H11MO.0.A	605.1	541.8	503	698.5	1066	922.1	968.4	856.3	752.1	902.7	666	255.9	163.5	72.28	420.3	386	635.1	475	397.2	956.7	1454	1514	705	565.1	425.8	708.7	133.5	179.1	195.4	217.2	374.9	313.3	207.5	269.3	85.11	54.3	14.74	102.9	67.3	118.6	145	135.3	93.37	248.6	243.2	77.32	457.3	524.6	353.6
ALX1_HUMAN.H11MO.0.B	568.2	677.4	649.5	734.4	1272	957.7	1206	1069	846.8	1122	884.9	218.4	91.28	67.3	458.3	469.5	670.2	571.9	460.4	1079	1572	1691	744.4	493.4	473.9	809.2	52.38	68.95	98.99	182.4	442.7	309.3	247	301.9	0.6582	13.02	2.8e-05	46.47	40.17	72.4	53.6	128.9	40.12	168.8	212.1	24.33	381.6	419.2	201.6
BATF_HUMAN.H11MO.1.A	1484	576.6	602.3	940.4	2444	1289	1283	1126	2025	3100	836.1	524.8	305	130.7	1837	1323	2041	1783	474.4	2716	8933	8771	1234	932.2	505.3	948.1	1897	5345	6747	1504	1677	2867	1140	1580	134.5	537	49.54	2245	2093	2593	2322	2319	1518	3982	3738	1011	1749	2789	2894
SOX9_HUMAN.H11MO.1.B	75.54	249.5	260.3	243.3	340.4	117	176.5	228.1	265.4	317.4	281.2	77.77	176	199.7	225.3	214.8	316.5	212.5	178.9	419.6	610.6	529.1	121.6	189.6	129.9	104.5	683	567.6	497.4	498.5	286.9	464.7	123.6	197.6	507.1	433.4	271.6	627.2	527.4	499.3	470.4	488.9	498.7	579.7	620.5	574.8	408.8	395.7	393.8
MSX2_HUMAN.H11MO.0.D	308.5	437.3	488.2	307.9	1209	703.6	988.9	997.2	769.4	1128	751.7	106.6	40.4	0.7853	642.3	348.7	778	445.3	126.7	1341	1890	1886	603.4	316.6	157.3	430.1	28.46	33.6	33.89	141.7	185.8	112.3	141.4	196.1	0.0548	4.944	0.01733	17.57	12.75	46.06	25.17	42.45	6.667	49.87	110.2	9.997	267.6	482.8	316.6
NFIA_HUMAN.H11MO.0.C	1244	439.2	524.1	762.4	913.2	1006	929.9	846.5	551.4	834.4	494.6	298.2	119.2	22.63	854.9	524.7	632.3	682.1	219.9	1595	1898	1812	703.6	419.6	166.9	364.6	250.9	652.6	626.5	480.7	639	888.4	395.8	535.1	14.06	46.22	13.41	359.6	338.7	476	350.7	526.4	243.6	690.6	731.8	255.6	1106	1017	510.4
BARX2_HUMAN.H11MO.0.D	216.4	338.1	549.8	222.6	964.5	446.1	776.8	900.5	615.2	1011	633.7	94.09	38.64	6.644	638.1	279	624.8	473.3	155.8	1315	1874	1840	444	179	170.3	303.7	20.26	4.862	17.29	65.53	95.73	18.68	58.83	52.84	0.00268	1.863	0.03195	6.142	6.318	10.91	3.876	8.295	3.041	9.436	26.54	2.17	213.8	251.6	172.4
SOX15_HUMAN.H11MO.0.D	113.3	138.1	178	174.5	226.7	70.08	119.1	137.5	113.9	238.7	176.3	1.822	15.08	20.23	157.7	130.1	199.2	186.6	85.98	287.9	411.8	378.8	85.15	68.57	64.15	74.22	444.6	463.3	336.9	422	390.8	498.6	236.2	335.1	26.06	70.27	13.67	422.8	239.2	367.8	364.2	310.4	162.9	401.4	423.2	203.6	422.2	258.4	126
HMX3_HUMAN.H11MO.0.D	511.7	466.6	628.2	533.8	1101	711.7	854.6	838.2	619.9	898.9	753	196.3	108.3	15.34	568.6	364.5	697.5	476.8	270.7	1160	1406	1482	545.1	368.9	264.6	452.2	40.22	28.84	33.74	71	95.56	71.09	48	42.73	21.77	14.97	9.405	33.24	23.54	35.45	25.87	21.96	21.52	39.63	82.92	16.01	212.3	389	262.1
GBX1_HUMAN.H11MO.0.D	97.13	263.3	348	142.4	921.7	435.2	651.4	716.4	508.7	876.5	504.2	46.36	4.307	0.227	490.2	200.2	555.4	300.7	62.76	1198	1505	1609	375.1	114.8	87.94	267.8	9.087	11	9.153	119	139.3	51.83	138.5	150.5	0.001796	0.7297	0.000838	3.939	7.78	12.57	2.512	10.48	0.1874	15.56	49.73	2.494	352.3	449.2	193.9
GBX2_HUMAN.H11MO.0.D	124.5	242.9	364.5	161.1	954.3	402.8	656.6	714.1	562.5	897.9	572.4	56.32	8.623	1.062	511.7	229.5	550.8	365.7	67.39	1154	1539	1624	320.3	131.3	95.14	312.7	17.94	15.42	17.5	130.4	145.5	58.65	127.7	152.9	0.1759	0.9275	0.000333	10.21	9.956	15.93	2.189	12.35	0.1027	23.1	63.52	8.379	317.7	414.9	176.9
ISL1_HUMAN.H11MO.0.A	995.3	728	729.4	1033	1281	1396	1767	1538	1075	1269	897.1	516.8	350.1	111.1	635	443.1	673.7	454.6	529.3	1890	2049	2126	1173	788.5	423.5	735.1	67.8	38.54	46.39	80.71	114.7	76.82	47.06	40.65	38.23	26.1	33.45	31.79	44.14	29.55	43.12	54.49	52.36	56.11	73.06	37.53	255.5	248	170.3
ZN333_HUMAN.H11MO.0.D	470	648.5	634.2	611.8	1008	696.4	890.9	933.9	717.1	976.4	784.8	120.4	66.71	41.14	460.7	315.6	644.3	480	430.8	1023	1340	1428	551.1	376	418.5	561.8	115	165.2	157.5	284.8	314.4	320.8	162.7	292.5	0.4239	11.41	0.08017	102.7	46.77	105.4	83.12	152.2	38.7	198.1	273.6	33.92	232.8	308.3	150.5
GSX1_HUMAN.H11MO.0.D	178.3	269.5	371.1	203.9	975.7	418.9	585.3	722.4	567.3	825.5	475.2	96.87	18.27	1.319	470.5	212.4	587.4	385	106.8	1075	1557	1547	355.2	163.6	141.3	329.5	11.91	24.84	49.09	107.5	196.9	83.26	193	212.1	0.03423	0.236	0.1175	5.75	4.327	18.55	7.821	22.89	3.268	40.51	61.51	3.027	306.4	372.6	178.6
NFIB_HUMAN.H11MO.0.D	1478	466.4	652.4	895.1	945.9	1020	992.1	1009	689	1017	574.5	278.7	113.2	16.36	946.7	744.4	714.9	762.5	285.2	1702	2022	1985	819.4	481.2	162.3	497.5	142.5	657.5	633.7	412	665.1	905.2	292.7	470.1	0.4085	12.82	0.01388	308.2	248.8	577.1	333	513.1	132.2	542.5	724.4	187.2	1312	1008	582.4
NFIC_HUMAN.H11MO.1.A	1330	420.4	667.6	804.7	924.7	1008	934.3	1032	679.3	995	579.7	266	105.6	16.17	916	661.1	726.7	738	262.1	1668	1988	2024	798.9	446.2	172.7	470.1	159.3	707.7	698.2	459	630.4	944.2	308.5	497.4	0.8275	18.56	0.000614	330.1	296.9	637.8	353	566.8	164.8	562.3	832.8	206.7	1469	1102	671.3
CEBPZ_HUMAN.H11MO.0.D	538.7	574.2	577.3	709.4	972.5	1038	1010	1044	853.1	777.4	686.2	546.4	671.8	412.6	463.8	523.2	606.4	448.7	504.9	1151	1125	1180	791.4	843.8	370.1	446.6	483.1	531.2	527	474.8	225.1	279.7	67.29	94.94	807.3	549.7	410.5	350.3	473.7	309.5	430.9	456.7	558.5	383.4	567.1	438.5	597.9	857.8	826.9
OLIG2_HUMAN.H11MO.1.B	1884	930.3	928.6	1862	1629	3458	3081	2072	1471	1651	892.4	1045	683.1	106.5	764.3	688.5	550.5	582.6	692.4	2400	2380	2684	2282	1525	680	1172	111.7	194.5	244	85.04	232.5	294.9	91.37	105	2.524	39.51	0.09923	148.3	141.2	224.6	192.6	251.7	95.24	343	243.9	56.63	93.69	57.77	29.46
GFI1_HUMAN.H11MO.0.C	770.4	457.7	439.7	781.8	795.2	886.8	924.5	749.5	533.7	664.6	386.8	377.5	293.2	64.22	305.4	344.1	355.5	266.8	343.7	837.1	904.3	1007	697.7	622.1	288.4	404.4	283.9	397.6	315.9	280.8	350.5	397.2	25.2	107.2	106.5	104.7	42.32	201.9	179.9	257.1	274.7	326	180.4	393.7	394.5	142.9	480	539.6	331.1
MZF1_HUMAN.H11MO.0.B	777.8	489.4	578.1	638.4	732.4	662.5	636.8	592.6	516.4	605.7	487.7	335.2	251.9	118.4	491.8	354.5	465.8	444.5	427.9	741.9	918.5	879.1	638.8	407.9	360.9	525.5	327	464.2	547	271.7	497.8	607.6	244.2	333.5	30.59	69.01	15.74	254.3	249.6	309.5	335.6	459	223.3	573.5	573.3	180	665.6	731.8	490.3
VAX1_HUMAN.H11MO.0.D	51.45	191.9	190.5	110.4	580.5	276.5	425.7	564.5	324.4	618.6	348.2	37.73	4.737	0.000129	290.3	110.4	280.6	198.4	49.8	714.8	1029	1068	231.6	103.4	66.01	199.8	9.907	14.75	11.84	88.98	161.5	51.19	131.7	156.5	0	0.04412	7e-06	1.633	3.494	5.444	1.483	9.818	0.4535	9.282	26.4	2.559	198.3	247.8	103.4
ZN331_HUMAN.H11MO.0.C	992.8	403.3	484.5	675.4	610.3	673.1	712.5	696.7	597.6	752	512.2	254.9	199.4	151.5	635.3	495.1	520	633.1	459.3	843.5	799	780.4	620.4	379	294.6	504.8	182.6	299.4	296.9	327	715.9	683.9	659.9	638	22.71	78.41	16.04	225.9	197.5	294.8	247.5	223.7	169.7	405.1	478.4	212.4	449.3	510.1	324.9
FOSL1_HUMAN.H11MO.0.A	1381	482.1	512	904.1	1742	992.2	985	846.1	1639	2690	799.8	368.9	187.5	75.07	1391	976	1516	1347	398.1	1950	7601	7091	944.1	708.3	350.1	708	1251	3961	5010	896.2	1223	1970	834.9	1190	67.42	227.1	35.91	1334	1215	1499	1345	1370	821.9	2556	2643	606.8	1352	2088	2126
SHOX_HUMAN.H11MO.0.D	25.73	150.6	203	62.66	608.9	257.9	424.5	540.8	333.4	599.4	287.4	29.85	2.121	0.03687	336.5	127.1	331.9	179.8	15.62	777	1074	1134	224.8	96.29	52.44	161.5	1.721	6.321	3.39	82.13	93.38	25.03	120.2	109.9	0.01693	0.1625	0.001691	2.391	6.631	3.439	1.194	2.791	0.01174	6.773	21.21	2.322	218.5	282.3	108.4
DMBX1_HUMAN.H11MO.0.D	57.44	196.8	191.8	145.9	602.7	271	424.1	452	341.2	542.6	363.4	24.89	0.6559	5.466	230.2	117.2	360.6	186.4	74.26	573.4	930.3	962.9	213.4	96.24	86.99	228.5	3.562	2.202	3.011	63.13	130.3	33.27	150.6	121.4	0	0.000684	0.04575	1.262	0.108	0.8474	0.2119	1.159	0.002914	7.23	15.69	0.2393	233.7	192.2	78.38
NFYA_HUMAN.H11MO.0.A	322.3	510.6	517.9	605.1	840.8	788.9	853.9	879.9	810.4	720.3	644.5	594	802.2	470.8	459.2	589.9	610.8	442.6	490.7	1000	900	947.4	666.1	798.1	429.2	368.9	573.9	632.4	599.1	496	203.1	211.9	67.27	70.81	1029	726.4	554.7	369	573.8	343	490.8	523.7	679.7	364.3	551.5	536.2	632.3	998.7	1037
BACH2_HUMAN.H11MO.0.A	1450	509.8	608.8	1021	1549	1124	1043	880.1	1238	1910	803.3	395.6	220.4	61.98	1181	888	1142	1091	469.2	1652	4347	4184	987.7	733.8	381.1	757.7	805.9	2216	2751	623.7	1023	1591	644.9	957.1	37.67	131.4	16.63	913.1	746.2	934.1	972.3	1073	564.6	1727	1771	379.1	955.4	1409	1283
ZNF85_HUMAN.H11MO.1.C	550.2	259.3	252.5	444.3	513.2	463.7	493.4	421.5	310	348.4	343.1	150.9	95.2	29.35	185.4	231.8	330.7	238.5	202	535	593.3	648.8	341.5	321.7	178.7	262.6	139.1	270.9	236.6	237.2	339.7	426.1	127.2	212.9	4.252	15.31	0.4409	212.9	183.3	323.3	251.7	257.6	116	278.9	366.9	80.69	567.8	618.5	329.4
MAFK_HUMAN.H11MO.0.A	1007	482	460.3	806	1132	767.6	866.2	738.1	944.1	1275	595.2	276.5	143.3	50.84	765.9	670.8	698.6	667.2	300.4	1169	2765	2549	871.7	568.3	316.5	630.5	511.3	1380	1733	441.4	755.1	1175	356.6	564.6	10.33	96.29	3.077	550.4	447.8	677.9	735.7	782.8	363.4	1232	1173	322.9	820.3	934.7	897.3
SOX2_HUMAN.H11MO.0.A	68.76	130.3	134	128.2	193.8	37.24	78.12	86.89	112.5	176.8	107.5	0.4017	0.5464	6.961	108.6	57.78	190	149.8	39.44	226.7	377.7	334.1	46.21	25	35.19	48.83	278.3	247.8	152.8	188.2	175.3	235.9	78.17	123.4	1.024	8.568	0.491	238.3	165.7	229.5	159.5	166.3	98.93	278.8	297.9	118.3	160.8	153.7	69.25
NF2L2_HUMAN.H11MO.0.A	1469	560.9	599.5	1029	1607	1121	1018	863.3	1301	1950	783.9	395.5	175.7	64.18	1151	931.5	1181	1178	436.3	1743	4983	4813	1067	786.9	387.9	740.1	876.1	2519	3327	659	987.6	1753	607.1	926.5	46.09	177.7	16.82	992.5	875	1070	1050	1161	640.6	1887	1826	462	1023	1436	1482
RELB_HUMAN.H11MO.0.C	247.5	172.9	156.8	301	409.8	271	270.6	218.6	153.3	202.5	202.5	93.03	75.74	38.69	149.7	149.8	163.6	174.9	139.7	281.9	360.3	400.6	213.4	187.7	116.8	133.1	206.2	363.9	487.8	209.3	298.3	417	105.6	156.2	3.388	35.09	3.705	128.6	104.2	253.3	148.3	233.3	59.82	261.8	300.1	74.39	558.2	609	324.3
SHOX2_HUMAN.H11MO.0.D	38.13	153.9	214.7	72.85	617.3	283.7	454.7	536.3	341.3	606.7	304.5	30.76	3.368	0.1338	333.4	133.2	338.9	191	22.47	768.1	1071	1178	226.5	105.8	57.15	179.2	3.06	8.91	4.021	81.07	102.2	34.05	127.6	116.7	0.02933	0.3904	0.001304	2.331	6.743	6.214	2.066	5.28	0.03846	11.89	24.14	3.389	233.6	304	102.3
NFIA_HUMAN.H11MO.1.D	858.1	382.9	481.9	656.8	848.6	880.2	754.2	844.9	601.4	817.4	529.3	314.6	130.7	67.31	724.9	578.1	601.7	604.1	254.7	1505	1735	1826	651.9	419.3	147	347.5	224.3	770.4	783.7	622.8	504.2	802.7	267.3	398.2	78.61	101.5	51.3	345	409	559.8	436.3	618.2	280.8	514.1	769.3	300.1	1521	1144	794.9
DLX4_HUMAN.H11MO.0.D	48.23	212.6	233.9	87.31	632.4	287.3	478.6	540.5	354.8	656.5	356	31.73	2.434	0.01039	364.5	111.8	361.8	200.5	25.41	844.6	1190	1228	250.2	95.1	39.21	164.8	8.63	10.65	4.795	87.9	131.1	43.39	134.6	138.9	2e-06	0.5613	5e-06	4.943	11.4	18.34	5.81	14.48	1.269	11.99	44.11	1.998	235.8	312.7	136.1
MAFB_HUMAN.H11MO.0.B	1131	429.5	470.9	781.3	911.8	774	829.3	697.3	840.3	1081	538.3	328	169.8	52.54	643.4	618.6	559.3	570.1	373.8	1001	1802	1749	779.6	546.4	298.5	623.2	398.9	808.2	1022	378.7	680.2	984.3	438	526.6	13.14	76.51	5.724	450.2	391.3	549.4	557.7	567.1	371.8	971.3	971.9	239.7	698.4	742.8	616.9
HLF_HUMAN.H11MO.0.C	1162	687.5	678.3	1046	1827	1402	1300	1130	972.4	1087	898.9	663.3	623.3	139.5	966.6	808.6	851.3	683.6	466.7	1232	2095	2040	1238	1024	607.1	914.7	929.7	2283	2019	1508	1356	2309	791.3	1249	189	480	90.66	1209	1275	1784	1634	1918	1084	2193	2344	777.2	1393	1658	1041
SOX13_HUMAN.H11MO.0.D	31.65	74.72	86.97	55.69	148.2	23.25	48.26	58.21	63.89	143.6	85.94	0.06172	0.6858	1.291	167.5	61.92	133.9	100.8	17.01	223.7	407.3	381.2	34.14	12.24	10.47	19.52	328	451	258.9	320.9	326.3	416.1	240.6	322.9	0.02883	9.115	0.07782	374.1	208.5	350.5	357.2	308.9	129.3	415.6	441.7	184.8	218.1	127.7	46.49
FOSL2_HUMAN.H11MO.0.A	1370	428.5	459.3	849.9	1692	944.1	913.6	811.8	1581	2636	700.9	342.6	169.1	59.99	1344	946.7	1499	1360	387	1969	7645	7212	943.8	656.8	293.8	659.5	1260	4014	5032	816.9	1113	1809	751	1082	62.8	204.6	37.25	1322	1164	1441	1298	1290	784.4	2433	2507	538.3	1271	1930	2013
NFIL3_HUMAN.H11MO.0.D	1007	589.4	519.4	862.5	1863	1257	1161	1088	830.8	1104	739.9	564.8	476.2	136.1	1096	819.4	1018	734.9	399.1	1248	2273	2287	1270	950.4	478.7	826.7	1042	3166	3066	1747	1697	2878	990.3	1550	155.9	437.3	60.18	1557	1451	2515	2112	2588	1137	2869	3023	925.9	1606	1968	1127
NFYC_HUMAN.H11MO.0.A	326.7	495.1	465.4	601.5	787	815.5	848.7	867.3	780.8	670.4	590.4	551.1	742.2	453.4	450.9	572.9	549.5	405.2	445.7	976.1	825.5	852.8	692.2	770	362.8	348.1	502.8	585.7	625	461.4	189.8	214.8	66.17	80.03	960.1	710.3	510.2	338.6	505	319.2	484	487.8	650.9	381.9	557.8	473.4	617.8	976.3	971.1
JUNB_HUMAN.H11MO.0.A	1068	353.5	367.2	672.5	1382	728.5	665.3	597.1	1299	2087	585	268.9	126.5	39.62	1112	855.5	1184	1159	312.1	1575	6412	5919	755.2	548.8	230.1	522.8	1068	3648	4479	709.7	983.2	1764	652	963.5	50.37	179.6	24.59	1177	1099	1348	1232	1192	758.5	2246	2406	516.3	1154	1851	1828
HXD4_HUMAN.H11MO.0.D	101.8	241.8	262.4	104	606.3	338.5	474.2	565.2	345.7	494.2	460.3	37.14	15.74	3.564	362.2	165	425.6	238	63.69	864.7	1068	1061	283.4	144.3	88.42	219.9	7.573	3.748	2.479	52.07	86.72	35.35	76.25	71.1	0.06538	3.413	0.001928	1.545	1.769	5.805	0.5487	5.459	0.3254	6.702	18.69	2.959	140.2	151.4	112.8
FOS_HUMAN.H11MO.0.A	1304	423.3	479.4	799.6	1503	873.9	894.3	756.5	1360	2199	712.9	293.9	169.6	53.29	1108	854.9	1287	1169	371.6	1728	6388	5911	828.6	625	285.5	630.5	1027	3424	4156	791.1	1120	1831	733.7	1037	63.45	151	20.25	1119	1040	1166	1169	1184	696.6	2176	2292	503	1171	1882	1784
FOXI1_HUMAN.H11MO.0.B	388.8	421	469.2	511.3	608	748.7	749.5	750.3	630.6	647.8	471.4	458.9	627.3	312.6	357.9	447.5	384.2	264.5	390	861.4	794.1	847.9	559.6	633	252.5	283.6	394.1	448.6	432.3	336.8	129.1	172.1	45.71	51.66	905.9	530.1	423.8	274.4	334.9	237.4	364.7	342.8	524.9	335.3	420.7	348.4	383.1	696.7	678
NFYB_HUMAN.H11MO.0.A	307.9	437.5	428.9	559.8	749.5	762.5	780.5	765.1	736	587.5	583	490.8	631.8	370.2	385.1	507.9	504.2	346.6	393.3	901.2	796.4	784	619	709.5	294.2	317.2	394.6	469.1	491	387.3	143.3	158	37.98	55.09	834.9	559.8	457	251.5	415.3	256.7	378.5	396.3	520.1	304.6	411.9	388.7	538.2	825.3	801.5
MAF_HUMAN.H11MO.1.B	972	492.5	544.5	740.6	944.3	842.8	876.5	813.5	832.4	1021	582.1	349.5	248.2	83.56	581.9	608.4	586.9	574.4	435.6	977	1456	1514	841.5	655.5	357.6	650.5	357.5	713.6	835.8	340.3	641.7	847.6	370.2	506.3	48.61	114.9	22.25	400.3	350.8	501.1	513.1	571.2	369.4	907.4	894	272.8	606.3	741.6	550.5
ZN652_HUMAN.H11MO.0.D	189.8	295.7	290.8	405.5	453.3	344.3	406.8	310.3	287.5	298	337	77.18	67.44	53.66	133	152.7	248.3	160.9	264.9	303.5	372	417.1	257.7	216.8	222.5	277.6	71.48	89.52	69.41	121	199.3	155.6	111.4	107.9	0.4139	10.66	2.266	24.5	18.91	55.48	20.27	45.1	25.99	62.92	66.46	29.26	451.6	479.3	226.3
MAFG_HUMAN.H11MO.0.A	941.2	416.4	459.7	694.9	924.4	678.6	851.1	733.5	773.2	985.5	535.6	254.6	134.6	34.25	658.5	586.9	572.8	572.4	270.9	1000	2311	2159	737.7	497.8	285.7	553.3	407.8	1081	1266	320	595.2	957.2	257.1	452	6.319	62.31	0.5727	406.6	322.8	529.8	564.4	628.5	283.8	931.4	988.4	215.8	695.1	766.5	675.7
JUN_HUMAN.H11MO.0.A	1211	383.6	395	731.2	1498	776	819.7	659.9	1370	2258	600.6	274.6	143.9	52.51	1190	889.9	1235	1191	332.5	1616	6672	6166	788.4	541.8	241.3	562.7	1051	3744	4515	765.2	1045	1712	704.4	1032	54.17	172.1	27.78	1180	1093	1305	1205	1160	694.3	2295	2366	513.4	1150	1774	1807
RFX5_HUMAN.H11MO.1.A	529.5	221.2	258.7	418.3	550.9	551.2	478.7	412.9	280.7	376.9	236.6	222.8	128.4	52.37	277.1	329.8	323.4	261.1	167.2	586	687.8	625.1	365.5	313.4	112.5	155.6	255.6	331.5	371.4	168.5	166.9	272.6	32.2	62.91	60.42	79.17	20	190	179.1	233.6	226.1	235.4	153.4	339.4	364.6	115.9	474.5	468.4	355.7
ZIC2_HUMAN.H11MO.0.D	689	367.5	398.2	581.4	602.9	597.4	622.4	548.8	494	542.9	404.8	227.7	118.2	51.45	309.7	352.2	394.5	411.8	432.1	515.1	692.5	738.7	487.1	374.5	272.6	337.8	218.7	316.8	297.1	157.2	425.8	422.7	324.4	299.2	0.001512	14.42	0.00043	236.8	193.7	310.1	303.6	302.6	168.2	446.8	391.1	67.82	221.7	241.5	78.87
SOX4_HUMAN.H11MO.0.B	159.4	91.11	139.9	134	175.6	56.59	94.52	123.3	107.8	166.9	82.85	1.911	7.791	6.753	104.9	73.5	166.5	122.3	39.54	198.1	326.2	309.5	54.23	33.28	42.52	57.5	249.1	211.4	146	152.2	183.4	257.1	58.48	124.1	2.016	12.82	0.8309	216.7	137.2	192.9	156.4	158	81.29	248.2	285.5	103.9	120.5	152.9	43.9
BACH1_HUMAN.H11MO.0.A	1085	305.2	368	609.3	783.8	650.9	604.8	512.4	664.7	1018	439.1	252.6	135.5	52.64	682.5	566.3	616.4	694.9	306.5	945.2	2217	2229	555.8	425.3	215	410.2	382.1	1060	1265	385.2	685.4	994.7	537.9	630.7	19.85	74.85	4.355	491.4	407.2	589.6	510.5	575.7	313.2	938.4	962.5	249.2	629	791.5	817.6
SUH_HUMAN.H11MO.0.A	714.7	190.8	270.9	402.7	388.1	441.4	394.4	381.1	210.2	341.4	178.6	235.5	218.9	68.33	299.9	309.9	258.3	325.9	210.3	481.8	511.8	519.1	344.5	243.1	122.5	206.2	197.1	220.2	243.2	170.6	204.6	225.1	58.95	103.1	10.48	46.69	12.53	195	172.1	254	212.2	213.3	172.7	335.2	382.7	150.6	563.3	558.9	376.6
NRL_HUMAN.H11MO.0.D	963.7	423.2	507	669.8	950.8	775.2	814.1	705.5	797.2	934.6	530.1	385.9	200.6	111.2	621.1	650.3	539.3	532.9	377.5	905.8	1546	1568	808	596.8	338	647.1	414.7	908	1057	421.7	758.7	1058	521.4	651.2	44.21	140.4	26.79	544.4	416.8	601.3	608.5	664.2	338	1011	1042	315.1	542.2	735.3	595.7
NFE2_HUMAN.H11MO.0.A	1392	468.5	512.1	834.5	1289	930.8	892.4	684.3	978	1608	607.1	299.1	178.2	55.5	926.4	821.6	1018	967.8	385.6	1393	3936	3794	807.7	638.8	277	568	650.4	1916	2389	518.3	804.4	1234	608.9	793.3	32.11	119.2	18.39	707.3	653.4	826.7	767.1	855.1	523.2	1317	1460	330.1	699.5	1050	1084
JUND_HUMAN.H11MO.0.A	1303	377.8	404.8	790.9	1484	812.5	857.1	728.6	1395	2254	663.1	329.8	181.1	64.46	1176	893.5	1279	1224	350.8	1680	6511	6068	840	599.9	272.1	579.6	1042	3607	4545	716	1012	1713	701.6	1006	62.01	185.6	31.73	1115	1070	1217	1151	1119	704.3	2203	2283	533.1	1101	1678	1666
KAISO_HUMAN.H11MO.2.A	748.3	390.1	351.5	620.5	623.3	612.7	661.5	582.9	406.5	488.8	373.9	271.6	172.8	46.66	427.5	470.3	479.3	418.4	252.5	779.7	1073	976.5	539.1	399.7	171.1	296.9	383.5	617.2	505.5	316.1	460.9	597	115	263	21.15	73.07	8.564	321.5	303.8	468.5	445.1	495.4	270.5	575.6	735.2	150.6	664.7	668.4	450.6
ZIC3_HUMAN.H11MO.0.B	650	341.4	357.5	555	579.1	579.3	608	564.2	480.9	589.9	405.5	234.7	111.4	71.36	329.1	367.1	369.8	425	440.8	536.1	666.8	701.7	500	362.8	291.7	351.7	231.7	286.8	309.8	201	436.2	454.4	362.3	362.1	0.0173	27.93	0.06051	256.3	237.5	327.2	329.5	317.3	201.2	460.4	416.3	103.2	257.3	270.2	123.4
ZN335_HUMAN.H11MO.1.A	700.8	255.5	310	408.2	419.4	577.7	481.7	501.5	317.9	395.2	222.4	200.2	184.2	26.35	355.7	318.5	265.5	263.6	169.1	524.7	510	616.8	423	319.1	118.1	270.4	461.4	615.7	557	258.5	599.9	867.5	311.5	449	43.47	53.4	14.85	303.1	259.4	438.6	407.1	490.5	268.7	785.3	751.8	204.6	513	471.5	356.2
NKX61_HUMAN.H11MO.1.B	974.7	538	633.7	703.9	1080	1004	1223	1212	857.3	1194	663.4	243	154.2	16.74	742.8	485.5	623.6	452.8	319.1	1659	2022	2020	856.8	462.5	281.5	537.3	130.7	200.7	235.3	72.63	194.6	188.7	62.01	111.6	0.6253	13.1	0.2777	109.1	72.88	129.7	141.9	134.8	111.6	269.1	300.8	43.03	194.1	149.4	116.5
MAF_HUMAN.H11MO.0.A	807.2	329.1	361.4	568	732.8	633.1	690.6	594.5	600.5	734.3	405.5	211.1	102.4	23.69	453.4	438.9	389	400	236.8	782.9	1440	1427	612.2	453.4	231.8	459.3	279.7	597.3	740.3	249.8	525.3	809.7	239.9	330.9	2.756	44.83	0.19	265.2	231.2	410.2	436.7	507.4	206.6	725.1	776.7	184.2	483.8	537.2	454.9
LHX3_HUMAN.H11MO.0.C	87.57	130	168.7	88.83	460.9	298.8	493.4	543.1	289.2	470.3	278.9	84.01	23.1	0.2594	294.4	121.8	337.8	210.2	38.03	705.5	920.2	950.5	253	105.4	70.38	184.9	1.764	0.1338	0.4331	21.89	58.08	6.732	70.67	28.74	0	5.6e-05	1e-06	0.1077	0.002407	0.05758	0.002915	0.5825	3.2e-05	0.9608	10.98	0.5944	138.2	115.7	69.11
FOSB_HUMAN.H11MO.0.A	1309	343.9	383	769.3	1493	914.4	863.9	728.5	1362	2208	564.7	304.7	132.2	39.66	1162	829.4	1193	1119	306.2	1847	6700	6183	882.8	545.9	218.1	536.2	939.5	3387	4260	701.8	981.3	1645	665.7	983.4	34.78	150.1	19.47	1069	986.1	1189	1127	1070	612.3	2102	2120	410.6	1015	1616	1604
RFX5_HUMAN.H11MO.0.A	705	263.2	306.2	502.2	644.2	553.2	558.5	467.3	350.8	460	326.5	214.8	126.8	40	297.7	317.9	330.8	364.3	216.6	664.8	683	694.7	473.7	338.5	132.1	252.1	164.6	278.4	303.6	97.25	209.4	279.3	64.49	105	13.08	42.47	7.454	150.3	128.6	212.8	182.2	187.4	107	288.2	300.4	97.61	392.1	400.8	260.8
TLX1_HUMAN.H11MO.0.D	810.5	253.9	336.3	533.7	703	633.5	550.4	551.2	360.8	565.3	368.2	137.4	32.48	24.25	480.1	311.6	450.7	472.5	198.4	818.4	924.5	1013	425.4	257.5	116.5	317.5	85.04	254.3	207.3	196	346.8	438	236	301	0.04544	24.33	0.3894	124.5	104.6	197.6	114.4	177.2	60.6	254.3	270.3	74.12	439.9	455.3	235.5
TWST1_HUMAN.H11MO.1.A	1425	629.3	667.6	1291	1239	2850	2598	1795	1215	1130	618.6	995.5	623	100.8	471.7	440.6	356.5	399.4	543.9	1759	1657	1861	1940	1375	528.3	937	40.78	141.9	167.1	37.1	203.3	216.9	105.4	132.3	1.409	31.15	0.287	92.06	74.75	148.1	82.43	128.2	42.78	202.4	170.1	36.56	46.02	53.54	25.47
MAFK_HUMAN.H11MO.1.A	938	288.9	326	581.2	787.5	596.4	643.6	567.9	651.7	1087	419.5	222	74.53	29.17	631.5	536	567.9	573.7	247.7	964.3	2420	2369	598.8	395.1	195.6	412.7	435.1	1194	1455	335.9	646.9	942.2	423.2	555.5	6.679	52.23	0.6829	455.4	383.7	586.3	571.6	662.3	266.4	1003	1069	207.7	641.5	756.9	755.3
SOX5_HUMAN.H11MO.0.C	28.43	52.66	55.96	41.78	84.71	11.68	24.09	36.85	32.57	84.47	70.57	0.2236	0.3442	0.8415	83.26	47.38	55.57	66.26	21.24	126.3	221.6	202.8	11.4	15.08	13.83	15.86	227.8	283.7	245.1	219.4	275.1	360.7	261.1	330.5	0.628	7.431	0.3205	291.6	130.2	286.3	274.7	216.9	85.85	310.8	308.3	142	161.5	89.03	43.45
FOXH1_HUMAN.H11MO.0.A	443.1	205	227	369.4	297.4	330.3	354.7	328.8	231.5	235.7	230	128	70.51	53.93	209.9	176.2	217	146.2	234.6	353.1	383.8	419.4	284.4	180.8	171	236	223.8	320	264.2	159	349.1	501	142.8	240.6	9.704	31.58	6.119	193.6	148.9	248.4	166.2	274.7	141	259.4	381.6	92	507.9	439.5	265.3
NFIC_HUMAN.H11MO.0.A	801.3	161	229.2	350.9	387.3	427.3	429.4	431	218.6	418.9	192.6	104.2	19.67	0.6073	440.5	228.2	309.9	315.9	72.8	818.4	1035	1005	293.2	121	37.49	173.4	59.96	333.9	260.3	188.3	395	592	310.9	358.4	2e-06	0.4071	0.02708	155	126	278.5	137.2	232.5	75.36	303.1	439.9	109.4	630.2	585.7	236.7
HMX2_HUMAN.H11MO.0.D	229.5	226.5	291.3	264.4	556.7	353.8	414.4	474.3	319	444.9	386.4	95.18	46.04	8.399	299.2	190.6	360	250	99.04	616.8	654.3	749.7	309.7	157.3	120.3	230.5	6.661	3.243	9.968	19.7	55.72	16.04	43.82	27.01	17.37	5.44	2.72	4.574	6.23	11.79	7.639	2.818	4.941	8.468	28.73	13.68	89.93	195.9	98.89
GSX2_HUMAN.H11MO.0.D	113.7	128.3	195.3	115.3	545.7	245.7	362.8	484.8	366.6	574.6	303.7	47.25	10.45	0.9464	272.3	88.55	323.7	194.2	61.56	710.4	996.7	905.8	206.6	107.4	82.48	178.3	1.629	1.028	11.3	31.84	86.13	25.22	114.8	85.39	2e-06	1e-06	0.000901	1.109	0.2966	0.5321	1.399	1.256	0.000838	4.349	16.17	0.1074	117.5	160.7	82.07
CR3L1_HUMAN.H11MO.0.D	1300	615	636.4	895.2	1008	990	937.9	832.2	616.6	820.6	621.4	469.5	345.9	92.5	570.5	597.4	649.4	633.1	566.4	920.3	1171	1124	953	677.6	443.6	504.3	387.7	402.5	436.1	368.5	475.7	608.5	304.8	341.6	15.82	67.92	8.063	368.6	314.2	430.1	344.1	436.1	217.9	419.3	508.2	146.3	551	670	436.2
ZN554_HUMAN.H11MO.0.C	1141	287.5	473.7	579.2	689.3	775.1	780.4	769.1	710.9	882.8	499.5	285.2	144.2	119.9	571.7	522.1	503.5	532.4	332.1	972	1311	1380	626	422.1	224.4	468.2	278.2	680.2	719.2	380.3	700.7	946.7	632.8	674.7	21.08	100.1	20.75	349.8	370.7	495.5	392.3	523	346.4	681.4	666.5	273.3	535.6	677.7	444.9
ZIC4_HUMAN.H11MO.0.D	118.2	274.4	209.5	304.8	408.4	262	279.2	203	269.6	268	297.4	129.4	125	115.4	160.1	175.8	275	252.4	297.5	261.5	431.1	430.4	214.1	197.2	205.7	225.9	296.4	259.5	267.9	195.7	169	194.6	133.1	124.2	5.293	66.81	1.835	247.4	247.8	235.7	307.6	300.4	180.9	266	237.7	77.47	235.1	191.1	102.9
MAFG_HUMAN.H11MO.1.A	626.7	236.7	211.9	406	514.3	430.6	413.1	370.9	388.9	551.3	284.6	181.8	95.07	44.32	348.8	315.7	338	302.3	187.3	540.6	1031	1032	379.8	272.9	133.5	289.2	199.2	441.5	573.3	172.4	394.6	587.5	255.4	339	12.64	46.01	5.434	212.3	166.2	258.9	293.6	305.3	196.9	517.5	495.5	134	412.5	508.8	372.1
P63_HUMAN.H11MO.1.A	1086	285.3	496.3	570.7	517.9	697.6	602.2	618.4	361.9	575.9	351.7	346.3	168.1	65.53	585.4	408.5	461.1	506.8	297.9	675.8	696.9	760.6	510.6	359.6	172.7	376.5	102.5	214.9	284.1	181.7	515.7	519.3	365.7	407.7	12.55	40.54	10.45	172.2	151.7	329.4	167.9	184.4	119.1	335.4	353.1	156.4	454.9	561.6	341.3
ZN264_HUMAN.H11MO.0.C	505.7	245.9	266.3	441.2	453	480.6	530.4	428.9	337.4	409.1	406.4	140.3	102	31.68	215.9	216.6	210.2	211.8	217	475.8	578.2	562.6	384.6	288	148.4	304	101.1	123	99.74	171	220.4	234.1	74.64	104.2	4.539	11.43	2.899	71.17	61.25	99.28	98.73	108.8	63.23	122.7	218.1	61.64	195.8	243.9	131.8
MAFF_HUMAN.H11MO.1.B	842.8	300.7	316.9	554.6	613.1	554.7	516.8	452	592.8	756.1	351.8	213.8	117	49.44	441.8	441.6	442.5	429.3	268.1	749.2	1340	1322	527.7	368.6	166.2	413.4	228.1	636	735.8	217.9	495.9	726	383.8	426	8.387	65.57	7.015	303	240.9	364.1	361.7	388.3	239.7	712.2	632.5	161.9	423.3	458.5	509.8
TFCP2_HUMAN.H11MO.0.D	1118	353.2	451.7	590.6	452.2	651.3	650.8	695.5	509.9	710.6	324.9	340.3	224.3	124.2	620.1	478	437.1	525.2	393	745.6	716.1	667.6	526.8	406.5	248.6	368.5	207.7	423.7	378.6	328.8	790.2	910.1	785.7	792.1	14.5	94.76	23.53	339.2	287.8	408.7	328.6	326.1	235.3	638.1	662.9	301.5	431.9	473.5	327.2
NGN2_HUMAN.H11MO.0.D	1602	856.4	839.3	1628	1444	3089	2912	1979	1296	1376	725.5	1071	625.3	135.8	640.3	652.1	513	432.5	632.6	2049	2020	2293	2070	1415	543.5	975.7	118.1	160.9	196.1	73.84	186	177	92.13	111.1	0.1711	48.89	0.1852	175.6	166.4	237	184.6	229	102.5	221.4	200.3	47.35	41.89	20.19	16.08
HSFY1_HUMAN.H11MO.0.D	69.54	12.47	15.6	43.63	8.013	19.99	19.63	19.4	6.896	6.153	9.382	6.872	13.58	0.06757	46.84	30.11	22.3	22.72	6.945	32.16	70.38	92.57	9.077	7.919	0.5228	6.484	22.94	31.65	43.99	81.38	191.7	202.2	88.46	115.1	0.2269	3.542	0.5464	74.6	61.32	114.4	66	59.84	38.15	65.19	93.37	35.79	758.3	430.4	285.8
RFX1_HUMAN.H11MO.0.B	581.3	185.6	246.5	395.7	409.5	424.3	420.3	353.7	257.6	322.9	171	209.9	156.3	42.88	265.1	320.6	254.3	337.1	214.4	469.3	531	479.8	344.9	264.9	116.1	149.7	187.2	261.7	308.3	160.1	185.5	281	102.6	115.9	23.55	83.95	3.173	252.7	196.4	321.3	215.4	257.7	133.7	260.3	336	126.3	391.9	384.5	253.7
GFI1B_HUMAN.H11MO.0.A	555.8	232.9	281.8	497.8	421.2	546.8	617.9	522.1	295.5	398.6	207.1	314.5	220.1	80.8	174.8	188.5	170.9	165.7	151.1	578.7	535.9	565.1	475	384.8	136.2	179.8	247.4	361	349.4	203.6	280.2	387.1	38.69	113.9	84.85	71.65	29.75	209.7	192.4	235.4	274.3	276.5	227.1	361.7	375.9	126.1	312.4	374.2	218.5
SALL4_HUMAN.H11MO.0.B	268.9	192.6	206.3	217.6	262.4	179.7	247.4	275.5	204.2	268	117.1	218.8	219.9	164.7	313.8	243.8	219.1	243.1	172.5	310.1	483.9	469.5	193.7	209.3	112.9	214.1	438.7	544.6	637.6	268.9	260.4	337.8	176.1	217.9	150.8	196.5	79.45	423.8	375.3	393.2	414.5	412.4	346.9	513.2	547	306.6	649.1	638.4	600.6
DBP_HUMAN.H11MO.0.B	787.4	359.1	334.8	573.4	1075	862.3	764.1	679.3	533.2	628.8	450.7	382.3	326.3	58.29	575.3	444.1	571.9	403.2	253	693.6	1195	1221	815.8	612.4	334.1	514.3	587.2	1736	1486	1090	1152	1777	695.2	1044	67.37	209.8	9.272	914.9	860.9	1478	1243	1466	724.8	1640	1690	514.3	1067	1301	690.4
TFAP4_HUMAN.H11MO.0.A	772.5	492.7	499.1	900.9	968.4	1438	1342	993.9	758.5	868.1	542.8	383.8	222.7	50.58	276.7	298	342.9	329.7	387	971	1109	1333	1167	744.7	404.5	694.5	45.35	82.8	91.32	70.94	197	182.7	101.5	133.5	0.002382	24.63	0.000919	69.67	68.6	125.2	89.31	111.1	30.83	191.1	172.8	15.82	71.64	46.73	12.31
ATF7_HUMAN.H11MO.0.D	1125	628.6	532.3	802.8	1389	1290	1101	1073	814.6	1064	825.3	567.5	423.3	144.4	856.7	811.2	842.5	673.3	387.9	1151	1484	1498	989.3	793.8	420	688.5	707.2	1191	1301	835.2	1011	1269	657.4	901.7	215.7	294.9	98.09	766.9	656.1	916.3	782.2	1035	663.3	1310	1441	551.7	530.3	841.3	577.8
STAT3_HUMAN.H11MO.0.A	196	99.72	126.9	113.9	294.2	167.2	158	158.8	93.76	120.4	74.54	106	94.34	22.66	156.6	176.5	188.6	150.4	45.39	325.1	414.2	380	200.9	126.6	36.91	50.81	226	448.3	420.4	219.3	249.1	355.6	50.28	96.14	38.14	82.81	19.15	207.2	268.3	421.3	312.6	431.7	191.1	311.9	410.1	221.1	595.1	545.4	383.5
ZN563_HUMAN.H11MO.1.C	1213	397.3	435.6	828.9	658.6	876.9	953.3	816	527.2	770.5	350.9	323	175.2	22.79	447.6	515.5	388.8	388.6	317.4	907.8	933.3	953.5	760.6	506.7	232	409.2	208.5	282.3	289.4	82.78	330.3	425.9	179.7	219.6	0.01957	2.665	0.005648	205.9	152.9	236.7	300.8	260.1	132.9	440.8	397.4	91.53	266.8	281.8	181.4
NANOG_HUMAN.H11MO.1.B	529.7	431	506.8	583.1	790.3	970.3	1017	871.5	679.2	779.6	479	313.7	240.2	66.51	384	321.9	384.9	280.9	283.7	1181	1270	1394	669	468.8	289.1	427.5	79.13	75.7	78.39	68.62	38.41	12.4	20.97	20.41	96.45	83.04	53.81	50.44	76.44	67.68	61.17	57.26	65.42	40.01	57.25	44.92	71.67	158.2	128.5
DLX5_HUMAN.H11MO.0.D	293.9	281.1	332.2	273.9	614	419.8	557.3	605.5	396.6	596.9	421	108.7	32.3	1.866	326	214.3	357.2	222.8	130.8	738.8	890.7	961.5	354	263	141	278.6	23.67	11.93	28.17	43.64	68.17	52.19	19.8	43.07	2e-06	2.221	0.7579	17.28	11.28	12.48	18.38	27.61	8.413	35.1	80.8	6.157	114.3	150	79.91
SMAD1_HUMAN.H11MO.0.D	1089	263.5	346.1	601.7	447.5	678.3	689.8	634	392.5	575.5	278.8	263.3	163.7	44.96	533.2	333.3	345.4	356.3	230.1	734.8	750.4	674.3	533.2	308	164.2	322.2	102.4	162.5	207.7	59.77	268.7	281.6	172.8	170.9	4.447	21.55	0.8896	158.1	85.94	132.6	91.42	108.3	66.99	222.8	243.6	84.76	156.1	179	175.7
SMAD4_HUMAN.H11MO.0.B	1040	336.7	486	636	597.2	695.8	656.5	632.5	447.5	539.4	338.8	262.9	198.5	54.16	512.4	448.8	417.9	451.5	374	805.3	930.5	969.2	671.8	404.8	208.4	396.7	159.6	186.6	213	76.21	186	222.2	94.37	115.3	10.32	56.33	6.024	148.7	87.92	133.2	166.2	106.3	98.44	254.3	258	60.48	221.5	264.9	199.6
MSX1_HUMAN.H11MO.0.D	37.82	111.7	138.9	61.03	463.5	187.6	284.9	371.5	288.1	441.1	210.9	22.23	8.373	1e-06	222.9	83.21	257.5	130	26.88	624.8	890.3	847.1	161	50.83	43.38	103.8	1.276	6.333	7.953	26.56	65.4	11.45	70.75	46.15	0.005506	0.1827	0.06411	1.555	1.289	1.842	2.105	0.3708	0.01638	0.2579	8.992	3.151	118	155.2	75.36
CREB5_HUMAN.H11MO.0.D	1197	707.2	553.3	878	1627	1538	1282	1237	1016	1256	937.2	744.4	607.4	216.1	965.8	981.4	969.6	669.9	395.6	1366	1722	1684	1314	1110	493.6	822	966.2	1496	1811	1165	1140	1475	684.8	1056	374.2	506.7	141.3	999.8	934.9	1234	1050	1369	913.3	1674	1744	750.3	710.6	1085	787.1
LEF1_HUMAN.H11MO.0.A	233.3	165.7	179.7	242.4	187.6	145.4	181.7	178.8	196.2	203.4	136.1	46.11	25.81	9.985	138.8	106	191.3	175.7	132	219.8	292.9	243.1	137.9	90.99	109.3	107	196.2	138.6	117.7	87.75	171.9	228.4	66.75	117.5	1.785	16.12	1.036	174.9	94.54	138	134.9	123.3	61.29	244.3	241	77.6	176.6	203.8	125.4
HAND1_HUMAN.H11MO.1.D	553.5	106	187.7	218	153.3	265.9	272.1	328.8	166.1	250.6	109.9	85.76	31.53	7.491	290.9	128.4	135	192.2	54.18	423.8	407.6	407.8	190.7	77.83	41.74	83.74	57.49	152.1	183.7	109.4	315.6	329.6	156.7	203.5	0.2364	3.561	0.006064	113.7	109.4	231.1	122.9	148.6	60.13	232.6	254.2	71.64	313.4	266.7	141.3
E2F4_HUMAN.H11MO.1.A	305.3	247.8	242.1	274.9	405.2	338.8	285.9	280.5	211.9	266.6	166.1	223.2	183.6	81	194.3	197.9	285.4	256.5	193.2	393.4	506.2	505.3	305.2	280.8	153.5	228.6	357.2	369.6	367.2	223.5	169	236.9	25.24	61.66	138.6	191.3	30.08	311	368.8	373.1	331.2	348.7	258.6	388.6	402.4	193.3	447.2	482.6	387.5
MEIS1_HUMAN.H11MO.1.B	1999	672.5	740	1306	1289	1711	1591	1365	888.6	1041	792.8	695.2	471.3	96.18	784	925.1	761.4	725.1	558.8	1421	1334	1510	1267	919.9	385.6	865.4	119.4	134.3	272.3	20.47	113.4	170.3	49.78	67.57	29.47	68.79	12.99	118.2	55.65	69.09	90.71	77.53	56.16	230.5	208.6	49.93	0.005839	39.05	53.92
NDF2_HUMAN.H11MO.0.B	1262	654.7	625.4	1263	1204	2377	2255	1427	998.3	1085	605.7	792.7	456.8	53.41	433.8	463	392.6	412	515.6	1457	1578	1784	1673	1011	431.5	853.3	46.41	94.94	119.9	30.13	108.7	118.3	54.3	78.91	0.4739	30.87	0.01049	87.49	77.86	124.6	99.18	136.6	48.88	174.9	110.7	16.75	22.92	10.78	9.226
ZN134_HUMAN.H11MO.0.C	524.3	351.2	406.1	516.9	652.7	513.1	609.4	500.7	517.4	640.7	452	243.8	196.5	106.9	324.2	325.8	463.8	395.3	340.9	549.9	676.9	815.8	499.8	376.6	310.1	402.9	159.9	162.3	196	159.1	296.9	301.4	220.2	267.7	56.97	68.9	25.82	157.9	140.6	149.9	187.2	199.9	126.7	270.7	248.1	90.53	240.2	342.2	232.9
RFX4_HUMAN.H11MO.0.D	295.2	120.1	152.3	229.5	316.8	273.6	227.4	171	155.1	181	110.2	128.5	104.4	31.41	122.4	160.8	161.9	163.6	86.97	266	305.5	345.7	226.9	146.8	42.4	93.25	167.8	221.8	261.3	132.7	99.95	135.5	32.5	45.15	50.78	48.54	11.54	141.9	64.99	183.7	117.4	135.4	75.14	168.5	211.8	73.94	428.6	483.6	274.9
HMBX1_HUMAN.H11MO.0.D	437.4	225.7	247.1	356.7	612.8	495.8	451.2	456.1	444.6	661.5	261.8	135.5	90.27	49.24	291	273.6	388.4	315.4	170.5	544.2	1070	1182	428.4	323.6	170.7	308.3	240.6	356.2	444.6	213.4	420.6	425.8	208.5	300.3	15.85	49.96	17.25	191	208.3	239.8	208	233.3	102.4	340.3	416.9	116.2	332.8	518.9	349.3
DLX2_HUMAN.H11MO.0.D	70.87	132.9	175.5	69.26	476.3	223.2	357.2	422.5	242.1	456.8	285.1	40.79	7.935	0.2254	276.5	132.5	280.7	163.2	15.49	620.9	878.9	913.1	183	81.94	33.27	134.9	9	21.18	31.41	74.17	91.83	37.59	67.69	87.5	0.003301	0.1729	1e-06	15.75	4.894	24.98	4.684	23.39	5.096	21.31	60.52	2.066	105.4	165.4	84.7
ZN134_HUMAN.H11MO.1.C	422.2	425.3	401.8	498.6	628.3	478.3	545.5	422.5	444	593	411.1	204.1	140.9	96.09	259.8	300.8	411.7	334.6	346	474.4	620.5	765.4	463	316	356.6	423.8	171.2	173.2	107.7	133	229.5	227.1	180.7	206.4	25.1	66.83	11.94	118.6	107.6	135.6	156.6	140.7	108	191.3	166.5	77.12	208.5	252	176.1
HIC2_HUMAN.H11MO.0.D	792.2	207.4	341.3	510.8	411.9	580.7	560.7	542.6	332.4	384.2	270.5	121.9	54.12	5.261	416.6	258.3	334.9	362.6	177.2	726.2	900.3	937.1	401.3	241.2	124.3	263.7	24.49	71.71	51.31	106.5	320.2	351.2	235.3	296.1	0	0.06899	0.08053	58.24	28.45	114.3	46.96	67.34	2.411	62.71	75.86	25.89	547.3	396.6	156.6
NKX22_HUMAN.H11MO.0.D	945.5	257.6	353.9	533.4	347.4	548.3	594.3	547.2	333	429.6	272.2	218.1	171.6	58.42	407	324.3	319.3	359.9	249.5	573.2	558.6	471	399.5	275.7	169.4	284.1	105.4	109.4	106.1	117.2	237.8	235.2	174.5	172.1	20.51	28.94	11.63	83.16	67.12	96.39	110.1	116.1	108.7	184.2	165.7	62.32	177.4	259.8	160.4
TBX20_HUMAN.H11MO.0.D	1042	415.3	471.7	737.3	759.4	891.8	911.8	747.7	552.3	705	471.1	399.7	265.2	78.62	561.2	500.4	506.8	528.8	431.6	882	872.7	877	759.1	614.7	260	597.3	151	196	249.4	83.94	204.4	274.5	117.5	163.2	11.07	49.46	11.99	141.8	112.7	188.8	180.1	165.6	103.7	258.6	311.6	83.51	110.4	153.2	116.3
NDF1_HUMAN.H11MO.0.A	1323	894.7	840.5	1569	1336	2956	2837	1906	1243	1267	799.3	1067	701.7	171	542.9	666.8	516	483.2	725.2	1816	1810	2080	2120	1467	728.3	1056	71.41	96.77	133.5	45.12	100.2	66.62	46.26	59.2	3.836	53.03	0.7354	129.9	106.5	137.8	100.6	132.4	77.48	146.2	117.7	27.51	17.81	2.607	1.311
BARX1_HUMAN.H11MO.0.D	263.3	110.6	132.4	195.3	223	235.4	248.2	240.5	141.9	225.1	120	74.49	19.91	0.1734	172	67.84	100.7	56.24	26.29	338.7	417.7	463.2	185.4	117.4	54.41	79.24	83.81	138.1	118.4	86.15	261.1	279.5	114.7	161.9	0.03445	0.06319	0.0378	73.12	57.76	132.7	81.46	104.3	34.79	140.8	150.5	27.92	224.5	210.1	87.18
TWST1_HUMAN.H11MO.0.A	762.8	395.5	438.2	719	789.7	1582	1373	1032	744.2	788.9	383.5	536.4	364	87.02	385.3	322.3	248.7	228.5	335.2	1081	1078	1190	1111	752.6	338.5	519.1	60.37	165.6	159.3	61.78	136.2	188.2	28.15	50.37	2.926	31.27	0.06026	89.18	94.13	127.4	137.2	128.6	58.19	199.4	214.4	38.86	121.5	114.5	52.92
MYB_HUMAN.H11MO.0.A	1049	438	526.6	963.5	910.1	1498	1364	1024	673.1	763.3	420.6	537.1	406.9	44.28	325.8	367.3	313.7	316.3	371.7	1028	1121	1162	1008	718.9	304.8	536.3	82.52	113.9	130.1	19.82	73.21	113.8	0.5647	9.317	17.29	42.51	0.6628	92.49	87.17	88.3	88.79	113	51.35	197.2	168.3	19.7	48.8	52.88	66.04
SOX10_HUMAN.H11MO.1.A	162.1	76.65	119.7	133.2	129.2	85.33	99.96	122.2	127.3	157.4	89.57	7.016	16	10.15	129.9	71.21	126.7	97.76	27.71	222.5	321.4	283.7	77.21	49.01	29.11	45.05	226.1	201.4	125.1	79.21	135.3	185	57.04	91.27	1.876	14.38	1.643	156.9	113.9	131.4	129.4	149.7	72.99	255.7	255.6	81.05	109.8	95.6	32.61
RFX1_HUMAN.H11MO.1.B	367.8	101.7	149.4	244.9	276.9	261	202.7	199.4	145.3	213.3	135.8	129.2	84.18	26.71	176	152.4	153.4	190.2	113.6	288.8	327.7	320.6	228.5	121.4	37.49	89.99	117.6	240.8	230.2	142.1	116.9	191.1	39.26	58.13	44.51	43.55	10.9	145.1	111.2	182.8	148.4	187.2	75.63	205	292.4	73.51	480.5	454.3	280.3
SRY_HUMAN.H11MO.0.B	17.87	41.93	28.73	25.13	80.93	1.611	11.34	21.41	25.3	68.81	26.9	0.003009	0.000775	0.02953	61.56	21.16	36.55	49.11	2.101	72.18	182.7	157.5	4.482	5.23	9.456	8.875	170.7	258.5	213.2	176.8	305.7	363.1	275.9	328.3	0.007222	1.63	0.06346	251.9	112.2	308.1	228.6	206.9	78.95	318.9	287.5	134.2	119.7	63.99	29.64
TGIF1_HUMAN.H11MO.0.A	1700	646	687.8	1136	1001	1502	1426	1231	810.4	900.3	627.1	557.6	392.5	112.6	749.6	842.4	656.5	706.4	571.6	1144	1012	1052	1126	750.4	400	755.2	111.9	80.22	117.2	36.89	175.3	189.3	109.9	123.4	29.11	49.2	18.87	85.49	56.23	55.86	91.51	69.32	69.64	223.7	203.8	43.21	0.8252	37.62	34.92
PAX8_HUMAN.H11MO.0.D	1044	259.4	385.8	651.5	657.2	842	766.8	715.9	527.2	646.8	409.2	310.4	201.2	58.41	462	409.7	396.5	359.7	213	931.2	1136	1124	639.6	523.4	163	360.9	168	217.5	300.3	121.1	215.7	199.3	87.84	118.7	48.12	45.92	43.24	131.6	109.7	159.5	128.9	162.4	98.15	250.8	272.8	80.44	251	368.9	350.9
SOX2_HUMAN.H11MO.1.A	73.46	57.45	45.38	74.9	83.28	46.92	72.96	70.57	59.49	74.02	72.77	3.01	0.4307	0.2991	75.66	44.06	94.13	61.71	33.62	126.6	181.6	170.4	35.57	28.84	18.87	34.87	120.3	112.8	52.13	71.65	116.7	157	88.38	122.4	7.9e-05	2.225	0.006472	122.5	65.56	111	96.28	78.83	38.91	130.2	126.4	51.91	85.39	78.88	32.61
ZN549_HUMAN.H11MO.0.C	813.4	332.3	317.3	475.5	465.7	642.5	638.9	597.1	437.9	525.2	368.9	269.2	192.1	45.98	434.2	365.9	366.8	339.5	287.6	709.2	854.4	938.7	509.5	341.7	199.7	297.4	232.6	275.9	305.5	224.4	355.5	438.5	255.1	311.7	14.34	66.64	10.51	241.7	176	314.4	284	289.1	137.3	380.1	410.2	144.8	416.6	375.6	284.1
BARH1_HUMAN.H11MO.0.D	142.1	163.9	197.1	210.7	407.8	252.5	400.7	351.9	254.4	324.8	255.3	56.57	11.01	2.586	195.2	108.3	187.9	131.5	67.58	480.5	597.9	550.6	246.2	134.6	91.92	142	21.62	4.896	5.622	42.11	82.16	32.31	76.85	50.94	0.1105	0.918	0.02491	2.56	5.604	5.284	6.808	6.008	3.344	12.08	19.68	7.213	74.05	116.9	34.02
CEBPG_HUMAN.H11MO.0.B	831.4	394.6	402.1	644.9	1312	958.4	985.4	819.3	690.6	847.8	550.7	482.6	339.1	74.76	656.9	631.7	615	475.7	310.5	1112	1775	1696	937.9	744.3	399.8	550.5	591.5	1812	1874	833.4	806.7	1426	368.7	633.4	90.49	252.1	42.52	849.6	809.2	1265	1228	1473	719.4	1544	1665	453.6	693	1088	629.6
FOXP2_HUMAN.H11MO.0.C	547.9	309.4	320.9	455.7	427.7	417.2	405.9	386	307.8	340.9	261.2	162	111.8	26.51	314.1	240.4	246.9	185.5	147.6	476.2	610.8	581.1	381.8	270.1	117.6	213.5	334.3	489.8	529	214.9	487.6	776	170.1	288	9.83	35.91	2.615	384	267.2	488.7	435.6	441.8	262.8	720.7	646.8	241	296	201.2	176.6
NKX32_HUMAN.H11MO.0.C	295	128.5	184.1	274.2	274.1	214.3	226.7	202.2	161.9	214.5	252.1	65.45	16.08	3.457	99.89	114.6	176.7	134.5	111.7	203.5	259.3	278.6	201.8	83.79	93.52	150.1	17.48	9.927	29.81	21.98	74.99	76.39	30.34	30.07	0.01317	0.03622	0.147	5.745	1.084	11.25	9.104	12.45	7.98	31.84	40.21	0.6379	70.25	111	51.38
PAX5_HUMAN.H11MO.0.A	1008	309.3	397.7	566.6	486.7	704.4	672.2	655.1	481.8	624.1	310.5	354.2	268	117.7	629.8	440.6	376.1	445.5	284.1	673.6	821.9	806	582.4	467.4	185.9	357.5	268	306.9	380.6	212.5	370.7	420.4	327.9	321.2	63.36	146	30.34	297.1	281.1	299.6	327.3	360.1	263	401.3	441.4	207.5	344	457.7	317.5
PBX3_HUMAN.H11MO.1.A	434.2	424	411.6	560.2	708.2	756.3	793.4	741.7	574	543.3	494.7	559.2	642.8	360.3	354.4	506.8	462	343.6	434.3	896	707.8	723.8	627.4	807.8	304.7	338.9	322.3	243.5	243.3	215	72.73	63.21	20.03	36.3	826.4	460.5	373.6	154.8	304	143.7	209.8	176.4	430.4	158.3	230.1	239.4	175.6	465.8	437.9
ZBT14_HUMAN.H11MO.0.C	531.1	419.3	436.8	374.4	487.8	470.6	462.5	506.5	386.3	475.1	266	330.3	297.9	162.4	435.8	403.6	407.1	408.6	346.8	453.3	513.9	473.5	462.4	409.6	306.7	412	335.2	248.5	306.9	317.4	274.2	277	218.8	164	171.1	235.3	58.44	317.7	384.6	408.4	352.2	321.3	321.9	360	368.2	228.9	386.9	279.2	335
ZN322_HUMAN.H11MO.0.B	737.4	127.6	267.6	376.6	239.3	373.5	369	378.5	290	378.3	210.1	91.82	63.91	22.16	384.6	275.9	338.8	341.1	207.7	458.4	525.5	503.9	285.1	156.3	74.07	172.7	112.3	199.2	225.3	152.5	395.5	403	361.2	358.6	0.886	13.2	0.7242	155	108.7	215.8	165.8	177.9	80.8	303.8	266.5	113.4	248.5	265	193.8
RFX2_HUMAN.H11MO.1.A	338.4	118.1	141.1	233.2	255	282.5	239.1	215.5	135.7	202.7	123	136.7	88.17	27.27	162.9	167.8	164.8	187	107.4	338.1	322.7	341.6	205.6	128.9	35.91	73.94	141.7	225.3	234.9	132.9	126.4	204.1	63.13	84.31	26	31.45	8.156	165.6	122.5	187.1	159.6	215.6	83.55	222.4	291.3	75.24	364.4	356.1	228.4
NKX31_HUMAN.H11MO.0.C	585.9	221.4	276.8	426.4	358.7	317.7	350.3	263.8	154.6	251.3	269.3	108.8	51.3	20.9	167	180.2	190.2	148.7	191.2	287.7	303.1	316.7	322.2	142	133	256.1	65.26	75.19	54.91	74.73	214.1	258.7	78.58	129.4	0.5753	1.042	0.5474	49.13	26.82	58.75	67.08	96.36	29.24	124.3	113.7	17.74	138.4	171.7	121.7
ZN554_HUMAN.H11MO.1.D	761.4	199.6	234.3	362.4	417	451.7	502.6	452.6	437.2	656.2	240.8	170.8	75.18	56.97	516.8	407.4	379.5	394.5	152.7	739.2	1405	1388	397.1	290.9	83.84	228.8	244.1	657.4	838.6	339.1	526.4	713.1	515	473.4	17.27	39.59	19.36	364	294.4	477.8	378.7	370.6	295.3	601.5	670.7	234.2	377.4	592.6	479.8
CREB1_HUMAN.H11MO.0.A	839	498.5	446.5	607.5	1288	1080	799.8	782	925.1	1260	656.6	546.6	463.4	182.8	981.8	904.3	879.8	710	334.3	1155	2239	2009	919.1	824.4	379.7	552.4	1068	1920	2426	928.8	849	1159	592.2	833.2	305.4	542.2	124.2	995.9	996.3	1208	1066	1308	959.2	1697	1702	755.6	572.9	1019	1004
RFX3_HUMAN.H11MO.0.B	190.7	68.39	84.88	176.7	221.5	201.9	172.5	140.5	102.4	166.9	106.6	103.6	85.15	33.01	113.8	115.9	100.1	91.6	86.57	200.5	244.2	244.8	159.1	117	33.87	79.38	137	187.4	243.7	99.67	81.49	122.8	29.99	42.41	68.67	72.69	23.14	146.2	119	155.6	111.7	137.6	54.42	148.9	190.6	65.85	349	428	261
KLF8_HUMAN.H11MO.0.C	156.6	109.3	130.7	162.5	202.2	102.7	137	122.3	142.8	153.8	113.5	96.12	105.1	75.53	192.2	139.6	178.2	176.9	153	177.7	303.1	307.7	140.7	127	93.06	119.4	267	323.1	387.8	177.8	231.1	259	267.4	214.8	25.86	68.66	14.71	267.9	240.7	288.1	262.4	311.4	150.2	286.5	244.9	120.4	280.7	231.8	180
ZEP2_HUMAN.H11MO.0.D	254.1	127.7	167	239.8	332.5	235.1	220.9	206.2	131.9	232.8	145.9	131.6	119.6	57.48	167.5	207.6	221.5	204	137.2	257.2	369.7	344.4	182	176	75.59	92.59	233.4	377.3	448.6	151.5	211.6	305.1	62.12	114.6	30	70.7	20.19	187.3	155.8	283.1	191.8	283.2	111.3	319	353.4	88.74	375.8	446.1	368.5
SMAD3_HUMAN.H11MO.0.B	836.3	329.9	375.6	527.7	476.2	600	651.4	472.3	381.4	478	355.4	269.3	158.2	48.62	313.6	368.1	340.3	384.2	383.3	550	613.7	607.1	522.2	344.8	240.3	382.7	100.4	127.4	152.8	76.31	128.6	145.8	65.15	81.61	3.568	20.07	0.1456	108.3	97.33	124.4	128.3	99.07	77.49	180.7	208.5	67.29	166.2	160.9	107.2
ZN317_HUMAN.H11MO.0.C	597.9	193.8	225.6	428.4	398.4	631.4	540.5	417.5	368.3	408.7	235.4	214.5	167.7	23.78	278.4	252.3	175.2	193.8	174.9	587.3	649.5	639.4	427.6	383.4	103.6	256.4	98.65	222.6	225.4	110.5	192.6	275.4	78.89	120.6	3.976	18.74	0.1738	128.3	137.4	173	201.8	165.5	122.2	325.9	282.9	95.77	125.4	167.9	110.1
CEBPA_HUMAN.H11MO.0.A	441.6	193.4	134	348.5	728	414.3	429.2	372.1	284.2	369.3	256.7	215.4	108.8	21.81	443.1	350.8	421.6	262.4	152.1	573.1	1241	1369	456.1	349.6	142.7	210.9	703.4	2915	2577	1018	934.3	2094	424.8	773	52.39	253.4	16.64	1255	1132	2299	1922	2346	854.2	2130	2357	512.9	1124	1427	699.7
ZNF85_HUMAN.H11MO.0.C	359.2	134.7	121.1	255.1	249.5	333.6	314.8	283.6	158.7	211.4	160.4	153.7	65.6	9.45	170	135.6	140.4	105	89.21	318.3	313.8	315.5	233	220.6	66.08	116.5	119.5	211.3	180.5	121.7	241	298.8	75.9	143	0.6281	7.382	1.401	124.7	100.8	218.1	198.2	168.8	124.2	225.1	235.4	47.62	279	310.6	124.5
ATF1_HUMAN.H11MO.0.B	851.6	440.8	387.4	573.5	1051	960.1	745.5	723.4	802.1	1051	586.5	500.1	390.2	158.3	817.1	753.3	753.5	635.9	271.7	1045	1889	1717	791.5	722.5	322.8	463.6	864.6	1624	2024	786.9	757.9	1013	575.4	704.7	268.1	421.4	128.4	866.1	847.1	1030	850.5	1114	806.1	1411	1506	590.2	540	934.6	924.3
ZN582_HUMAN.H11MO.0.C	561.7	183.5	242.9	391.4	243.8	423.4	468	348.9	270.1	254.6	144.5	182.3	127.1	20.77	228.8	194.2	182	117.9	137	463.9	406.6	505.7	331.5	254.5	104.3	190	47.32	54.26	50.25	52.12	143.7	123.8	15.44	35.37	4.113	11.27	1.981	70.64	65.63	106.2	96.02	48.2	48.97	99.09	123.8	34.81	290	269.7	144.5
ZEP1_HUMAN.H11MO.0.D	178.2	56.47	40.92	97.84	148	97.4	98.59	64.18	41.02	73.96	101.3	45.16	37.57	9.069	79.32	82.02	57.96	61.9	66.39	114.2	177.5	187.3	67.33	55.64	23.33	27.13	158.5	287.1	346	95.16	148.8	243.2	68.51	110.8	4.286	18.61	4.359	93.07	111.9	163.9	107.1	163.2	45.87	171.5	225.8	38.78	292.7	401.7	180.5
PAX1_HUMAN.H11MO.0.D	1454	289.8	428.3	808.9	710.3	1142	986.1	890.5	599.5	730.7	399.3	474.5	243.3	49.45	529.9	468.9	377.6	336.5	277.3	1070	1029	996.9	815.2	537.5	125.8	334.7	95.86	163.3	210.9	115	245.3	206.1	199.8	203.5	28.52	35.05	26.74	148.7	109.6	165.5	132.4	147.8	64.01	259.1	211.6	77.77	276.3	340.9	228.6
AP2B_HUMAN.H11MO.0.B	315	169.8	142.8	329.1	295.1	618.9	547.5	416.4	290.2	328.8	152.1	314.2	214.8	54.71	152.7	199.9	168.3	147.2	122.3	604.4	447.5	516.1	357.4	258.7	78.89	126	173.5	227.2	199.4	167.7	117.8	205.3	17.31	33.05	21.14	62.71	18.73	234.3	223.3	266.4	219.7	271.3	134.1	272	250.9	105.9	163.5	164.9	117.1
ZN770_HUMAN.H11MO.1.C	406.3	137.9	201.9	223.4	224.1	258.7	271.5	289.8	179.7	261.8	88.14	109.2	72.46	36.59	180.2	153.1	161.3	199	165	299.6	322.3	306.6	192.5	140	73.66	114.1	134.4	136.7	155.5	78.6	137.3	195.9	77.24	74.03	16.12	18.06	11.52	125.3	83.18	148.2	112.2	141.5	86.63	222.5	195.2	71.23	166	135	155.3
HXD8_HUMAN.H11MO.0.D	160.3	139.5	128.8	113	300.3	362.6	302.2	280.5	283.2	250.2	194.1	94.74	51.48	6.584	148.3	130.4	138.4	137.5	88.47	394.5	439.3	449.1	241.2	188.9	54.97	142.9	36.95	30.7	37.41	40.67	106.2	63.92	34.54	34.55	2.165	4.205	0.2043	18.31	20.79	40.37	57.91	31.13	40.29	67.65	70.07	6.407	131	159	112.3
ZN547_HUMAN.H11MO.0.C	576.2	226.3	236.9	405.1	332.2	454.6	496.6	264.6	267.3	375.1	201.8	135.1	93.44	21.65	145.9	187.4	152.7	166.1	190.7	386.3	462.4	543.9	345.1	275.4	107.9	227.6	108.2	150.7	148.1	94.05	214.6	280.4	59.98	104.7	0.321	2.972	0.6402	89.09	116.4	183.7	124.5	147	43.93	180.5	175.6	23.39	234	195.6	151.4
P73_HUMAN.H11MO.1.A	715.5	148.7	293.7	339.2	250	367.9	326.8	411.6	281.1	386.9	185.2	184.7	83.67	33.43	411.3	239.9	242.2	307.1	175.9	438.5	427.7	441.1	249.4	187.2	97.61	185.4	69.05	183.7	210.9	154.7	444.4	472.2	390	403.5	15.77	43.97	14.8	141.8	116.9	296.5	149.8	138.9	98.76	261.1	276	163.7	327.1	366.7	244.5
WT1_HUMAN.H11MO.1.B	379.4	200.4	188.7	237.7	290.9	190.4	241.8	252.3	220.8	243	116.3	228.2	196.8	94.89	253.3	218.3	202.4	245	160.5	277	379.3	387.4	233.8	175.5	111.7	226.7	294.2	338.2	356	186	194	212.2	112.7	139.7	70.31	139	27.73	279.7	245.1	278.4	246.1	268.8	202.3	397.4	342.8	206.8	385.8	327.6	369.5
OLIG2_HUMAN.H11MO.0.B	1164	509.3	519.3	1068	849.7	2094	1873	1193	789.5	851.9	407	680.4	496.1	57.77	390.9	394.7	287.3	291.7	363	1283	1316	1425	1390	896.9	318.4	604.1	56.11	80.29	74.86	16.68	57.1	90.14	14.95	16.63	1.874	19.57	0.004073	64.13	60.51	85.04	96.05	101.5	36.11	151.7	81.99	15.85	12.52	10.04	2.447
ZBT7B_HUMAN.H11MO.0.D	445	78.6	145.7	210.9	248.6	240.1	225.7	146.9	108.7	165.6	116.4	109.3	40.45	8.072	176.6	167.9	158	222.7	84.78	272.9	313	276.9	179.2	103.9	45.87	87.26	93.77	164.1	177.4	73.24	134.2	221.5	75.5	102.3	5.042	18.04	0.5533	108.2	88.75	178.3	91.87	137.7	51.91	163.4	199.6	42.59	269.3	291.8	150.4
BARH2_HUMAN.H11MO.0.D	100.2	90.11	89.58	134.6	313.1	193.9	287.6	273.6	174.9	257.8	135.7	38.18	15	0.1696	163.7	53.39	99.54	66.29	22.64	432.2	554.8	513.4	148.7	70.99	32.45	83.07	5.806	1.037	2.731	18.51	30.56	11.41	42.67	26.28	0.03843	0.1425	1.5e-05	1.873	1.154	1.211	1.256	1.742	1.102	3.408	7.972	1.559	40.46	74.15	13.86
FOXC2_HUMAN.H11MO.0.D	352.2	109.9	140.1	337.1	289.6	277.3	264	256.9	166.8	259.6	146	105.8	73.47	10.47	206	131.2	172.1	121.1	59.29	363.8	452.2	526.4	229.5	139.6	53.78	115.5	209.1	463.9	492.3	157.4	302.7	515.9	124.9	206.9	4.513	9.196	0.3158	254	183.3	324.7	221.1	304.1	112.4	444	425.3	91.33	143.2	153.4	127.1
NF2L1_HUMAN.H11MO.0.C	837.5	291.7	265.5	577.5	1061	807.5	718.9	615.6	818.4	1171	438.2	373.6	241.9	70.7	785.1	638.5	734.3	658.2	251.6	1163	2870	2716	753.2	523.6	207.4	483.8	725.4	1670	2338	432.9	482.6	803.8	388.4	561.5	126.8	215.2	28.48	787.7	612.6	838.6	714.5	729.7	500.4	1336	1269	367.6	285.5	772.1	714.3
RORG_HUMAN.H11MO.0.C	2388	509.5	653.7	1368	1528	1442	1342	1258	1146	1585	822.2	550.4	275.5	66.38	1150	941.1	1064	873.2	319.6	1747	3287	3244	1165	812.1	320.7	712.9	427	1256	1344	570.3	996.2	1107	557.9	796.9	6.348	79.79	4.09	519.7	455.5	599.4	626.6	610.3	360.7	1154	1065	287.2	423.6	657.7	494.4
MAFF_HUMAN.H11MO.0.B	615.5	241.9	225.6	452.8	552	501.1	441.5	348.3	455.3	615.1	315.7	149.6	54.27	14.37	409.5	309.4	303.8	298.8	138.7	652.3	1299	1282	470.6	301.7	109.9	286	271.6	650.3	789.5	183.8	351.7	621.3	138	254.7	1.763	17.41	1.957	227.8	210.3	311.1	394.7	373	186.9	642.7	609.5	117.1	351	401.7	370
FOXO3_HUMAN.H11MO.0.B	479.1	250.4	263.8	409.1	398	409.6	390.8	381.8	280.2	319.1	190.6	122.7	99.41	25.59	258.8	224.5	185.2	154.6	132.2	435.7	544.2	516.4	345.1	246.8	103.3	221.5	305.1	446.8	475.2	165	431.3	655.7	144.3	229.4	7.298	24.42	4.605	316.9	232.5	392.4	386.2	383.7	223.9	640.1	578.7	222.5	249.4	180.5	136.6
CEBPB_HUMAN.H11MO.0.A	366.1	172.3	103.9	302.6	712.4	429.1	416.4	345.5	272.5	368.9	257.9	238.6	122.6	20.13	451.9	318.5	421.3	253.3	134.2	558.4	1247	1321	430.4	350.9	141	177.4	734.1	3078	2758	1094	965.4	2219	494.7	803.4	81.16	301.8	21.24	1276	1257	2434	2081	2568	974.8	2200	2405	566.5	1133	1425	719.8
PAX7_HUMAN.H11MO.0.D	113.2	109.1	123.1	160.4	326.6	297.1	352.5	373.4	204.6	325.3	177.7	77.1	29.11	7.794	114.8	74.2	135.5	99.65	41.56	528.8	627	571.6	188.9	103.9	108.1	166.5	4.639	1.089	1.711	24.9	28.54	7.377	53.15	21.09	0.03161	0.1333	0.000522	0.3308	1.376	0.6505	0.168	3.488	0.4125	1.545	5.866	1.191	21.67	27.95	11.89
PKNX1_HUMAN.H11MO.0.B	957.9	444.3	501.6	727	743.8	931.6	952.2	889.9	639.3	676.2	504.5	438.5	437	166.3	514.6	551.8	450.5	453.1	395.8	980.1	930.4	967.9	794.4	705.1	313.9	493.2	169.2	130.8	162.5	84.79	110.3	109.4	57.65	66.87	188.8	157.1	91.13	106.3	116.8	61.99	136.3	99.66	139.8	192.6	177.7	87.57	55.16	158	172.9
ZKSC1_HUMAN.H11MO.0.B	339.7	102.4	89.46	196	158.5	148.1	171.8	163.1	184.8	176.9	159.5	34.91	25.39	16.23	181.2	115.6	147	156.3	114.3	191.5	251	233.4	137.3	59.78	43.86	106.3	91.2	71.02	88.77	77.64	195.5	214.3	242.6	226.5	0.1138	3.152	0.2776	85.79	44.52	83.55	66.47	102.8	36.91	128.3	116.9	37.36	69.14	51.13	20.9
ZN449_HUMAN.H11MO.0.C	136.1	91.46	103.9	105.8	110.8	126.4	179	163.9	141.6	188.6	58.4	96.51	107.9	101.9	177.8	109.1	102.8	104.2	66.94	244.5	202	199.4	107.3	68.73	57.13	74.89	124.3	204.5	195.4	165.5	218.8	220.2	196.9	207.3	94.85	118.1	71.49	165.4	177.4	236.2	163.9	189.6	161.1	188.2	238	208.2	312.2	320.3	288.4
ZN667_HUMAN.H11MO.0.C	379.3	134	139.2	281.2	174.2	256.1	219.8	237.1	169.8	156.1	195.7	64.37	33.23	36.66	141.2	159.9	192.4	152.6	167.8	200.3	150.7	162.8	185.7	156.6	76.65	158.3	31.67	25.8	34.36	63.57	158.2	122.5	131.9	113.4	0.3032	9.442	1.921	21.29	32.9	70.4	37.37	44.81	35.8	64.42	62.03	24.16	111.8	137.3	44.51
TF7L2_HUMAN.H11MO.0.A	218.1	105.8	105.2	158.9	140	115	137.8	141.9	84.04	146	113.7	26.77	13.86	6.126	108.4	83.16	139.4	109.6	87.31	159.2	131.4	176.2	104.9	62.66	55.78	120.5	100.6	49.39	29.17	80.16	82.6	94.08	94.95	101.4	0.01585	0.8512	0.03415	69.67	19.92	41.47	31.15	27.88	19.63	52.71	67.91	26.69	75.02	101.6	49.54
ATOH1_HUMAN.H11MO.0.B	958.3	540.1	541.5	1032	973.6	2074	2027	1236	803.1	897.4	488.3	631	387.3	45.37	319.7	394.4	290.9	300.2	446.4	1290	1314	1595	1478	937.4	376	710.5	20.27	35.38	57.92	5.605	35.39	36.25	13.34	19.91	0.03087	11.77	5e-05	50.69	34.56	64.28	37.08	52.74	18.11	77.43	43.66	5.795	1.891	0.1327	0.1626
SMCA5_HUMAN.H11MO.0.C	370	110.2	149.8	239.3	95.94	210.9	192.7	198.9	98.55	140.5	83.97	94.73	61.23	19.65	135.5	111.3	122.2	105.4	82.25	222.8	161.3	189	155.6	94.66	42.34	65.85	36.82	41.76	34.8	16.32	84.34	118.1	14.52	10.4	4.841	7.294	2.243	49.42	41.13	43.3	64.91	29.66	70.3	95.1	106.8	34.08	283.9	209.9	165.1
THAP1_HUMAN.H11MO.0.C	250.6	209	216.3	279	282.9	317.1	298.2	331.1	269.1	276.2	143.4	235	275.4	126.1	197.7	259	258.3	255.5	221.2	446.4	392	360.3	255.5	260.2	159.6	173.2	246.4	194.5	255.5	161.2	83.26	135.5	17.59	23.48	110.5	202.7	45.41	234	270.7	274.6	280.5	284	182.5	189.9	223.9	153.3	219.3	159.9	210.6
Z324A_HUMAN.H11MO.0.C	392.2	174.7	242	237.5	255.4	220.7	193.1	282.3	227.8	248.9	134.4	161.9	151.3	110.6	330.7	210.6	218	267.8	189.5	287.3	366.1	350.1	224.5	211.4	120.2	219.1	164.8	190.5	236	132.4	234.6	251.1	200	169.9	33.48	64.61	27.65	178.8	164.3	180.2	188	135.6	189.1	284.8	251.2	134.9	239.1	287.2	222.6
PTF1A_HUMAN.H11MO.1.B	899.8	397.3	446.2	892.2	812.2	1557	1513	940.4	669.3	687.4	365.7	464.6	225.5	26.59	252.4	271.4	238.5	253.2	321	999.7	1101	1288	1166	728.7	243	519.3	18.69	51.36	56.26	8.507	49.55	69.23	7.679	22.81	0	3.214	0	60.65	33.88	77.13	57.51	85.53	17.46	103.1	74.07	6.605	19.86	17.42	3.21
NRF1_HUMAN.H11MO.0.A	387.6	212.6	223.3	271.2	230.1	340.7	297.5	330.1	286.8	330.7	219.8	173	166.4	117.9	266.4	229.5	268	264.5	210.3	323.7	388.5	362	303.7	242.2	164.2	211.2	153.4	111	179.6	180.3	242.2	272.8	235.1	198	62.04	101.5	22.14	188	178.7	240.2	165.7	189.7	191.3	269.7	244.1	142.3	270	269	263.7
DDIT3_HUMAN.H11MO.0.D	660.1	329.4	295.6	504.3	927.1	824.5	836.5	656.5	579.2	663.2	425.7	340.1	269.6	49.91	530.6	480	462.8	393.3	262.4	887	1235	1287	764.8	551.2	327.5	464	463.8	1129	1203	541.5	522.5	813.4	224.9	398.7	56.81	170.8	25.18	540.7	520.2	805.6	792.8	924.5	419.9	1007	965	286.7	432.8	678.1	431.7
E2F3_HUMAN.H11MO.0.A	318.4	120.7	172.3	174	213.6	206	194.2	256.4	136.7	198.2	101.4	147	131.3	61.86	209.2	157.7	179	175.1	123.5	293.9	382	344.9	197.2	147	90.05	140.4	262.9	293	309.4	124.5	189	223.9	48.94	98.39	58.4	84.24	23.6	215.1	210.5	239	222.8	270.4	194.9	355.4	338.4	158.1	332	375.3	342.7
E2F4_HUMAN.H11MO.0.A	137	161.3	113.7	128.2	202.9	113.2	143	171.9	101.5	154.4	75.47	125.4	135.9	67.74	128.7	113.7	172.9	152.5	116.9	165.6	330.1	276.3	127.4	117.6	75.45	135.3	293.8	313.5	307.8	179.5	137.3	183.2	42.6	65.53	120.8	123.1	29.45	268.7	290.6	313.5	277.3	315.5	237.5	336.1	312.4	204.9	340.2	304.2	316.3
MBD2_HUMAN.H11MO.0.B	206.3	212.9	178.7	220.4	273.5	343.9	286.2	294.4	252.6	261	123	201.3	257.7	78.71	167.6	210.7	235.3	199.2	169.8	377.3	414.7	334.2	290.8	261.1	144.8	161.5	257.6	287.5	332	201.4	153.7	206.2	22.41	41.07	150.8	177.9	21.37	255.8	350.1	395.7	295.9	298.8	272.1	301.9	365.1	230.7	205.2	145	222.1
ATF3_HUMAN.H11MO.0.A	1281	555.4	557.7	623.3	1214	1031	818.6	846.2	789.3	1038	799.8	510.6	355.4	158.6	725.6	698.4	754.8	649.5	324	714.9	1142	1261	951.2	809	487.1	715	701	1201	1428	989.4	1094	1400	766.7	1055	195.2	367	96.87	755	618.6	826.1	717.9	932.3	472.4	1434	1518	621.7	758.7	1507	1068
ZSC31_HUMAN.H11MO.0.C	825.7	235.5	326.6	468.5	406.1	613.3	660.8	543.5	352	507.6	262.2	264.7	138.8	36.05	360.1	274.1	315.8	311.6	244	571.7	594.2	603.9	486	353.1	153.4	294.4	97.26	96.39	125.3	82.81	206.7	248.9	128.9	125.2	13.59	19.52	13.86	137	142.1	144.3	176.9	120.6	73.77	222.2	229.6	66.25	142.7	134.4	124.1
E2F8_HUMAN.H11MO.0.D	91.97	84.64	85.72	132.8	144.5	142.9	168.5	102.9	85.95	114.4	91.73	121.8	87.01	56.4	75.05	83.63	87.41	50.52	91.27	186.7	199.8	230.3	140	116	62.46	67.06	102.8	102.1	78.57	27.32	18.12	20.3	0.1008	1.397	46.39	63.66	33.32	79.54	90.91	59.37	108.4	109.5	91.23	65.01	95.62	57.53	187.3	229.9	210.7
JDP2_HUMAN.H11MO.0.D	871.7	491.9	438.7	655	1196	1148	890.8	874.7	700	871.2	649.2	551.7	464	135.3	755.4	720.5	685.6	565.2	301.1	919.5	1161	1164	917.4	784.7	374	557.9	702.5	1074	1282	785.4	759.7	936.1	540.5	736.2	298	381.2	127.1	697.3	671	844.6	708.3	950.3	629.2	1223	1205	559	381.2	620.3	525.3
HXD10_HUMAN.H11MO.0.D	404.2	171.2	166.7	257.6	354.3	372.9	457	437.2	236.4	380.8	178.7	129.8	57.11	3.826	247	167.1	158.3	130.9	48.8	513.9	541.1	587.5	292.8	232.7	101.9	196.3	66.29	108.5	120.6	54.65	144	195.4	92.94	131.9	0.1097	1.796	0.8131	96.59	42.33	73.58	77.42	87.35	38.02	160.1	175.6	42.89	81.39	102.6	51.78
ZN394_HUMAN.H11MO.1.D	248.2	69.13	74.37	169.9	68.6	149.6	115.3	113.2	58.3	73.72	52.34	66.85	57.81	8.059	102.8	94.07	52.84	83.19	38.57	222.6	228.1	215.9	96.89	75.32	20.65	34.51	259.4	274.5	317.4	48.82	243.6	404.9	47.43	105.1	1.54	11.58	0.2728	166.6	162.6	250.6	247.3	220.3	170.8	419.2	373.5	78.2	490.4	359	258.4
MECP2_HUMAN.H11MO.0.C	211.8	90.15	64.26	121.3	163.1	198.1	151.7	164.9	73.35	94.78	47.25	104.2	95.49	25.32	86.57	134.5	110.5	79.68	35.59	299.9	251.6	242.6	127.2	117.8	33.91	22.11	116.2	254.1	258.3	127.1	122.3	157.9	12.74	22.5	28.77	43.67	15.06	157.1	175.5	245.1	195.5	203.8	105	194.8	280.2	100.9	208	245.7	212.2
MEIS3_HUMAN.H11MO.0.D	2059	667.4	733	1346	1441	2025	1791	1569	984.1	1022	805.4	899.8	626.3	102	846.6	954.5	817.5	744.2	645.7	1434	1261	1388	1574	1202	493.9	975.8	76.67	73.61	177.9	21.73	92.72	117	64.44	79.49	42.44	57.81	11.29	61.86	39.28	25.31	43.77	43.85	61.24	177.2	138.7	27.86	0	6.427	6.906
RFX2_HUMAN.H11MO.0.A	310.5	68.66	86.4	198.7	179.1	214.6	180.7	133	65.3	98.37	94.59	84.9	57.51	15.27	92.66	116.7	108.8	133.9	58.52	213.1	219.1	258.1	152.2	100.7	20.21	40.72	83.04	136.5	128.5	45.19	63.78	121.6	23.9	36.98	11.11	25.79	3.807	89.66	58.83	107.3	84.5	115.7	41.45	125.2	169.8	44.78	242.5	248.4	124.9
NR0B1_HUMAN.H11MO.0.D	341.8	142.7	181.9	249.9	215.7	241.9	211.5	230.7	201.3	234	112.7	169.2	125.9	55.57	251.9	164.1	196.5	202.3	151.5	289.6	349.6	308.4	206.4	149.3	87.91	172	178.4	184.2	235.7	125.5	150	161.8	102.8	110.7	20.32	59.96	14.65	214.2	160.6	229.6	211	216.6	137.4	217.4	198.1	95.02	206.2	190.1	177.2
ATF4_HUMAN.H11MO.0.A	740.1	361.7	332.9	556.1	1048	885.1	871.8	670	599.5	702.5	495.3	363.6	282.4	66.21	603.1	510.3	500.5	419.5	259.4	942.9	1485	1468	828.4	634.9	336.6	472.3	516.4	1337	1459	597.1	565.4	1057	266.7	442.6	84.68	204.6	28.81	649.5	669	964.9	982.8	1063	499.9	1198	1246	344.3	495.3	822.5	498.8
HXB8_HUMAN.H11MO.0.C	97.76	61.51	121.5	110.6	231.4	281.5	289.6	314	163.7	309.3	85.46	100.6	50.3	6.349	173.8	71.28	138.4	146	39.88	545.5	786.5	815.1	162.5	79.13	50.08	99.16	44.28	64.31	84.56	29.67	26.6	12.6	36.9	22.85	0.6303	2.007	2.172	24.15	14.68	25.97	32.7	19.65	7.759	20.49	32.53	2.555	37.59	76.45	45.02
BHA15_HUMAN.H11MO.0.B	760.3	441.4	388.4	849.1	847.8	1479	1495	891	648.1	623.3	379.4	452.5	231.4	27.7	219.6	268.7	269.8	256.6	388.9	908.9	1088	1182	1126	696.1	263.5	499.9	33.37	43.44	59.42	12.04	52.62	64.35	7.823	17.6	0	0.5087	0	58.18	37.88	85.24	65.67	86.92	18.9	103	57.57	7.52	15.54	7.18	3.695
MXI1_HUMAN.H11MO.0.A	428.9	448.8	383.2	471.6	615.8	683.6	641.7	430.2	490.9	546.8	467	330.3	236.3	145.1	210.9	288.7	343.4	320.9	409.4	374.5	574.9	573	660.3	486.2	428.9	532.7	245.7	167.9	198.4	267.1	271	291.1	231.7	282	12.9	75.01	3.277	218.3	184.8	222.6	207.6	233.2	162.9	359.3	369.3	143.1	280.9	356.2	201.5
KLF14_HUMAN.H11MO.0.D	0	29.56	15.51	4.427	58.28	1.392	4.158	1.077	31.92	29.23	13.23	39.72	78.32	110	30.81	12.77	41.44	33.65	32.86	22.77	86.81	55.82	7.199	25.62	37.95	34.09	362.2	381.4	474.9	202.5	58.61	103.1	96.66	81.33	178.1	206.5	80.19	293.6	356	288.5	265.9	318.5	282	231.4	235.1	193.4	441.5	379.6	388.4
PAX3_HUMAN.H11MO.0.D	88.66	74.2	94.09	144.8	293	225.2	292.5	288.6	184.8	278.4	142.3	55.39	37.95	2.252	128	63.7	125.8	79.44	37.37	471.5	616.9	566.3	149.7	88.53	81.38	105.1	5.826	7.296	4.763	15.27	24.15	3.965	46.57	13.14	0.3435	0.00082	0.000695	0.9291	3.43	5.234	2.502	2.824	0.6513	0.8444	6.964	2.429	11.35	10.87	10.35
HXC8_HUMAN.H11MO.0.D	67.95	83.27	100.5	77.92	192.8	172	225.1	211.1	129.7	205	112.5	29.32	15.03	4.871	128.1	58.17	108.9	60.98	60.12	358.9	440.3	407.2	93.86	55.4	49.18	81.22	28.93	10.35	5.111	17.49	9.954	8.247	4.793	5.907	3.009	1.777	0.6723	20.52	8.562	10.62	3.806	8.812	10.08	7.83	7.689	5.024	48.73	26.1	35.84
PAX2_HUMAN.H11MO.0.D	878.5	246.7	243.3	431.4	704.3	786.4	669.1	608.5	561.9	740.4	360.2	254.7	138	50.01	544.3	431.4	493.4	388.5	210.7	857.9	1402	1349	628.7	415.2	151.6	310.2	223.6	402.8	571.1	159.5	218.3	252.2	130.5	183.3	36.22	68.8	16.59	216.2	173.4	201.1	134.7	153.6	148.8	351.4	337	107.2	136.7	333.6	290
FOXP1_HUMAN.H11MO.0.A	351.3	201.2	157.2	267	289.1	246.7	226.5	291.6	197	257.4	132.2	104.6	83.55	8.105	197.7	121.6	166.2	110.3	61.67	351.1	455.2	484.3	246	160.4	67.16	137.2	252.9	358.3	477.2	131.2	231	421	46.55	105.4	9.122	17.05	5.315	313.2	194.6	304.9	262	314.5	192.2	427.5	477.8	131.2	217.7	177.6	133.8
SMAD2_HUMAN.H11MO.0.A	823.5	250.3	350.1	430.6	493.4	460.2	508.7	456.5	335.3	415.1	251.3	192.7	143.2	33.9	372.8	291	319.4	335.5	247.2	589.8	690.4	769.9	461.9	251.8	151.1	285.5	111.9	154.8	200.3	40.6	92.01	144.4	64.26	60.36	7.257	33.56	4.607	112.8	77.4	94.1	117.1	82	65.61	175.4	170.2	58.28	116.9	162.9	163.4
HESX1_HUMAN.H11MO.0.D	656.4	234.7	294.6	418.1	472.6	443.1	458.9	426.6	329.2	426.8	266.5	156.6	111.9	23.82	224.4	297.6	295.7	319.8	192.4	536.2	795.7	858.2	463.7	303.8	153.9	257	91.45	188.9	174.9	105.2	202.5	276	113	146	16.39	25.49	6.719	75.42	87.41	131.5	126.1	122.9	49.71	206.6	231.1	58.86	254	373.1	212.9
HXA7_HUMAN.H11MO.0.D	154.9	119.4	109.4	238.5	229.2	278.1	333.2	277.3	172.5	220.3	145.7	104.8	79.84	52.44	102.1	78.55	88.56	110.2	122.6	276	387.4	363.6	197.1	148.2	122.6	183.6	30.88	28.95	18.71	34.87	53.95	49.33	38.22	47.48	20.3	22.47	9.889	23	30.84	32.71	14.7	32.33	22.96	23.54	54.09	30.2	109.6	87.74	66.39
SOX17_HUMAN.H11MO.0.C	0.774	25.95	11.66	10.92	37.11	22.04	12.74	17.42	31.2	19.08	12.26	4.122	5.518	12.45	11.54	5.241	15.6	5.303	3.899	65.91	80.87	84.62	11.76	12.31	4.605	2.019	127.7	73.28	30.88	61.12	19.67	6.846	4.382	7.13	15.65	16.53	2.89	98.26	76.77	68.48	97.96	70.23	46.15	39.47	38	50.33	49.54	14.18	21.39
AP2D_HUMAN.H11MO.0.D	93.96	122.5	90.42	155.2	190.2	225.3	199.1	222.5	168.9	223	96.42	194.9	183.1	81.14	105.4	124.3	126.1	118.1	111.4	249.7	247.1	259.2	167.3	164.8	90.7	74.36	191.2	215.5	218.4	181.2	99.12	139.4	12.43	22.08	83.02	152.9	46.73	235.8	252.8	262.3	238.3	253	212.9	230.2	295.4	155.9	176.6	147.1	213.7
HLTF_HUMAN.H11MO.0.D	388.3	185.8	159.6	281.8	208.1	311.2	266.2	245.4	163.2	208.5	127.2	161.9	103.1	20.31	169.9	236.2	183.5	180.1	106.8	399.1	389.6	390.3	328.9	180.3	58.7	126.5	166.4	121.8	162	76.34	107.8	174.5	28.8	39.61	0.4238	28.24	5.752	73.53	130.1	152.8	146.9	144.3	72.1	152.4	137.1	36.15	315.9	206	174.4
CEBPD_HUMAN.H11MO.0.C	275.7	139.3	115.4	271.6	509.4	357.7	386.7	249.6	234.9	296.7	224.8	179.9	125.8	40.84	295.7	248.8	328.1	218.1	119.9	343.7	958.6	978.1	344.2	287.2	111.5	157.4	447.3	1764	1578	571.3	545.6	1267	259	467.5	37.69	203.5	14.72	802.2	783.3	1460	1292	1524	636.1	1244	1418	277.7	724.9	870.7	457.6
ARNT2_HUMAN.H11MO.0.D	119.7	87.37	102	139.7	159.4	87.18	68.67	108.4	113	153	73.11	70.3	54.95	34.45	90.83	78.33	133.9	136.4	105.2	137.3	252.3	253.5	103.4	109.6	74.36	109.4	237.8	196.3	212.8	114.5	94.01	131.6	52.63	83.9	36.46	49.89	11.77	168	161.3	220.4	187.4	187.8	94.13	192.8	199.8	63.16	277.6	275.4	217.9
STA5A_HUMAN.H11MO.0.A	33.47	14.72	6.263	12.74	64.37	15.18	7.975	7.617	3.036	5.801	8.785	9.97	3.038	6.274	22.35	52.5	49.44	21.65	4.146	34.39	61.07	68.52	19.81	9.176	1.723	0.2902	125.3	297.2	301.3	110.7	159.9	243	20.31	67.94	13.11	18.07	3.311	156.9	164.9	297	215.1	279.7	119.6	188.2	275.9	122.1	444.5	312	225.1
ZFX_HUMAN.H11MO.1.A	318.3	170.2	194	244.1	179.2	255.6	297.9	279.6	165.6	275.3	120.1	207.6	141.5	72.36	175.2	162.7	191.4	186.5	132.4	338.7	332.5	305.1	220.3	146.6	106.5	148.1	185.4	268.1	254.4	144.7	167.3	229.3	62.61	84.33	58.36	80.86	17.08	192.7	244.7	282.2	254.3	268.6	219.8	279.8	352.2	157.1	196	197.7	171.4
TFDP1_HUMAN.H11MO.0.C	221.5	177.1	179.9	194.3	242.6	185.4	165.4	234.3	129.1	190.4	87.34	187.5	184.1	108.1	193.1	154	189.9	198.7	146.2	222.5	303.8	306.8	175.1	175.5	97.57	190.2	344.2	321.6	349.4	140.9	129	183.7	52.94	87.24	118.6	132	39.61	255.8	302	251.1	289.4	272.1	230.3	340.5	304.2	197.8	272.1	306.9	318.9
ZNF76_HUMAN.H11MO.0.C	246.9	56.67	59.55	132.5	89.88	144	114.4	94.23	43.18	61.32	28.46	123.8	84.82	18.22	85.76	77.73	75.61	74.14	36.44	137	150.8	149.4	101.5	60.39	27.47	50.11	76.05	95.31	117.1	67.88	81.65	84.44	17.16	23.33	15.71	29.73	4.046	77.1	76.96	114.6	79.76	139.5	45.12	117.7	120.5	40.76	204	219.8	140.4
FOXO1_HUMAN.H11MO.0.A	460.1	203.2	192.9	324.7	410.2	329.9	348.4	303.5	233	323.6	177.1	107.5	106.9	27.27	258.2	235.9	208.6	147.9	119.6	459.3	534.8	501.9	288.4	186.4	94.46	169.7	402	449.6	523.1	160.7	339.8	579.9	78.18	163	14.19	24.1	4.736	327.5	244	356.3	434.6	413.4	239.3	772.6	636.4	219.4	224.5	172.6	156.9
E2F1_HUMAN.H11MO.0.A	222.5	164.7	157.3	188	282.7	193	193	216.3	130.7	214.5	68.37	182	180.5	88.52	156.2	149.1	191.1	159.5	147.2	247.2	354.6	319.8	194.2	137.5	103.3	207.6	319.1	266.3	267.3	130.9	120.8	163.7	47	70.12	94.11	126.2	24.99	251.7	307.7	280.3	284.2	287.2	208.2	293.7	308.5	158.5	274.1	274.7	257.1
ZN140_HUMAN.H11MO.0.C	304.3	143.6	134.2	254.1	165.4	311.6	296.7	232.5	184.9	167.7	146	164.7	111.8	28.99	161.3	121.9	120.1	90.03	120.5	308	299.6	330.4	229.4	175.7	76.55	131.7	116.7	142.1	143.7	82.85	105.5	155.7	30.12	48.74	19.34	34.07	15.25	100.1	145.8	122.4	198.8	184.5	128.8	160.5	179.4	74.51	282.4	276.3	228.6
ZN740_HUMAN.H11MO.0.D	0	32.87	18.1	3.823	91.55	1.687	0.9224	4.081	22.77	32.07	5.653	58.38	134	115.9	33.47	20.1	27.53	31.99	31.19	26.48	77.89	63.03	15.35	27.94	71.74	65.09	290.5	308.8	386.8	133.4	57.28	61.66	53.87	56.32	177.8	213.3	79.4	237.5	232.9	158.9	205.3	224.6	234.4	235	228.1	184.6	251.5	266.2	311.6
TF7L1_HUMAN.H11MO.0.B	141	49.79	55.74	85.28	86.88	45.57	74.31	74.7	35.83	69.49	47.54	23.23	7.277	4.807	64.89	41.45	52.35	48.82	40.63	127.5	75.8	131.2	47.26	31.48	28.48	52.16	55.07	50.4	32.13	53.33	63.55	71.98	74.42	77.46	0.001308	3.228	0.03589	57.71	18.18	40.03	16.09	12.62	9.711	41.6	53.79	15.71	57.66	63.02	22.37
HES1_HUMAN.H11MO.0.D	520.3	224.2	285.7	342.9	362.3	391.7	345.4	328.1	269.2	321.9	232.9	171	144.9	58.19	230.2	261.4	257.1	300.7	256.3	350.7	457.1	427.4	277.6	256.4	175.3	221.2	217.3	212.3	265.4	175.2	197	307.5	112.6	153	29.9	54.16	3.371	251.3	208.9	267.6	260.3	282.3	159.8	311.4	411.6	124	175.6	237.6	181.1
SIX1_HUMAN.H11MO.0.A	179.8	79.89	47.17	146.3	158.1	118	134.8	84.28	81.45	85.43	61.72	50.51	38.9	4.789	52.49	86.66	64.35	45.15	37.54	83.11	131.7	138.6	96.07	99.83	42.45	62.62	116	323	341.6	211.9	252.3	570.8	70.47	126.1	1.646	24.36	1.473	197.1	127.7	274.2	282.5	255.6	177.5	561.3	583.6	128.1	223.4	368.9	221
PAX6_HUMAN.H11MO.0.C	1126	206.4	275.9	580.7	482.7	868.9	695.3	706.4	447.6	426.7	261.2	282.5	175.5	17.42	363.3	353.7	208.6	156.5	133	807.4	726.7	741.8	686.1	389.3	90.72	209.2	62.67	117.7	164.2	45.52	112.4	77.22	47.9	72.48	8.036	22.19	5.576	60.55	43.19	54.26	74.78	80.22	41.81	140.3	179.1	42.44	265.3	297.5	168.4
TAL1_HUMAN.H11MO.0.A	393.7	346.2	343.9	489.7	483.4	496.5	512.9	429.2	374.9	414.7	345.5	151.4	119.2	47.18	164.9	243.1	317	222	335.5	382.7	454.7	459.9	346.9	327.8	262.8	325.5	70.97	66.38	71.68	25.12	66.04	81.52	6.537	11.44	34.91	27.32	21.54	83.3	45.1	58.37	59.98	64.51	40.04	73.5	85.81	36.03	2.418	13.41	28.48
PEBB_HUMAN.H11MO.0.C	104.2	58.99	64.22	149.5	152.4	150	122.9	143.2	97.12	109.1	44.83	90.15	50.99	30.71	92.95	73.48	74.68	81.16	60.16	160	161.1	190.1	137.6	66.49	34.91	50.05	393.5	430.4	523.6	176.2	346	557.8	256.5	319.8	35.59	61.43	7.324	303.6	209.7	359.3	334	356.5	274.4	496.5	491.9	111.9	208.8	201.3	137.8
HTF4_HUMAN.H11MO.0.A	386.4	283.5	279.2	500.1	519.2	752.6	725	482.3	378	445	286.3	177.1	100.5	28.54	93.61	157.3	195.1	180.8	287.5	419.9	554.1	639.1	671.5	384.2	229.4	355.9	11.93	15.46	22.08	13.48	47.15	34.28	28.35	28.71	0	0.8484	0	23.11	11.91	33.43	10.21	27.46	0.7003	69.29	34.83	0.6272	14.59	7.728	0.8814
MYCN_HUMAN.H11MO.0.A	459	369.3	287.9	307.8	502.7	476.3	340.8	291	307	376	379.6	193.5	88.57	86.75	170.6	235.9	258.6	260.4	288.4	232.8	382.2	449	445.5	372.5	315.5	427.2	219.2	294.7	256.1	402	649.9	797.5	613.5	682.2	15.98	63.87	7.024	247.1	178.8	271.9	246.6	345.2	153.3	610.1	589.6	198	527.7	585.9	303
TF65_HUMAN.H11MO.0.A	42.32	7.486	8.796	22.85	82.33	16.32	20.16	11.75	7.685	1.727	26.36	5.061	2.248	0.3934	23.78	13.16	17.86	16.03	4.842	15.86	34.75	27.91	8.967	12.05	2.147	1.414	123	186.5	302.4	40.9	60.32	138.1	26.63	39.03	1.171	4.945	0.0269	58.31	52.25	81.53	43.46	67.95	25.36	86.46	110.6	15.14	245.8	278.2	123.2
E2F2_HUMAN.H11MO.0.B	99.49	142.2	159.4	191.7	226.7	195.5	195.7	164.4	160.8	191.1	117.4	181.8	188	73.86	94.07	149.5	132.5	109.7	132.2	217.4	308	282.6	170.1	161.8	114.9	104.5	304.5	165.1	203.9	134.7	41.59	76.98	0.5861	4.018	118.7	147.3	45.09	187.1	272.2	198.6	171.7	219.8	210.7	158.7	165.7	103.1	203.5	193.1	218.6
PBX3_HUMAN.H11MO.0.A	686.2	264.8	339.7	458	453.5	580.3	595.4	541.8	391.1	430.4	289.3	351.4	319.1	108.4	321.8	355.3	288.5	305.1	253.6	678.6	702	660.4	504.6	467.4	204.3	301.8	103.2	99.27	138.8	45.34	58.95	63.29	39.35	41.12	119	115.3	65.48	109.4	123.2	64.06	91.7	76.13	74.56	122.8	106.2	75.85	27.08	126.3	151.3
PBX1_HUMAN.H11MO.0.A	980.6	425.7	487.9	709.1	680.2	923.6	909	887.4	592.5	616.6	523.3	490.4	435.9	168.6	509.6	556.8	434.3	450.9	389.4	985.6	871	918.5	789.6	670.9	310.4	520.4	153.8	78.77	146.9	39.63	95.39	83.51	57.16	47.26	237.4	186.1	111.5	107.4	103.1	43.58	116.3	66.6	124.3	122.3	118.4	109.1	13.1	87.73	107.3
GATA5_HUMAN.H11MO.0.D	168.2	175.1	122.7	302.7	273.1	249.5	255.1	206.5	235.8	229.9	232.2	48.99	29.42	15.22	93.55	90.1	130.3	122.7	144	247.6	426.4	409	182.3	157	153.3	192.6	11.11	34.13	31.89	19.81	71.52	66.49	37.59	46.65	0.0026	0.2313	0.1034	20.8	3.513	9.215	9.086	34.3	3.398	31.38	42.4	2.167	0.8082	9.895	6.233
FOXA2_HUMAN.H11MO.0.A	323.6	98.34	118.6	208.2	124.6	225.2	212.1	181.2	105.9	145.2	111.5	98.1	66.03	14.94	170.3	113.3	93.87	87.72	56.43	220.8	287.4	321.7	182.3	115.9	41.27	106.8	101.9	334.7	465.9	132	299.2	499.6	146.6	170.6	2.301	10.14	2.651	221.1	156.9	324.5	213	286.3	179.8	423.8	466.8	161.8	148.8	112.1	87.59
ZN563_HUMAN.H11MO.0.C	533.1	157.5	180.1	365.1	315.2	369.6	408	387.5	279.8	362.2	147.3	153.4	58.68	11.15	244.6	179.8	221.4	257.1	239.5	419.8	430	445.2	300.2	249	89.78	165	62.06	62.95	98.79	27.82	106	128.6	59.76	76.44	0	6.014	0.01709	96.78	75.54	106.8	104.1	113	51.65	135.2	121.9	19.12	84.64	65.75	56.1
STA5B_HUMAN.H11MO.0.A	36.23	15.1	2.722	10.74	24.25	12.13	4.759	9.316	0.04811	1.892	2.437	18.93	8.748	0.9036	18.51	27.01	24.47	10.67	0.4844	39.18	48.34	41.76	18.67	9.418	0.2799	0.2009	129.1	260.1	253.5	127.8	170.1	264.6	42.84	84.09	8.534	20.26	3.763	121.1	132.3	251.9	156.3	191.9	122	161.1	216.5	124.6	353	218.2	170
SPZ1_HUMAN.H11MO.0.D	451.5	139.3	181.8	403.5	234.8	433	385.3	342.9	202.8	202.9	177.8	157.6	93.51	44.29	179	195.6	158.2	174.7	210.5	343.6	335.5	388.6	276.2	209.9	98.1	133	52.7	105.8	84.6	69.33	123.4	124.7	56.96	60.38	12.84	18.42	3.973	72.41	70.32	109.8	62.94	56.41	53.43	90.18	123.3	30.3	124.9	173.5	111.1
ATF2_HUMAN.H11MO.2.C	733.8	385	388.1	549.4	829.4	897.1	672.9	703.9	579.1	632.4	528.5	483.4	368.7	140.4	582.8	615.2	563.1	461.2	267.6	695.8	765.6	841.2	697.1	614.8	283.9	454.4	545.8	767.3	1004	574.7	593.1	716.8	414.4	567.6	233.1	318.8	105.7	571.2	484.7	653.9	549.8	719.8	526	942.6	890.8	471.7	247.7	505.8	360.8
CENPB_HUMAN.H11MO.0.D	196.3	170.8	164.3	215.5	274.4	193.9	196.4	177	149.4	201.5	155.6	119.6	113.4	50.74	139.7	132.3	202.8	157.6	141.2	199.5	287	258.3	190.3	154.4	115.6	141.6	212.2	211.4	209.1	140.3	153	210	57.44	67.16	47.88	59.61	18.08	153	134.1	188.8	170.5	173.1	87.54	231.6	258.4	87.01	169.1	210.2	166.6
SPDEF_HUMAN.H11MO.0.D	155.7	184.7	127.5	165.1	336	212	163.7	178.3	170.5	148.1	139.9	119.2	113	23.9	102.7	155.6	166.8	93.32	95.7	298.2	318.9	367.7	190.7	216.1	97.42	93.34	884.9	1174	933.4	312.6	486.9	891.4	154.1	330.8	119.9	160.1	26.26	494.2	444.4	549.7	649.5	661.3	442	1065	894.3	339.3	304.3	384.1	290.7
ZN335_HUMAN.H11MO.0.A	758.7	136.3	249.2	376.7	239.4	406.2	411.4	362.9	217.9	291	142.1	145.7	108.9	46.13	308.5	229.8	198.7	235.1	170.5	392.3	379.9	393.6	273.8	218.4	64.03	154	76.57	137.3	197.6	34.04	184.4	222.7	176.9	174.4	0.6979	15.09	0.8149	104.3	81.53	143.8	142.2	132.7	78.67	206.7	181.3	47.32	111.2	99.66	104.1
EGR4_HUMAN.H11MO.0.D	28.12	136.7	106.7	90.51	173.1	88.78	96.91	93.11	81.41	114.2	68.42	81.21	149.5	96.08	70.86	84.14	115.8	104.1	110.4	122.5	189.8	159.1	89.88	93.36	88.42	97.75	280.8	168.7	235.9	112.2	46.65	48.21	7.922	11.36	91.68	114.8	17.27	214.4	253.6	207.1	229.2	212.5	161	138.6	174.2	117.9	233	191.4	216.1
HXB7_HUMAN.H11MO.0.C	104.8	55.96	90.69	99.63	198.6	273.6	288	322.8	164.1	287.5	73.46	94.68	54.43	1.801	181.9	70.3	131.3	123.6	28.92	526.5	756.6	819.4	182.7	84.48	52.16	81.61	47.7	87.45	91.56	27.96	22.79	14.25	26.3	17.65	1.757	2.684	4.847	25.9	13.43	15.92	37.62	14.27	9.217	28.63	37.11	5.109	23.36	62.28	42.55
TFE3_HUMAN.H11MO.0.B	1045	409.3	344.4	397.4	654.7	585.8	410.1	471.4	410.8	570.8	387.4	265.3	159	105.3	294.5	352.2	343	331.3	193	338.8	494.3	552.2	602.9	474	333.8	555.4	379.2	653.4	635.1	774.1	1007	1388	674	928.3	99.9	148.8	44.4	453.4	298.7	395.5	457.5	470.9	203.1	1228	1209	413.1	712	1346	765.3
ARNT_HUMAN.H11MO.0.B	620.1	146.2	222.2	253	258.2	341	260	246.8	209.8	328.5	183.2	142.9	108.4	44.59	276.3	234.9	184.1	233.1	143.1	296.9	331.7	314.9	273.3	210.2	143.1	244.8	145.3	244	271.4	241.6	371.3	484.2	325.4	344.3	59.6	80.84	34.66	195.2	154.4	231	152.7	208.6	131	331.6	368	163.8	290	478.9	372.6
FOXM1_HUMAN.H11MO.0.A	353.5	90.95	123.5	185.1	135.9	191.7	183.4	175.3	81.07	126.9	99.25	72.91	39.84	6.819	170.9	87.75	77.96	65.96	35.15	233.6	248.2	271.1	160.2	107.7	15.12	59.12	107.5	314.5	413.8	107.4	241.6	457.3	86.17	129.7	0.9198	6.271	5.377	162.2	154.8	265.9	212.5	233.5	149.2	436	430.8	122.7	117.1	90.47	55.87
ZN528_HUMAN.H11MO.0.C	386.9	83.44	95.96	164.6	127	172.9	125.6	170.9	109.2	121.6	59.59	106.9	72.53	18.13	160.5	74.17	67.15	110.6	67.73	175.1	174.5	178.5	124.7	92	31.76	37.53	122.1	192.5	241.1	48.19	191.2	229.1	122.7	137.2	1.898	26.79	0.01544	127.4	139.5	160.4	192.5	173.4	87.66	208.3	191.6	54.61	140.8	197.2	99.22
ZBT48_HUMAN.H11MO.0.C	510.4	135.5	147.2	278.8	197.6	305.2	265	254.6	180.4	174.1	130.7	120.7	73.65	38.67	247.3	196.7	132.3	178.1	139.4	289.5	274.3	291.8	216.4	140	87.95	124.4	53.85	75.55	106	83.12	93.16	82.4	61.79	45.49	5.512	15.89	11.12	65.29	47.55	68.12	57.25	76.35	45.8	71.66	83.64	44.04	67.66	133.9	58.2
ATF2_HUMAN.H11MO.0.B	812.1	361.3	353.3	524.8	915.3	972.8	739.6	771.6	535	714.7	496.8	442.2	296.4	87.99	690.6	635.1	528.9	443	214	873.2	1012	1052	728.8	641.3	260.9	430.5	457.2	819.8	998.9	523.7	591.3	825.5	478.7	650.8	150.1	243.2	79.13	554	478.4	666.2	583.7	807.3	393.3	911.1	938.7	396.4	318	468.7	324.7
PO3F1_HUMAN.H11MO.0.C	267.6	140.8	119.1	180	156.2	252.2	262.2	211.8	148.6	158.6	109.4	95.82	41.87	13	134.2	96.22	76.97	75.76	112.7	226.7	265.2	313.9	276.3	161.5	88.26	121.1	44.83	34.92	33.98	47.31	104.4	103.5	49.52	66.16	0.1793	7.631	0.001172	53.86	23.75	61.18	77.55	55.67	53.43	81.9	95.43	16.62	139.5	160.4	105.4
ZBT18_HUMAN.H11MO.0.C	815.9	231.9	315.3	670.4	599.1	1419	1346	938.9	525.4	510.2	240.6	470.1	285.2	32.45	247.8	211.1	161.7	157.7	257.4	961.5	821.5	1006	904.9	653.1	188.5	383.2	4.07	28.76	64.17	0.6916	38.64	40.3	10.63	21.02	0.000278	7.101	0.000309	26.79	13.5	49.14	27.86	30.63	7.168	39.6	36.19	1.851	3.526	3.337	3.33
ZSC16_HUMAN.H11MO.0.D	281.3	89.13	95.27	223.8	174.7	176.9	206.1	200.2	139.2	165.8	110.6	75.56	36.57	15.63	164.2	89.11	99.69	94.2	83.27	214.1	169.5	209.8	177.2	101.6	60.2	91.26	86.95	94.02	85.44	64.67	148.9	136.3	117	117.5	0.1617	11.23	2.195	70.47	54.49	108.2	106.8	91.87	66.73	129.6	115	32.97	106.8	100.1	41.96
EGR3_HUMAN.H11MO.0.D	0.00134	23.42	14.05	31.13	54.03	7.891	8.348	9.216	38.93	33.4	24.32	15.97	70.57	55.92	25.07	13.42	35.59	34.94	21.81	16.93	135.7	99.01	21.21	25.27	35.82	43.96	165.6	146.8	203.1	81.71	16.07	17.32	17.33	8.237	80.07	83.83	65.55	84.73	157.6	78.67	109.6	99.53	124.7	76.02	114.1	72.25	216	198.1	178.7
PO5F1_HUMAN.H11MO.1.A	280.4	138.1	98.85	206.9	152.2	235.4	283.7	192.6	148.7	99.43	95.02	134.6	66.7	25.08	91.21	74.05	60.28	60.09	123.8	146.6	109.9	143.9	219	197.9	105.1	104.1	18.64	3.351	1.039	12.35	35.57	43.5	6.305	4.632	11.53	14.4	0.8978	13.87	18.32	16.22	33.81	12.34	44.72	46.82	23.82	9.127	117.8	181.7	130.9
ZN589_HUMAN.H11MO.0.D	435.5	174.9	164.2	384.7	272.6	391.3	415.4	291.6	234.5	219.1	194.7	169.2	107	33.51	151	184.7	175.7	165.9	156.5	399.6	381.9	449.9	306.7	238.5	96.1	134.8	67.61	120.3	79.51	53.74	95.01	115.9	41.32	49.74	8.78	25.29	6.02	50.4	42.41	71.27	52.77	52.28	24.61	70.13	120.3	17.38	117.6	195	130.1
ONEC3_HUMAN.H11MO.0.D	110	43.01	14.29	117.7	88.07	154.6	142.4	129.8	53.48	65.37	7.974	74.82	32.55	0.602	7.243	5.91	4.798	1.715	7.461	159.6	145.9	154.2	125	54.61	19.5	46.97	19.78	25.28	7.443	25.37	77.51	65.8	12.67	29.66	1e-06	4e-05	0	7.281	15.78	22.29	9.582	36.88	4.557	8.642	13.83	4.079	56.72	52.84	10.15
SIX2_HUMAN.H11MO.0.A	115.3	34.29	27.54	80.52	70.51	60.36	70.24	47.83	38.95	39.32	30.27	21.7	17.16	1.296	27.19	44.61	33.67	23.6	15.07	45.04	60.27	73.53	58.21	55.64	13.88	24.6	94.76	231.4	284	141.6	166.6	422.4	33.83	75.32	1.666	7.777	0.2161	143.9	114.4	215.3	219.5	207.1	151.2	465.6	417	82.99	158.2	242	129.3
USF1_HUMAN.H11MO.0.A	872.4	436.9	405.7	396.9	711.1	642.4	500.7	492.1	469.5	627.4	501.8	241.8	163.2	75.45	289.2	328.4	355.6	371.6	263.4	311.4	640.3	688.1	685.3	536.1	366.1	634.4	290	577.5	517.8	740.3	1056	1414	792.8	1049	40.94	110.2	25.56	387.3	264.8	383.3	407.2	483.8	205.7	1205	1193	351.4	724.4	1190	599.7
MYBA_HUMAN.H11MO.0.D	456.3	217.7	253.8	405.4	348.6	518	454.8	327	249.2	337.6	145.6	200.5	160.9	38.56	127.2	182.7	178.2	161.1	164.1	400.5	478.9	447.3	370	278.9	108	183.8	118.6	120.5	106.7	24.08	35.57	80.56	0.9237	13.1	23.8	42.05	1.351	81.23	74.53	100.2	106.2	105.1	87.94	113.7	110.2	26.24	52.09	79.33	85.96
HSF1_HUMAN.H11MO.1.A	182.8	79.51	77.39	58.9	110	84.19	66.65	55.38	11.02	25.18	33.24	46.69	24.87	1.177	69.2	66.62	51.34	58.36	14.88	108.7	129.5	152	97.91	92.64	5.486	33.64	63.09	118	183.1	139.6	160.3	166.8	9.224	61.49	3.082	16.06	8.078	91.01	119	223	164.7	190.3	73.96	136.7	166.8	71.02	245.7	190.3	130
PO2F1_HUMAN.H11MO.0.C	170.5	45.82	34.54	97.3	63.23	138.7	138.7	136.1	53.81	61.35	30.88	47.22	24.67	0.3644	71.39	30.71	14.73	18.95	27.62	145.6	79.52	80.77	114.6	79.86	10.06	46.26	10.14	1.202	2.788	4.559	32.41	43.35	4.387	5.757	4.651	5.446	0.01347	19.52	15.22	28.3	21.45	10.13	24.79	44.91	45.59	6.555	162.8	227.4	78.4
ANDR_HUMAN.H11MO.2.A	1175	227.6	354.6	512.3	388.6	579.8	572.8	489.2	320.1	431.4	213.6	164.4	90.09	10.53	458.5	273	226	247.9	158.9	575.5	472.9	413.6	385.3	169.7	99.06	203.2	102.5	176.5	109.9	108	393.6	382.8	339.3	296	0	0.03221	0.000255	118.5	68.07	118.9	168.5	220.9	25.03	271.8	287.6	91.05	16.63	49.14	4.612
ETV4_HUMAN.H11MO.0.B	257.2	58.92	57.28	109.5	149.3	81.92	49.14	104.9	76.3	80.73	38.22	51.98	37.47	13.67	148.6	79.82	77.07	110.5	38.83	173.3	219.7	220.3	81.2	55.84	19.79	63.09	914.8	1369	1292	214.4	628.4	1367	420.2	651.6	9.563	49.55	1.309	505.9	458.3	645.5	847	860.7	499.6	1571	1226	257.1	424.1	320.7	235
ANDR_HUMAN.H11MO.1.A	859	177.6	223.6	463	281	486.8	447.9	409.3	233.9	301	154.5	151.8	47.78	15.68	410.4	243.8	172.7	220.7	121.1	422.9	354.7	339.9	318.1	201.1	65.86	200.8	115.2	288.9	199	132	435.8	483.4	408.2	403.4	0.01104	2.325	0.4694	201	146.1	187.2	200.4	247	62.18	346.5	369.6	87.66	42.72	83.57	27.89
OLIG3_HUMAN.H11MO.0.D	693.2	285.6	307.2	704.3	438.7	1688	1514	1135	588	555.6	245.2	705.4	480.9	94.95	290.1	291.1	107.7	155.9	261.4	1167	773.3	953.9	1138	835.5	309.4	472.7	25.02	37.19	58.22	5.433	52.94	67.26	10.74	20.49	3.797	32.26	3.547	33.75	48.85	53.5	56.53	59.7	46.16	61.7	60.92	10.13	18.75	12.58	3.791
CEBPE_HUMAN.H11MO.0.A	223.6	109.2	68.98	210.8	381.7	381.2	298	230.6	180	229.3	122.3	204	129.4	23.37	247.1	160.9	180.4	90.75	68.56	380.6	736.2	751.4	249.1	239.4	70.13	127.5	407.5	1438	1268	465	476.7	948.5	211.1	378.5	54.3	147.3	11.78	673	690.6	1171	978.1	1129	439.7	1032	1082	238	417.7	594.3	250.3
KLF5_HUMAN.H11MO.0.A	7.305	29.34	34.89	16.51	50.56	8.862	8.93	24.59	34.55	51.48	9.067	48.92	81.31	88.11	91.57	45.51	47.62	68.72	35.83	34.34	88.08	64.4	18.41	24.75	25.99	37.21	236.5	285.2	416.1	101.9	76.48	99.78	108.8	87.6	128.8	128.7	66.14	203.2	245.4	223	183.8	209.4	207	224.3	227.7	162	391.3	370.4	353.7
NR1D1_HUMAN.H11MO.1.D	2236	596.3	653.1	1263	1177	1488	1384	1362	870.8	1132	790.7	630.6	352.8	62.66	867.5	717	690.5	548.3	390.8	1224	1330	1437	1100	859.5	357.3	709.3	126.8	239.8	185.5	273.3	581.7	501.9	282.2	406.7	1.269	27.06	1.272	127.1	70.89	178.3	121.4	183.5	61.59	280.3	269.6	80.29	80.5	162.3	40.6
P73_HUMAN.H11MO.0.A	551.9	140.1	231.9	196.8	222.7	261.9	253.2	346.1	213.5	340.1	98.72	154.1	75.54	75.78	303.6	238.9	204.6	227.6	105.4	272.1	243.7	286.7	188.1	184.2	98.24	217.6	97.75	155.4	144.6	196.1	475.7	524.5	512.9	542.7	20.29	41.72	18.58	130.3	92.68	223.3	131	151.8	104.5	254.5	275.6	145.2	245.1	299	214.7
STAT1_HUMAN.H11MO.0.A	16.36	18.14	6.794	38.98	103.4	25.59	22.76	14.52	6.165	3.881	13.13	34.53	49.01	12.45	33.25	52.79	47.78	21.71	5.528	76.86	107.3	99.98	63.43	46.46	4.85	2.041	161.3	356.2	334.5	107.3	96.98	152.2	6.518	26.82	33.23	37.28	12.58	107.4	174.4	267.6	178.9	263.9	142.5	160.8	253.8	95.9	302.6	246.5	222
P63_HUMAN.H11MO.0.A	644.2	179.9	267.4	244.2	225	299.5	271.3	333	250.4	344.5	126.2	145.8	71.4	91.52	311.5	225.5	232.3	237.3	141.9	258.7	270.9	327.4	247	186.1	111.6	222.7	106.6	170.3	190.3	185.5	487.3	523	438.1	495.5	32.26	40.11	20.18	137.9	109.1	219.2	147.4	152.3	96.35	289.8	325.8	142.4	220.8	289.3	213.8
TGIF2_HUMAN.H11MO.0.D	1671	513.3	595.8	1099	1120	1817	1741	1423	856.7	918.7	646.7	857.2	574.8	83.7	582.7	711	541.9	518.7	544.1	1161	1055	1097	1394	944.5	414.3	824.5	30.19	23.81	95.33	3.829	41.41	30.43	22.19	20.77	22.25	34.65	5.927	32.59	13.03	12.8	14.01	6.258	21.48	74.83	65.57	9.815	0	0.1774	1.482
MITF_HUMAN.H11MO.0.A	849.8	417.2	349.6	346.8	666.9	517.3	401.5	400.9	385.2	535.2	416.2	191.9	128.4	104.3	251.2	291.7	363.9	359.6	240.9	243.6	531.3	544.9	491	414.4	354.5	585.7	417.1	669.8	534.8	772	1061	1448	826	1066	32.48	97.38	23.88	468.7	280.8	465.4	511.1	451.3	224.3	1279	1300	432.5	775.1	1150	637
ATF2_HUMAN.H11MO.1.B	841.5	344.5	317.4	515.3	1034	871.1	723.8	745	581.9	708.5	525.7	413.7	284.1	54.68	733.4	551.5	511	464.8	208.2	852.5	954.2	1020	736.1	612	243.9	445.1	355.4	667	846.3	450.3	447.2	615.1	318.6	454	144.6	162.1	57.08	450.4	369.4	495.1	410.8	565.3	333.3	772.3	714.1	317.6	170.1	361.5	251.8
ITF2_HUMAN.H11MO.0.C	508.8	338.8	367.1	574.5	584.5	943.1	928.4	575	449.4	532.4	297.1	243.8	145.2	28.54	144.8	212.7	235.2	200.3	301.9	508.3	679.4	763.9	793.4	463.6	260.4	424.3	16.46	27.72	30.57	14.62	43.22	34.14	13.59	15.09	0	2.399	0	27.95	24.99	42.49	34.9	29.57	5.114	71.41	50.5	6.167	21.11	10.64	3.201
FOXK1_HUMAN.H11MO.0.A	446.2	170.3	173.2	298.9	208.1	305.1	241.9	224.9	145.4	192.7	128.7	107.9	71.34	11.82	205.6	156	129.4	111.7	75.22	299.5	340.3	325	256.2	148.6	63.3	130.5	221.3	418.4	488.4	112.6	315.2	615.6	116.4	175.2	0.662	10.78	0.9028	303.6	227.7	383.3	393.7	386.2	282.2	620.9	543.4	201.9	188.3	125.7	92.44
CREM_HUMAN.H11MO.0.C	766.9	313.1	312.2	516.3	572.1	823.8	722.2	655	461.5	552.8	384	398.8	272.6	115.4	420.7	516.3	380.1	317.6	258.8	632.1	608.2	633.3	595.7	499.2	240.1	338.2	292.4	352.2	476.3	299.1	369.6	380.9	288.2	328.5	170.8	192.9	96.46	296.6	245.9	327.9	283.3	368.7	291.1	469.5	494.5	202.8	134.2	202	157
MEIS2_HUMAN.H11MO.0.B	1353	414.8	516.2	922.6	867.1	1322	1368	1058	625.9	661.8	461.5	572	411.7	54.31	463.8	493.1	400.3	406.5	468.5	1023	923.4	894.4	1130	752.2	313.7	634.5	20.83	18.63	50.97	11.2	52.67	62.93	31.56	40.53	10.41	18.12	2.259	20.88	5.034	9.849	8.566	13.42	22.51	63.12	71.89	17.51	9e-06	7.998	5.888
P53_HUMAN.H11MO.0.A	581	105.3	203.3	188.2	195.2	262.8	209.6	273.7	212.7	248	113.3	155.6	63.98	62.51	288.8	224.9	194.3	204.9	121.2	246.7	210.9	242.4	164.9	154.2	87.83	157.1	73.86	108.2	135.3	166.4	385.8	434.3	415.2	440	18.11	51.81	15.64	124	96.67	180.2	137.7	120.8	77.96	200.9	216.3	119.1	234.2	316.3	201.7
KLF12_HUMAN.H11MO.0.C	28.07	51.14	61.57	47.14	83.92	59.28	46.71	72.11	60.25	97.76	26.67	67.27	92.31	85.72	93.29	64.19	53.04	85.45	60.89	71.98	125.3	133.5	37.26	42.1	40.18	47.05	224.3	247.7	336.3	120.7	88.2	115.9	102.4	74.16	117.3	101.9	40.43	218.9	270.5	272	180.7	249.8	187.7	210.5	267.2	183.2	353.9	317.6	344.5
TAL1_HUMAN.H11MO.1.A	753.1	392.7	359.2	755.4	643.2	1330	1266	734.9	537.5	538.9	357.7	385.3	274.9	39.36	173.3	217	183.8	188.6	361.9	727.8	801.3	913.8	1024	664.2	286.5	508.5	36.58	43.32	61.37	5.444	25.21	62.35	7.658	13.64	0.0025	5.465	0.000568	31.84	38.82	44.33	52.07	66.69	7.29	93.03	64.99	3.472	2.233	1.097	0.3528
AHR_HUMAN.H11MO.0.B	376.4	173	205.8	219	254.2	231.1	220.9	202.6	216	249.1	197	137.7	164.6	79.61	233.1	185.6	168.2	174.7	159.3	193.7	301	320.8	232.5	195.2	141.2	222.2	126.5	148	194.4	171.3	176.7	232.1	169.6	160	99.59	93.76	51.56	142.2	138.1	147.4	111.2	154.5	110.2	217.3	239.6	131.7	203.4	378.7	291.1
ZN502_HUMAN.H11MO.0.C	243.3	70.81	79.97	154.3	71.1	175.9	201.9	165.3	62.81	89.61	75.23	44.91	48.48	9.979	75.88	69.39	34.61	44.72	45.05	164.9	133	146.3	110.9	118.7	30.49	47.16	10.52	7.125	10.06	7.644	46.8	41.65	6.833	6.551	0.5161	5.276	1.951	47.77	31.06	38.18	34.78	18.52	27.49	25.78	38.95	26.1	206.6	195.3	110.4
ASCL2_HUMAN.H11MO.0.D	434.2	302.2	322.6	478	523.4	873.4	845	512.6	394.8	403.5	285	221.9	123.5	16.11	136.5	201.3	189.1	161.7	232.9	482.9	611.1	705	717.5	432.4	203	332	9.426	12.19	10.97	8.086	13.31	21.33	2.415	8.545	0	0.8541	0	30.36	15.34	32.81	15.03	17.1	3.351	38.81	27.95	0.5695	18.15	10.09	5.887
DMRT1_HUMAN.H11MO.0.D	156.7	42.42	33.19	72.47	70.6	64.56	60.27	76.71	56.3	81.64	37.1	37.57	25.66	0.7917	114.1	93.25	55.84	52.05	39.68	103.4	175.6	174.2	80.54	53.7	13.94	24.57	141.2	168.7	148.1	59.47	132.8	176.2	49.87	89.37	0.02756	1.762	0.0208	121.2	100	151.4	108.7	149.8	60.5	125.1	148.7	65.02	39.2	84.54	17.03
FOXD3_HUMAN.H11MO.0.D	307	107.7	104.3	209.1	158.8	138.6	129.9	160.1	90.86	132.3	67.72	59.51	31.54	2.358	136.3	81.2	98.23	69.29	23.49	204.9	233.6	247.2	133.4	93.08	35.17	58.54	126.9	361.2	485.5	106.8	271.9	524	82.22	136.8	0.07064	1.92	0.833	211.1	176.2	319.4	280.8	306.4	154.2	476	463.7	151.7	151.8	93.68	68.75
CUX1_HUMAN.H11MO.0.C	56.88	79.07	90.75	109.3	101.2	175.9	228.4	206.7	141.4	124.2	99.74	91.13	109.1	37.73	52.55	57.03	78.69	46.57	82.33	319.7	216.1	210.5	96.24	64.54	40.99	57.79	26.34	1.169	0.001106	9.708	0.9593	1e-06	0.1778	5.1e-05	55.45	32.32	21.02	1.914	8.902	2.549	2.432	3.829	8.274	0.002484	0.0238	6.689	8.586	17.17	14.77
ETV6_HUMAN.H11MO.0.D	140.4	37.49	36.21	92.36	101.2	63	24.9	51.2	48.44	39.69	24.45	27.53	22.46	1.816	109.7	64.61	60.91	77.65	11.32	91.58	191.6	160.1	51.28	36.89	9.637	17.35	836.1	1353	1246	175.9	590	1333	336.2	615.4	8.053	33.27	0.1366	458.7	451.3	647.2	863.7	943.1	486.6	1571	1211	221.2	440.9	393	281.4
E2F6_HUMAN.H11MO.0.A	260.6	124.4	138.4	146.3	169.4	142.9	164.8	168.7	125.3	163.1	70.55	160.6	143.4	76.16	168.3	116.4	102.8	130.3	116.2	229.4	262.8	243.3	175.4	132.2	84.19	129.6	208	190.2	215.4	83.81	102.4	146	42.68	63.55	46.6	81.66	17.65	174.2	208.9	195.7	234.2	180.8	178.9	254.4	259.5	140.4	201.2	219.2	212.1
PATZ1_HUMAN.H11MO.1.C	204.4	99.06	117.6	131.6	175.4	103.5	128.1	141.3	118.3	155.7	64.3	186.9	133	84.32	228.7	143	119.8	173.9	101.6	188.5	222.7	205.8	145	92.2	52.36	120.6	187.6	215.9	232.5	85.7	91.14	106.2	60.33	63.51	59.58	80.09	25.25	202	159.8	161.8	167.7	166.6	166.1	206	230.6	146.6	182.6	216.9	257
HEY2_HUMAN.H11MO.0.D	223.9	199.8	198.4	192.6	260.6	233.8	218.1	215.5	195	224	162.5	146.6	159.7	94.56	144.4	189.7	186.9	220.5	211.8	237.5	326.5	323.2	233	209.9	148.4	227.6	179.6	119.5	167	150.2	105.9	131.8	69.77	64.25	34.87	102.1	11.85	137.6	152.6	177.9	125.8	175.2	98.41	139	163.8	78.6	178	198.2	158
SP1_HUMAN.H11MO.1.A	0.05588	50	29.18	19.2	62.72	14.23	14.08	33.27	37.23	49.84	13.82	37.04	84.44	69.07	36.11	30.19	59.77	53.79	37.85	48.16	114.5	85.37	17.01	26.38	25.72	29.4	222.9	240.3	338.9	130.1	37.63	64.75	16.17	17.78	124.2	130.8	30.93	234.5	315.9	304.8	227	279.6	207.7	186.9	205.4	147.8	293	248.9	263.4
LYL1_HUMAN.H11MO.0.A	887.5	287.9	343.7	664.7	489.7	1166	1100	733.9	526.2	555.4	258.6	389.7	267.8	34.12	277.6	226.6	203.3	231	218.5	757.5	777.3	896.5	804.3	549.5	170.1	378.1	41.78	71.25	105.2	3.908	51.18	87.49	24.31	27.89	0.0503	5.507	0.03828	66.1	51.35	74.55	79.48	96.21	43.22	172.1	116.2	13.76	0.8152	1.838	3.879
ZN121_HUMAN.H11MO.0.C	482	98.11	159.4	229.3	172.9	245.6	240.9	286.5	204	301.2	118.6	94.37	82.15	28.56	272.4	187.5	179.7	214.5	116.3	347.6	318.3	329.2	193.2	144.6	40.61	115	105.7	119.5	151	99.99	242.5	278.5	254.2	259.7	8.409	41.5	9.292	118.3	110.2	171.7	149.4	199.2	116.7	127.9	203	83.82	170.6	173.2	77.45
REL_HUMAN.H11MO.0.B	221.1	59.29	56.82	152.9	190.5	124.9	115.5	88.7	52.71	73.17	52.03	88.19	55.3	9.91	86.24	76.92	53.85	74.04	41	126.3	155.2	166.9	105.8	77.92	33.19	50.53	249.8	390.6	478.5	52.76	140.4	323.6	50.04	134.1	5.899	31.66	1.276	147.8	119.5	217.1	206	235.3	125.1	328.7	330.4	62.79	224.5	318.6	205.7
PTF1A_HUMAN.H11MO.0.B	819.7	323.6	359.6	698.5	571.7	1324	1213	748.3	533.5	599	291.7	443.8	235.4	14.05	249	232.8	215.5	174.8	220.6	863.4	881.6	1010	940.4	590	212.8	411.1	26.51	41.62	50.65	5.984	33.6	43.06	12.25	14.31	0.09914	2.857	0.000422	30.81	41.17	47.35	48.2	41.78	17.34	94.03	59.67	10.61	1.811	2.388	0.2247
ZN341_HUMAN.H11MO.1.C	779.6	229	344	472.9	417.2	663.6	702.5	639.4	314.8	480.3	252	311.2	243.4	51.8	377.6	330	304.4	286	257	673.4	518.3	574.4	501	392.1	107	242.6	187.7	203.3	239.5	73.78	199.5	244.6	114.7	143.1	10.86	38.03	4.575	201	153.4	176.4	219.8	214.5	131.3	304.2	336.8	104.7	83.13	124.1	79.25
PDX1_HUMAN.H11MO.0.A	364.8	133.8	193.9	320.3	429.2	522.1	586.1	511.4	393.6	532.1	180.2	225.5	200.2	28.82	308.6	189.4	244.9	199.4	127.3	764	1205	1341	399.6	300.6	129.1	256.9	108.2	116.1	134.5	12.66	18.52	14.92	14.47	15.91	21.71	17.23	13.88	43.96	35.23	35.69	44.8	28.21	20.91	47.03	66.58	18.08	11.99	54.61	79.12
RUNX1_HUMAN.H11MO.0.A	124.4	63.46	45.77	171.6	173.2	136	171.9	105	111.3	81.01	61.92	67.6	50.12	26.68	73.54	87.18	59.23	45.33	81.03	137.6	143.5	155.7	129.1	117.2	22.83	53.94	438.7	489.2	538.3	150.4	324.2	617	217.1	324.3	20.8	36.38	1.551	274.4	198.4	377.1	299.7	390.1	281.1	517.7	537	102.8	182.4	166.5	79.03
FOXP3_HUMAN.H11MO.0.D	78.16	31.72	32.7	83.54	92.59	116.4	127	98.76	63.86	103.3	38.5	28.52	11.74	2.337	49.55	22.19	30.37	10.08	15.05	139.5	197.4	221.4	85.62	48.23	24.18	40.9	42.18	72.05	85.38	33.72	110	139.2	66.35	65.27	9.5e-05	0.4144	0.001169	52.55	33.33	83.85	50.48	96.26	24.21	93.54	95.38	18.31	56.64	55.88	36.1
ZN768_HUMAN.H11MO.0.C	400.1	68.28	105.5	221.9	153.2	186.3	158.8	219.3	129.3	181.8	72.43	85.28	46.47	8.296	202	120.5	122.6	112.5	81.41	236.5	221.7	225.1	157.8	97.75	51.42	71.15	73.67	81.93	86.71	50.09	116	163.3	158.3	149.2	2.167	16.91	4.108	74.38	34.31	70.32	56.51	81.12	40.77	159.9	150.7	57.57	83.3	94.84	86.54
BCL6B_HUMAN.H11MO.0.D	429.1	138.1	129.8	261	176.6	259.3	215.7	193	137.5	124.9	121.2	127.4	79.38	30.7	141.5	160.2	117.8	111.6	113.8	301	231.2	248	222.6	163.6	65.9	106.8	152.1	130.4	149.9	90.26	137.1	151.3	33.49	61.03	8.622	26.14	2.892	135.1	111.8	128.6	134.6	143.5	100.3	154.2	188.1	75.61	199.3	203.8	169.7
PO2F3_HUMAN.H11MO.0.D	327.3	132.7	124	201.6	259.3	428.2	276.1	253.2	185.5	252	148.4	123.9	81.66	34.77	192.4	113.5	138.8	83.81	75.98	272.5	284.2	269.2	275.1	196.5	67.07	152.6	43.99	68.34	58.32	76.37	121	135.7	99.73	116.3	6.563	23.94	0.5295	77.05	48.69	77.81	56.53	59.21	68.96	149.4	151.2	34.56	162.5	291.4	138.7
ZN250_HUMAN.H11MO.0.C	309.8	84.02	103.7	234.9	249.4	220.4	229.2	249.9	176.6	216.3	109.9	111.5	51.97	10.32	256.8	135.9	117.5	110.5	58.81	254	314.2	420	183.9	145.8	47.19	109.5	117.3	159.5	221.7	49.34	192.1	234.2	125	165	2.974	6.209	1.11	133.1	84.89	118.3	144.9	112.6	77.31	258.1	235.8	57.79	153.9	144.2	106
NANOG_HUMAN.H11MO.0.A	115.5	49.7	34.8	78.46	75.06	127.1	94.25	95.56	54.44	56.19	31.78	38.98	12.88	0.6114	67.8	46.11	43.08	27.52	10.81	113.9	108.3	129.8	75.46	39.18	13.7	31.25	52.72	46.02	25	35.59	62.15	95.3	74.61	70.37	0.08499	0.7901	0.000214	56.87	31.4	58.53	43.52	42.4	26.85	52.3	72.98	25.01	65.88	96.75	40.94
ZSCA4_HUMAN.H11MO.0.D	205.4	56.42	53.62	79.2	38.43	74.02	77.6	91.13	61.96	80.31	47.43	50.16	32.96	19.58	132.1	75.96	48.56	60.87	64.87	103.3	82.66	91.57	73.68	40.81	40.17	78.96	33.29	17.65	31.44	15.06	126	101.9	200.8	146.3	0.000334	0.9309	0.4051	34.93	33.16	45.57	22.63	24.21	15.44	30.8	40.6	29.94	121.4	88.56	37.71
E2F7_HUMAN.H11MO.0.B	229.1	158	137.1	160	202.1	171.2	162.2	200.5	157.4	182.9	76.36	144.1	167.2	84.35	211	124.3	144.1	134.1	91.82	214.6	321.2	281.8	167.5	185.6	65.55	110.9	249	268.6	322.7	90.7	101.7	206.2	44.54	76.03	114	135.5	29.08	240.2	226.8	223	256.1	239.9	217.9	365.2	306.9	171.3	209.5	212.5	251.4
HAND1_HUMAN.H11MO.0.D	517.7	89.38	143.7	207	175	290.1	255.1	295.1	145.9	212.4	97.6	119.1	39.56	10.24	272.6	128.6	155.1	149.7	76.13	382.7	367	381.6	222.9	125.1	42.98	94.02	47.49	128.4	103.3	49.7	198.2	212	145.2	133.7	0.254	1.757	0.2594	78.45	61.04	123.9	113.8	149.9	42.37	205.7	173.6	70.1	154.4	179.5	120.6
ZN436_HUMAN.H11MO.0.C	225.2	56.34	78.49	92.98	100.6	79.41	81.89	68.33	81.76	84.31	60.06	54.23	36.14	41.97	119.4	88.84	101.3	121.5	71.02	105.9	105.3	106.7	64.17	74.12	43.04	62.84	59.13	53.61	94.82	31.44	96.24	130.1	119.3	147.3	6.77	8.17	1.309	80.24	70.08	122.7	104.7	113.6	35.92	109.8	87.09	34.08	100.9	63.15	65.82
KLF13_HUMAN.H11MO.0.D	0	10.71	0.2309	0.002386	29.75	0	2e-06	0	2.241	1.031	0.7974	5.57	47.7	68.09	0.0469	0.2112	7.304	4.271	13.52	0.132	30.99	26.16	0.000178	2.956	15.19	6.112	313.8	164.6	205.7	109.4	0.01652	0.9566	2.958	0.007143	96.63	139	35.96	187.1	255.6	185.6	159.5	176	169.2	47.89	47.15	83.65	216.5	134.1	192.4
HNF1B_HUMAN.H11MO.1.A	37.39	18.35	29.23	29.1	102	57.7	88.1	110.6	112	157.9	64.51	15.01	12.23	3.654	95.44	36.37	86.44	64.17	16.08	209.6	386.9	369.6	47.17	24.14	13.25	25.63	13.37	38.79	60.13	19.68	30.02	26.36	65.83	40.75	0.001663	0.8736	0.1881	13.1	17.01	13.69	4.781	14.83	6.593	17.85	15.33	2.492	40.86	73.24	52.14
ZFX_HUMAN.H11MO.0.A	212.6	57.98	83.3	119.4	79.72	155.6	175.7	176.5	112.3	135.8	61.01	56.13	40.68	28.89	124.3	80.17	89.04	101.6	42.72	205.2	190.5	193.6	108	52.51	41.69	50.16	59.54	99.98	122.5	105.4	208.2	229.4	155.8	120.1	6.031	23.26	7.536	107.4	102.3	157.1	109.8	148.7	96.61	179.4	201.1	73.71	99.44	56.41	65.62
SRBP1_HUMAN.H11MO.0.A	255.1	155.8	130.4	152.2	260.4	169.1	123.8	148.5	161.8	206.7	161.9	97.37	111.8	79.36	232.8	127.7	158.5	170.8	85.4	116.1	298.9	309.5	238.4	157.3	107.1	187.6	176	194.6	255.2	198.3	246.2	310.2	205.7	247.2	41.45	105.9	11.71	133	107.1	161.6	111.5	127.1	102.6	308.6	300.8	136.3	198.4	373.2	302.2
HXB6_HUMAN.H11MO.0.D	181.5	49.07	93.64	135.5	207.5	256	276.8	312.7	177.2	246.6	78.26	121.4	79.86	5.235	178.7	99.47	104.9	84.84	38.86	510.3	657.7	612.5	179	135	28.98	54.77	78.98	74.42	85.79	34.57	27.48	15.94	25.36	14.97	14.02	9.711	2.591	25.71	28.49	39.89	39.39	33.99	23.81	38.84	28.87	23	26.65	64.47	59.38
ZBTB4_HUMAN.H11MO.0.D	223.7	114.5	130.4	189.8	198.3	248.1	242	219.2	170.3	163.3	114.7	147.9	152	78.05	152.5	165.8	157.4	145.8	166.9	202.2	225.8	225.5	219	170.1	98.12	158.5	97.36	64.89	94.94	59.98	78.28	75.73	47.13	55.63	25.7	66.83	6.973	99.28	111.3	108.3	92.5	123.7	97.99	73.31	93.72	68.38	94.33	107	125.3
KLF4_HUMAN.H11MO.0.A	0.3122	18.96	18.63	4.463	23.67	1.588	1.983	13.61	18.82	25.27	9.247	34.25	72.49	92.6	82.67	37.16	34.45	52.42	33.77	18.96	57.61	41.81	10.17	20.04	27.78	27.02	329.1	420.6	495.3	162.8	106	146.6	172.1	146	176.6	157.5	90.84	275.2	330.8	263.3	226.7	280.8	268.3	272.1	289.2	196.2	413	407.7	359.4
BRAC_HUMAN.H11MO.1.B	113.3	25.88	28.96	85.75	65.37	48.73	57.19	48.98	18.26	22.39	38.04	53.73	24.3	5.941	31.9	19.21	43.94	24.77	53.13	39.57	59.57	65.12	64.44	37.08	16.78	22.16	58.33	25.87	26.49	6.841	21.6	23.38	20.47	24.65	1.571	0.7284	0.7931	17.58	15.14	12.84	17.24	16.14	20.14	44.85	28.03	9.509	102.5	102.2	79.5
HEN1_HUMAN.H11MO.0.C	413.2	180	184.7	345.3	326.2	496.6	493	377.9	318.9	365.7	231	160.1	122.8	37.85	173.4	188.5	181.2	197.4	190.2	356.6	432.6	447.1	360.5	240.5	135.3	217.2	97.87	60.17	128.5	33.91	95.16	102.4	75.22	63.67	1.848	13.54	0.2039	71.44	67.76	92.98	79.77	102.7	57.3	114.4	118.9	18.73	22.08	31.31	27.73
TF2LX_HUMAN.H11MO.0.D	856.2	314.3	387.5	592	567.1	1034	1004	791.3	478.5	520.3	312.5	467.4	285.1	31.6	334.1	322.6	299.4	239	352.8	789.1	689	715.3	778.8	491.6	184.1	413.7	31.17	34.22	51.24	6.555	45.32	36.69	13.37	15.04	4.637	11.62	0.4565	34.81	24.01	26.42	31.15	19.94	32.05	65.27	41.37	24.36	0.06055	1.59	3.964
BATF_HUMAN.H11MO.0.A	246.6	50.91	53.54	165.8	346.2	170.2	178.3	190.1	292	476.6	107.6	49.85	50.06	1.422	316.8	152.6	229.3	203.3	24.38	454.1	1769	1572	167.7	106.9	18.39	68.37	447.3	1048	1366	266.8	397.4	624.6	306.4	433.8	2.07	36.2	1.729	500.3	414	556	512.4	445.9	282.4	842.7	821.4	223.1	267.8	390.8	437.3
STAT4_HUMAN.H11MO.0.A	46.45	17.39	14.01	33.55	55.12	38.67	21.24	15.97	5.48	13.12	21.9	45.56	33.32	4.886	39.17	43.03	38.22	24.8	6.751	99.79	99.15	93.57	53.51	32.55	1.549	4.062	210.2	291.3	328	68.4	134.4	215.8	23.17	70.22	20.75	42.51	3.601	127.7	147.7	263.2	213.8	238	158.1	232	243.3	100.2	229.2	202.3	142.4
ZF64A_HUMAN.H11MO.0.D	84.28	31.48	21.61	44.02	32.67	56	54.01	55.18	31.39	39.93	29.8	35.6	40.71	8.523	54.03	64.73	60.47	48.93	21.59	111.5	82.23	74.92	24.57	19.62	10.21	3.763	23.17	101.9	84.91	64.58	29.61	50.28	3.609	3.2	11.55	24	4.25	64.61	78.43	117.6	65.9	85.73	40.03	62.93	87.38	41.41	108.3	103.6	97.08
BCL6_HUMAN.H11MO.0.A	57.31	6.169	3.143	19.41	16.87	6.404	3.413	0.6118	0.8199	0.1449	0.8731	7.383	0.9882	0.7231	29.47	10.9	17.42	8.025	0.6835	17.89	37.33	19.34	6.802	9.143	1.012	0.002111	38.64	118.2	100.9	43.87	82.83	122.6	24.15	32.65	0.1596	4.019	0.2023	68.03	59.47	130.9	105.5	92.59	31.08	80.17	122.6	40.5	172	160.3	87.04
PO3F2_HUMAN.H11MO.0.A	190.4	43	28.21	66.14	79.11	99.15	89.92	102.9	54.69	62.52	45.53	24.79	13.59	0.7236	78.58	35.55	47.43	32.51	17.71	144.8	213	201.5	103.4	23.18	11.55	16.02	8.818	17.91	18.9	5.206	26.94	47.99	15.94	7.225	0	0.05519	0.05724	21.55	5.614	15.34	12.03	7.808	1.179	20.12	31.64	4.17	129	126.4	114.2
MEIS1_HUMAN.H11MO.0.A	222.8	99.04	78.23	181.7	207.5	304.2	354.2	305.9	198.8	304.8	98.6	145.3	96.01	8.598	187.6	99.62	128.1	90.14	35.08	457.8	755	826.9	210.1	124	35.76	85.41	52.56	66.87	112.4	15.61	16.27	10.57	13.4	19.37	2.302	6.21	1.459	19.61	22.3	16.59	18.58	19.32	11.54	36.28	32.22	3.64	5.34	68.8	52.07
MTF1_HUMAN.H11MO.0.C	403.1	56.74	109.3	168.5	91.03	192.5	200	176.4	131	150.9	111.4	117.3	63.36	43.15	191.5	130.4	89.19	121.2	114	179.3	144.4	122.3	156.2	116.6	41.99	122.5	37.07	52.02	51.77	61.69	176.9	170.4	271.4	216.4	7.944	6.482	6.045	64.25	24.64	65.39	38.69	56.36	52.13	84.82	74.27	39.19	103	163.7	73.34
PO5F1_HUMAN.H11MO.0.A	147.7	66.97	49.69	86.69	93.34	143.9	135.7	117.1	79.51	78.65	38.79	54.49	23.1	2.369	75.68	46.92	59.6	35.76	22.41	132.1	113.4	137.2	107.8	75.97	30.44	43.3	48.94	36.87	18.42	41.25	76.17	78.83	65.61	77.89	0.1242	3.494	0.02021	29.03	35.94	41.52	39.63	35.08	31.7	43.8	50.57	16.43	84.85	92.4	54.74
NR1H4_HUMAN.H11MO.1.B	2955	647.7	775.5	1329	1336	1497	1274	1352	752.9	960	743.9	612	298	119.2	945.8	828.8	811.3	754.1	399.7	1057	943.9	1028	1038	774.6	479.5	885.2	230.8	463.9	315.3	537.9	1024	975.1	852.2	952	0.8074	51.27	2.326	382	197.9	373.1	313	472	179.3	624.7	648.8	229.5	152.9	266.1	99.56
RUNX3_HUMAN.H11MO.0.A	95.3	57.69	54.89	126.5	139.5	105.2	110.4	83.42	87.43	52.04	53.53	54.81	36.93	27.19	55.95	67.85	56.64	40.39	69.3	114.5	116.1	116.4	120.2	81.31	27.95	46.95	405.7	453.3	567.8	134.7	312.5	578.7	243.6	335.8	29.65	30.97	1.978	263.3	213.9	371.9	272.6	354.3	260.5	472.4	487.3	98.54	176	157.7	86.03
HXC9_HUMAN.H11MO.0.C	127.4	53.55	41.8	105	131.5	167.9	192.1	211.5	107.1	153.3	52.82	40.22	42.02	0.002898	96.82	50.88	56.73	29.64	14.39	272.3	309.2	320.6	121.8	84.83	18.05	37.9	18.62	31.67	37.54	16.98	19.4	13.42	0.3179	0.3149	0.06299	2.917	0.1037	35.53	15.68	32.88	34.19	18.77	8.489	37.46	33.98	10.4	70.45	59.13	51.96
NKX61_HUMAN.H11MO.0.B	38.82	41.84	27.04	65.35	162.2	147.7	147.3	162.4	100.7	165.4	53.84	43.09	11.35	0.001293	100.2	23.69	61.24	22.53	13.71	275.2	423.4	428.1	97.94	28.74	17.28	43.63	0.8908	2.647	5.096	1.006	11.5	0.5074	21.24	8.026	2e-06	0	0.006625	3.046	1.494	0.2637	5.275	0.7582	0.07455	0.73	3.094	2.257	6.153	16.07	13.84
SPIC_HUMAN.H11MO.0.D	33.35	71.57	94.22	51.1	97.04	39.48	49.62	50.87	59.78	69.68	41.54	127.2	117.6	98.18	141.9	65.63	58.31	76.83	68.66	90.2	115.8	104.2	83.43	71.59	65.35	127.4	256.7	311.9	350.1	90.48	87.71	121.4	86.9	104.3	96.56	144.4	57.13	177.3	234.5	169	218.8	227.3	243	269.6	214.1	153.5	152.5	223.6	241.6
MYOD1_HUMAN.H11MO.1.A	667.9	317.4	304.2	592.2	551.4	1117	1096	680.7	433.4	540.2	292.7	296.6	155.3	8.678	134.8	187	191.7	206.3	256.8	670.3	763	890.1	820.6	532.4	189.8	414.2	1.216	1.827	8.341	0.009556	4.16	7.818	0.8101	1.769	0	0.3685	0	7.686	4.058	10.39	7.546	7.515	0.4473	34.4	18.1	0.003664	0.04609	0.1346	0.1012
CDC5L_HUMAN.H11MO.0.D	124	57.33	36.86	98.23	125.6	185.2	180.3	130.7	68.49	101.2	47.3	81.98	47.59	4.252	72.11	37.91	21.6	31.34	16.58	114	172.6	175.9	121.7	91.03	36.93	76.92	28.4	100.7	88.25	33.62	70.61	89.05	59.6	59.78	0.1917	6.814	0.009807	51.93	31.06	71.58	78.23	69.28	21.26	74.8	79.88	29.89	78.29	97.74	61.75
SRBP2_HUMAN.H11MO.0.B	164	77.2	107.1	94.6	120.8	133.3	126.4	140.8	139.1	158.8	68.24	123.9	144.3	85.44	194	108.4	97.52	138.2	83.74	157.9	229.5	199.8	140.1	116.2	58.56	88.98	155.6	152.7	203.7	74.32	99.37	93.89	110.8	90.98	65.36	89.07	33.62	118.5	149.7	117.1	107.8	142.3	85.31	173.2	184.6	89.27	131.1	123.9	155.9
NFKB1_HUMAN.H11MO.1.B	83.92	10.63	21.28	51.29	75.84	28.08	42.43	25.52	12.52	17.42	20.99	21.38	5.866	2.388	45.93	30.61	26.95	28.91	21.33	50.59	63.85	54.96	14.64	7.416	2.222	5.697	132.1	197	306.4	38.96	98.05	166	71.01	91.6	0.09324	5.847	0.2304	74.39	63.18	125.1	111.1	111.2	30.22	114.7	128.4	25.27	144	185.3	77.84
USF2_HUMAN.H11MO.0.A	697.7	293.2	294.4	321.1	500.5	493.2	388	338.4	348.5	475.5	338	170.4	114.7	70.71	205.6	205.6	233.3	280.4	217.7	239.1	490.5	523.9	483.5	350.9	247.6	479.1	183.8	357.8	375.2	535.6	796.1	1016	727.2	908.7	25.59	58.24	14.75	264.7	165.8	284.1	284	342.5	115.8	829.1	812.4	252.1	476.9	811.6	425.6
ELK4_HUMAN.H11MO.0.A	270.6	150.6	96.03	228	308.9	268.8	182.2	242.4	147.5	171.6	76.23	151.6	186.3	61.91	175.6	187.5	134.8	135.2	91.06	370.5	350.1	373.7	242.7	227.7	65.11	75.22	1210	1410	1432	240.5	490.1	1176	180.5	380.1	146.7	182.2	43.62	626.3	601.1	734.5	1006	980.2	806.4	1624	1185	387.6	283.8	277.8	263.3
RUNX2_HUMAN.H11MO.0.A	48.87	18.74	14.48	66.67	50.69	53.68	54.29	38.6	37.76	36.35	13.08	15.7	16.81	16.93	40.78	24.42	30.19	32.2	10.36	74.52	123.9	97.99	51.69	24.16	15.28	29.09	289.4	350.8	438.6	105.3	248.7	403.6	142.3	221.9	10.58	21.07	4.503	149.6	146.1	221.8	168.4	198.9	191.1	329.9	362.3	67.37	181	188.1	168.4
GMEB2_HUMAN.H11MO.0.D	372.4	333.8	314.2	293.4	455.7	446.9	367.5	346.3	469.2	468.9	340.7	237.9	271.5	122.9	244	304.2	268.7	234.6	217.6	280	473.4	438.3	405.7	362.7	302	402	261.1	324.4	439.8	440.5	326.7	365.3	232	252.4	186.3	176.4	71.24	289.6	276.9	333	237.8	337.7	287.4	377.7	534.5	217.3	169.7	276.8	262.7
DLX1_HUMAN.H11MO.0.D	0	28.12	28.97	0.008866	182.4	39.57	108.9	169.6	97.61	163.2	52.81	0.08103	1e-06	0	88.46	15.63	76.12	22.87	0.009708	288.3	412.1	421.3	41.94	9.944	0.1841	10.85	1e-06	0	3.6e-05	9.392	10.56	6.7e-05	53.63	17.37	0	6e-06	0	0.000285	0.06437	2.3e-05	0.2835	0.004939	0	0.000228	0.02058	0	19.1	41.32	18.28
ZN490_HUMAN.H11MO.0.C	260.2	102.6	91.22	182.1	90.82	156.2	154	141.1	123.8	141.7	96.46	87.06	39.76	8.184	99.3	109.4	54.86	65.8	67.91	197.5	112.4	140.1	151.2	109	55.4	55	65.03	64.81	78.09	45.38	102.8	120.6	47.37	70.9	0.05696	5.51	0.3841	100.9	61.95	91.33	129.8	90.39	41.64	100.5	112	34.61	74.11	64.77	28.63
NFAC3_HUMAN.H11MO.0.B	152.2	40	23.88	101.8	56.99	146.4	90.03	94.21	35.54	50.4	29.33	83.95	55.63	3.362	41.56	50.17	35.8	26.76	10.13	101.2	143.2	133.6	84.06	97.85	19.61	26.52	77.64	72.41	54.16	63.19	39.45	75.62	0.004484	0.815	8.39	7.059	0.889	69.08	77.9	169.1	102.4	111.7	68.05	72.64	108.9	47.93	220.5	221.8	138.4
SP2_HUMAN.H11MO.1.B	5.682	43.65	38.75	16.78	48.96	6.275	12.45	36.37	28.9	46.56	12.43	63.41	105.7	89.06	49.35	50.6	43.38	54.85	55.97	37.1	83.19	68.81	14.35	29.05	17.68	29.49	250	230.5	339.1	76.65	46.85	66.67	54.42	43.68	117.2	126.9	52.14	184.6	249.9	198.4	184	237.7	205.1	202.4	199	155.2	237.8	216.5	271.2
ZN219_HUMAN.H11MO.0.D	0	10.78	1.862	0.05277	25.29	0.007371	0.03285	0.04008	1.609	2.535	0.1178	17.41	41.96	72.53	7.707	2.625	6.209	7.386	13.24	1.422	31.73	23.56	0.1349	4.121	13.7	15.68	211.8	175.5	217.3	68.34	5.607	16.88	22.25	16.47	132	110	38.99	121.9	156	126	117.9	147.9	114.4	113.3	92.53	110.4	175.4	157.5	195.3
BRCA1_HUMAN.H11MO.0.D	54.88	57.8	68.29	97.87	115.2	78.52	77.91	76.61	66.02	46.67	35.62	57.94	43.29	10.58	38.4	42.48	56.15	28.58	32.9	122.7	142.6	169.9	55.85	52.43	22.53	42.85	102.8	144.4	148	26.21	58.22	110.1	4.013	21.53	23.9	10.56	9.436	89.9	79.51	84.53	94.95	127.5	68.34	104.7	153.2	25.81	102	71.91	67.71
KLF9_HUMAN.H11MO.0.C	0	16.92	8.611	1.499	30.63	0.9535	0.1001	1.333	7.71	17.65	4.269	13.88	42.59	65.16	23.26	11.65	22.3	28.02	23.24	11.08	62.46	47.14	0.7882	8.084	14.04	11.22	257	269.3	336.2	104.1	43.39	65.79	56.39	45.19	94.51	125.9	38.97	195.9	240.1	224.2	181.4	216.2	163.1	160.7	164	115.1	296.8	286	281.7
GRHL2_HUMAN.H11MO.0.A	423.9	209.7	231.7	311.4	272	326.8	285.1	300.8	215.5	299.1	164.6	99.39	60.68	25.17	219.2	193.6	210.3	201.6	177.8	304.2	347.2	383.2	290.8	205.1	120.7	245.6	43.7	84.26	94.7	85.09	206.4	247	114.7	182.5	12.11	25.2	2.577	101.8	69.31	136.3	112.1	100.4	34.28	170.5	150.5	56.24	87.54	131.2	112.4
MYC_HUMAN.H11MO.0.A	502.5	377.1	352.3	395	488.2	725.2	610.3	440	460.5	485	445.3	226	94.21	65.55	146.8	175.7	223.7	193.6	338	398.7	472.2	549.7	656.6	455.2	352.6	456.6	78.62	136.4	111.9	228.7	411.5	465.7	424	474.6	2.631	22.66	1.195	105.8	69.99	142.8	140.6	167.6	59.11	366.8	326.6	113.3	260.5	320.5	138.6
SP2_HUMAN.H11MO.0.A	5.022	73.75	42.9	44.69	97.59	46.99	55.77	65.86	53.16	70.94	25.04	85.86	124.4	78.39	24.07	65.47	71.78	60.37	66.97	105.6	160.9	110.6	46.58	57.72	40.94	38.65	197.8	170.3	211.1	94.46	15.44	40.05	5e-05	0.02373	89.99	107.3	24.58	181.7	274.9	201.1	258	219.2	201.2	152.5	171.7	110.8	211.3	144.2	184.8
ZN143_HUMAN.H11MO.0.A	90.91	16.15	6.392	57.92	29.54	62.77	21.32	15.88	8.281	12.41	7.974	75.47	26.29	12.5	18.66	16.79	8.072	9.924	5.184	56.06	32.85	48.26	35.29	25.32	7.615	3.66	29.27	38.38	55.09	35.14	27.13	23.34	1.068	1.924	9.032	11.26	1.112	28.44	41.01	41.9	21.79	66.25	19.99	22.6	34.11	11.66	102.2	108.7	64.78
MYOG_HUMAN.H11MO.0.B	660.3	324.4	304.1	580.3	569.6	1067	1104	682.5	469.3	528.6	282.2	298.9	183.5	20.14	154.8	227.7	209.3	200.4	294.6	623.8	686.5	778.4	826.2	496.2	183.1	420.4	3.315	4.875	13.83	0.7352	10.86	14.18	2.467	4.631	0	0.163	0	15.29	10.52	20.44	14.65	13.81	1.321	34.12	21.86	0.4032	0.0953	1.631	0.4903
ZN263_HUMAN.H11MO.1.A	279.4	97.84	134.8	151	124.5	158.6	163.7	175.9	137.2	166	105	133.7	123.8	54.24	193.3	126.2	112.1	162.6	134.9	187.4	187.4	180.5	145.3	89.01	56.63	118.1	134.7	174.4	186.4	58.49	102.4	98.67	79.63	70.69	26.59	72.57	12.42	151.6	171.2	128.7	173.7	170.2	139.3	176.9	176.1	106.7	75.18	66.78	108.5
SOX18_HUMAN.H11MO.0.D	66.12	43.83	28.81	86.57	42.37	58.56	84.21	84.47	45.42	70.49	31.86	11.47	13.01	2.435	29.28	35.13	37.82	21.81	11.16	166.2	130	100.9	42.01	22.16	4.651	13.52	65.8	60.45	42.64	20.94	44.58	35.79	18.25	17.39	1.679	2.072	3.944	59.89	39.85	62.88	62.33	48.87	26.99	35.85	59.95	48.06	52.3	35.49	10.28
GCR_HUMAN.H11MO.0.A	810.3	140.4	187.4	395.7	222.3	457.6	396.6	350	180.4	225.5	148.4	154.5	52.99	11.13	340.1	201.6	127	174.2	105.9	371.5	285.4	278.8	294.3	195.1	58.4	155.8	101	258.4	157.9	108.5	351.2	400.6	300.9	335.3	0.000194	6.31	0.07347	174.7	117.1	171.2	199.5	230.3	62.66	302.5	315.6	77.43	31.82	61.53	17.78
EGR2_HUMAN.H11MO.1.A	0.01221	14.29	12.94	3.234	18.34	0.001618	0.04872	0.01601	6.531	8.597	2.772	4.954	42.02	39.19	20.17	3.752	21.23	23.65	13.82	8.471	81.41	53.7	3.01	6.745	10.76	21.53	156.7	128.3	181.3	51.55	19.38	21.21	14.84	18.72	59.76	43.19	30.85	87.56	114.9	77.86	106.7	96.55	98.09	121.5	88.82	67.22	226	172.1	197
CDX2_HUMAN.H11MO.0.A	138.8	53.15	57.88	125.8	136.1	194.1	183.1	185	112.5	111.8	109.8	61.08	45.64	0.9428	96.47	53	54.19	32.73	34.23	266.4	204.7	261.9	146.6	111.9	30.84	51.78	26.49	28.78	31.14	11.28	13.22	14.97	3.764	1.145	11.29	10.7	1.723	14.88	24.21	23.72	24.78	10.38	21.23	33.77	34.43	7.697	47.96	64.81	52.49
ZN260_HUMAN.H11MO.0.C	125.8	22.69	18.34	66.98	31.24	66.81	58.38	82.1	26.27	33.99	27.61	29.03	14.19	0.6526	54.27	21.85	11.3	7.284	11.21	85.11	50.25	86.93	57.51	53.62	6.201	20.85	23.49	69.48	28.16	36.35	102.6	72.85	55.72	49.23	0.2369	0.3944	0.09982	31.27	26.75	69.94	68.51	60.45	11.76	62.11	84.01	17.86	145.8	87.39	55.5
PRGR_HUMAN.H11MO.1.A	879.2	160.7	247.5	354.5	286	437.6	492.6	460.4	193.6	321.1	185.2	113.1	45.21	12.11	399.4	244.4	190.7	197.3	108.8	469.3	331.3	333.8	261.5	123.6	55.81	167.4	85.42	87.97	50.84	44.25	302.2	251.2	372.9	317.5	2e-06	0.01694	0.2141	90.3	32.57	84.53	127.5	114	16.08	178.8	180.9	64.69	0.4765	4.687	0.000676
GLI1_HUMAN.H11MO.0.D	13.66	5.358	3.7	16.39	18.88	16.82	3.024	14.01	7.279	21.84	1.179	5.319	3.432	9.008	59.42	12.27	18.87	31.29	6.607	16.61	31.15	21.52	11.24	0.5188	10.45	7.808	67.27	88.11	110.1	48.11	77.91	86.58	128.1	99.34	4.07	13.38	4.11	67.77	94.3	112.6	82.53	90.97	56.81	91.5	122.9	61.74	77.34	55.63	40.86
STAT6_HUMAN.H11MO.0.B	112.1	19.81	18.36	62.6	24.07	26.45	18.39	13.97	21.59	17.28	12.47	14.42	6.573	0.6214	32.72	35.15	25.91	18.24	13.74	44.99	82.19	58.28	31.11	18.67	1.144	1.134	107.8	228.1	193.1	68.64	161.5	234.7	34.25	104.9	0.1569	1.514	0.7837	91.48	97.87	161.2	155	176.3	63.68	174.1	215.7	45.67	226.5	162.6	67.64
COE1_HUMAN.H11MO.0.A	1124	21.28	38.2	281.6	75.7	395.2	240.7	227.1	67.28	61.07	50.88	186.2	60.23	6.203	150.5	145.5	54.24	57.26	44.23	289.9	93.47	141.1	188.8	82.12	12.19	12.89	25.24	64.6	87.39	49.45	168.4	180.9	130.4	92.93	0.000132	1.151	0.0453	59.04	28.91	72.41	97.69	104.4	19.79	100.6	95.84	7.41	29.53	60.36	14.11
FOXO4_HUMAN.H11MO.0.C	111.8	63.15	50.59	89.62	73.18	63.3	67.6	84.94	67.53	100.4	42.25	19.78	12.28	0.6696	85.77	37.63	49.98	37.96	11.38	135.6	281.2	242.3	65.54	23.65	10.74	20	169.3	286	324.4	102.2	211.3	326.4	91.79	132.3	0.3874	13.16	0.7258	248.9	130.9	272.6	183.5	190.1	87.28	267.9	298.9	110.5	46	36.78	25.93
ZNF18_HUMAN.H11MO.0.C	100.5	10.44	31.33	58.1	43.21	28.15	31.38	30.8	30.32	38.84	22.1	33.31	25.12	12.04	72.28	26.36	33.76	37.98	41.37	33.46	35.93	49.6	42.14	17.55	22.28	34.74	38.8	20.51	28.92	34.77	81.6	38.52	98.54	81.34	0.03971	2.098	0.4923	13.96	18.59	18.15	15.5	21.43	23.92	29.95	15.25	26.08	101.6	113.2	53.72
FLI1_HUMAN.H11MO.0.A	320	130.1	143.4	157.6	134.3	129.4	106.2	149.5	130.4	129.8	56.09	144.5	179	74.52	212.1	142.1	120.6	156.6	101.8	255.4	213.7	209	144.1	123.8	49.23	101.8	571.4	669.7	710.6	98.99	245.3	534.1	145.5	250.3	68.68	105.7	19.55	339.5	320	303.5	531.1	440.5	343.5	842.4	651.7	222.5	148.4	201.5	211.5
BHE41_HUMAN.H11MO.0.D	429.4	180.6	178.1	180.3	218.8	207.4	153.9	188.5	198.7	258.4	160	96.08	65.22	47.88	137.7	158	165.7	172.9	154	176.7	233.9	196.2	210.8	155.4	140.8	172.3	65.12	67.23	71.96	88.95	202.7	236.9	190.5	188.4	5.188	14.77	2.295	84.45	53.93	113.5	93.9	114.3	57.47	157.7	164.4	65.39	149.8	163.6	81.38
FOXA1_HUMAN.H11MO.0.A	216.4	62.92	63.45	122.2	72.84	150.9	120.4	102	55.39	78.87	45.89	61.87	38.6	5.872	101.6	63.95	42.75	47.22	25.02	136.4	177.1	196.3	106.2	73.59	17.79	40.39	92.36	315.1	409	109.4	231.5	416.9	118.2	131.6	0.2799	5.837	1.21	165.1	151.9	317.6	170.9	256.3	157.9	354.8	425.1	170	73.02	48.16	31.26
HXA10_HUMAN.H11MO.0.C	196.5	36.87	47.7	134.3	113	226.7	183.9	226.7	80.72	149.2	46.09	79.66	37.47	1.339	114.1	49.36	60.4	39.54	17.67	248.9	315.3	365.6	157.9	100.8	10.2	42.93	32.02	68.54	74.8	29.67	59.46	61.13	39.56	33.78	0.01852	1.925	0.002421	47.72	38.24	50.72	39.44	24.93	18.41	58.8	51.25	27.04	23.27	38.03	17.92
BHE23_HUMAN.H11MO.0.D	246.5	131.4	123.4	268.4	215.2	551.1	500	335	211.3	199.4	104.3	244.5	160.2	65.63	96.42	89.11	53.65	57.5	107.3	391.8	314.6	365.9	410.4	276.5	165.5	241.3	116.3	93.68	112.8	26.98	69.85	122.5	52.03	79.34	0.4455	11.98	1.339	66.08	53.85	85.85	61.58	80.23	69.18	119.2	89.48	25.18	87.49	57.22	35.07
KAISO_HUMAN.H11MO.0.A	412.9	103.4	119.1	181.9	158.9	209	181.3	167.3	88.01	121.2	84.18	110.8	127.5	33.38	117.1	145.7	137.8	123.7	96.09	183.2	199.8	180.6	183.9	137.7	73.49	106.7	137.9	168	175.7	155.9	149.7	212.4	76.28	90.14	30.12	58.57	6.616	150.3	145	189.1	176.4	180.3	110.2	179.3	253	73.37	193.6	197.6	176
VEZF1_HUMAN.H11MO.1.C	202.7	110	139.7	109.5	151.7	113.9	96.44	116.9	128.6	174.9	57.15	145	139	90.72	196.1	120.6	110.5	140.6	115.5	165.8	198	183.2	133.9	73.33	54.57	143.6	298.6	379.9	393.9	90.6	136.2	257.6	134.1	157.2	34.38	88.42	22.61	234.3	197.3	206.7	245.3	260.5	174.2	436.1	352.3	150.5	149.1	151	199.2
ZN136_HUMAN.H11MO.0.C	68.16	19.15	13.21	51.3	24.03	30.34	54.28	54.56	13.53	15.61	11.92	17.83	19.02	7.348	28.4	24.92	15.99	16.87	5.909	54.17	38.96	52.95	39.87	31.15	4.202	6.802	39.72	53.51	43.8	38.93	105.6	104.1	25.42	45.95	0.004726	0.1259	0.06556	51.25	33.56	79.74	48.56	77.58	29.27	49.64	74.62	24.59	105.5	57.7	46.12
HMX1_HUMAN.H11MO.0.D	5.169	12.71	14.11	12.75	114.2	34.9	57.77	93.7	71.16	113	51.59	11.88	0.03823	8e-05	70.35	10.37	64.64	25.44	0.3211	189.5	251.6	214.1	24.2	2.766	2.319	11.69	0.01771	2.138	0.3884	4.475	3.49	0.00299	38.19	15.99	1.2e-05	0	0.02006	0.1453	0.2445	0.01064	0.04462	0.03453	0.007414	0.01965	3.358	1.92	2.648	6.146	0.615
SOX11_HUMAN.H11MO.0.D	99.1	18.06	12.93	67.25	41.78	70.21	83.27	58.79	41.47	57.47	20.87	17.9	15.85	0.5291	67.41	25.92	16.73	9.22	7.49	113.4	101.6	119	97.68	33.67	2.958	10.38	29.04	44	31.61	25.72	60.82	76.56	56.38	42.35	0.07511	1.343	0.2473	66.37	43.13	49.88	59.23	36.25	19.67	52.58	47.73	10.46	23.6	23.02	6.128
HXA13_HUMAN.H11MO.0.C	125.3	70.81	73.84	134.7	141.2	167.5	219.9	187.2	104.8	152.3	90.76	33.34	65.12	5.845	91.44	61.28	67.22	35.76	38.36	252.8	267.6	276.5	126.6	72.14	52.5	51.17	41.03	47.22	45	37.73	21.31	36.56	1.494	0.3541	3.6	2.8	0.2732	31.6	27.79	73.25	63.59	37.25	40	35.55	43.9	11.57	30.28	59.1	38.19
OZF_HUMAN.H11MO.0.C	88.26	21.08	14.86	65.5	43.02	68.96	48.99	78.01	30.88	34.06	22.95	31.34	16.76	0.09233	67.17	15	10.27	3.872	3.344	73.57	77.55	112.2	50.2	37.52	2.525	15.81	32.36	103.8	62.77	38.71	59.84	84.15	41.86	37.78	0.2262	1.147	0.64	43.86	38.06	69.25	97.86	73.93	21.35	50.03	90.05	26.29	96.74	80.6	56.22
ZN350_HUMAN.H11MO.0.C	115.8	36.63	21.1	87.89	65.84	63.72	56.21	96.18	43.99	46.83	22.89	60.58	20.56	2.277	45.63	40	54.11	20.66	4.881	81.55	134.1	96.14	72.19	66.85	14.4	17.93	70.83	94.08	58.86	39.14	39.18	82.19	14.33	20.29	0.09315	3.119	0.195	72.82	38.58	82.95	62.69	75.49	15.42	86.26	92.82	43.81	73.92	77.38	37.98
KLF1_HUMAN.H11MO.0.A	0.0321	13.71	13.75	4.593	29.67	0.5705	0.8699	11.05	14.21	23.61	4.935	25.07	54.35	60.81	43.91	10.52	21.59	32.67	13.61	21.64	55.94	41.36	2.413	11.32	14.99	9.486	187.1	288.9	329.3	88.21	46.22	77.18	66.4	55.72	104.5	91.75	43.09	172.7	262.5	222.2	163.1	204.6	166.9	173.2	180.9	114.9	365.2	298	301.4
FLI1_HUMAN.H11MO.1.A	271.7	101.6	114.5	160.7	189.1	191.4	132.1	158.1	120	142.9	47.92	149.7	167.4	58.48	192.4	140.5	111.2	128.4	67.4	301.8	302.8	310.3	173.3	123.2	59.12	77.47	1079	1284	1250	135.1	416.5	965.3	235.8	446	115.6	147.2	29.56	524.6	555.5	566.5	945.6	853.1	642.6	1539	1143	336.7	225.7	237.7	252.8
FEV_HUMAN.H11MO.0.B	264.3	88.3	85.4	123.4	186.6	158.6	139.8	182.8	94.96	154.7	57.36	141.9	155.7	41.52	166.8	139.2	96.81	138	63.13	244.8	273.2	256.9	169.5	143	24.6	57.98	599.4	790.9	726.6	115.3	239.5	607.4	154.6	255	85.65	119.1	30.31	408.1	358.7	415.6	582.4	556.9	423.6	895.7	774.1	186.7	148.7	184.1	195.7
OVOL2_HUMAN.H11MO.0.D	210.4	134.1	142.2	193.6	230.1	260.6	249.7	231.8	100.2	170.4	103.3	113.7	114	17.05	92.13	96.11	103.8	92.29	98.18	197.3	316.3	302	230.2	164.2	114.1	89.41	123.4	64.89	67.4	16.8	6.733	20.94	0.05986	0.03797	62.61	51.62	21.78	62.36	73.13	72.24	69.58	53.75	94.8	70.16	86.85	34.14	41.97	44.47	72.43
SOX1_HUMAN.H11MO.0.D	96.11	17.28	7.303	69.93	17.87	52.37	64.27	65.5	65.56	67.84	29.76	17.49	7.252	1.446	59.37	22.08	24.16	11.39	15.52	113.9	152.2	160.9	42.38	49.15	2.293	4.903	29.82	27.54	20.49	7.702	41.3	55.3	32.9	34.91	0.00188	0.2716	0.04895	64.57	22.25	30.79	30.66	12.11	7.2	22.6	32.21	15.54	84.27	53.29	27.7
AIRE_HUMAN.H11MO.0.C	29.57	27.82	26.84	63.01	65.08	64.72	77.2	69.48	33.03	41.13	27.44	24.64	15.29	3.789	10.65	6.54	14.71	3.868	14.6	54.87	61.97	104.7	56.29	27.52	18.13	21.73	17.17	29.02	29.2	21.03	4.569	21.39	0.6802	2.478	2.211	2.547	0.1226	9.33	8.25	20.9	12.17	25.85	9.472	5.079	15.75	5.773	25.28	27.12	18.47
KAISO_HUMAN.H11MO.1.A	335.4	80.97	84.01	155.6	160.3	179.4	149.4	115.8	84.06	94.2	63.96	72.62	68.31	34.02	122.7	126.9	116	95.47	94.6	120.9	165.9	139.2	147.9	100.8	47.63	59.2	96.28	112.2	141.6	84.64	95.31	146.2	30.09	56.92	9.969	14.75	1.923	90.55	81.73	133.1	132.5	82.37	52.74	140.3	185.6	47.53	156.3	159	119.6
E4F1_HUMAN.H11MO.0.D	805.7	321.4	311.9	421.2	521.3	632.2	464.3	448.5	332.2	391	420.1	388	275.8	120.8	361.2	397.5	329.9	281.8	173.6	360.3	311	355.1	505.8	528.2	189.2	311.4	387.4	445.6	521.3	475.2	445.7	453.3	276	377.3	207.3	247.5	105.4	360	311	416.3	287.7	414.3	357.6	525	555.5	268	183.5	425.9	316
ZN410_HUMAN.H11MO.0.D	61.88	30.63	41.51	65.8	61.07	55.52	95.34	70.07	48.92	37.52	37.95	23.44	32.65	1.242	35.8	17.86	20.88	22.53	11.74	81.5	120.3	105.8	43.7	30.04	20.14	23.77	34.19	37.22	38.75	30.52	17.42	32.19	7.578	8.708	12.12	17.88	3.755	46.27	26.67	35.31	29.48	51.4	17.93	28.43	45.19	19.15	61.53	92.55	62.82
ZN350_HUMAN.H11MO.1.D	180.7	86.44	74.79	124	85.77	92.22	92.8	91.86	70.59	99.47	32.15	49.94	44.01	24.34	96.71	62.21	72.93	89.05	64.46	187.1	205.3	189.5	107.7	80.78	31.52	66.4	98.11	85.19	99.91	40.63	71.51	108.2	39.82	40.32	4.969	9.699	0.6637	86.92	78.61	109.9	77.93	94.69	45.07	116.8	89.71	35.28	58.41	60.41	45.06
ZN418_HUMAN.H11MO.0.C	386.7	207.5	128	277.7	209	361.7	299.6	309.7	157.1	174.9	98.99	136	97.61	14.46	121.4	106.7	114.3	76.73	96.3	330.5	292.2	279.3	253.4	198.5	59.66	108.2	141.9	188.1	157.2	39.58	110.5	187.3	29.34	41.64	2.554	16.67	3.294	131.4	99.5	109.2	132	116.5	67.2	261.4	213.6	76.82	61.99	87.77	76.83
TFE2_HUMAN.H11MO.0.A	270.3	233.9	206.6	321	341.3	565	538	305.2	266.1	284.3	217.6	141.8	71.6	14.82	52.18	117.4	125.4	113.5	234.9	215.1	309.4	350.9	494.9	318.2	178.7	262	1.438	0.04757	0.4757	2.85	10.28	5.683	16.54	8.468	0	0.02438	0	4.584	2.704	8.893	1.357	3.706	0.01192	9.729	6.577	0.01677	1.753	1.163	0.000739
ZSC22_HUMAN.H11MO.0.C	200.5	126.1	158.5	176.9	124.2	196.5	182.9	182	125.8	155.1	75.89	150.8	160.4	98.37	158.9	133.2	112.6	106.5	146.5	187.4	243.4	205.5	153.4	156.6	88.56	140.6	212.8	208.7	223.7	69.36	50.43	98.72	49.67	55.2	69.55	93.03	26.75	169.2	182.4	127.4	228.1	214.2	190	215.8	187.5	105.4	85.49	87.87	136.4
PPARG_HUMAN.H11MO.1.A	628.1	244	228.2	370.4	366.4	313.5	280.6	293.1	205.2	243.8	218.6	163.4	63.39	83.74	307	261.9	261.2	252.2	238.8	236.4	226	205.6	273	183.7	138.1	206.6	145.7	214.3	199.1	218.5	342.8	353.5	370.2	314.6	1.847	40.89	1.272	216.3	149.7	155.6	174	198	139.7	201.6	250.2	125.1	107.7	193.6	64.83
E2F5_HUMAN.H11MO.0.B	128.5	153.1	108.1	202.8	241	241.3	249.8	173.8	128.3	153.4	128.1	151.3	158.4	42.59	65.17	112.8	112.4	58.2	131	262.8	401.8	378.8	245.9	198.4	82.69	83.42	197.2	123.3	143.1	62.65	2.931	28.33	0	0	64.36	77.19	17.13	98.47	147.7	138.7	108.5	150.1	126.8	84.57	147.6	41.67	112.7	155	135
MAX_HUMAN.H11MO.0.A	237.3	302.3	240.8	213.8	390.5	394.3	309.4	242.2	288.2	324.8	313.3	105.7	80.64	58.72	66.85	123.7	176.2	164.5	254.8	163	258.6	327.1	426.1	264.3	305.6	365	41.96	57.48	44.39	175	252.3	280.1	282.7	308.1	2.435	14.93	0.3588	59.61	38.76	72.01	70.74	75.5	31.27	224	220	66.98	254.9	255.3	126.8
INSM1_HUMAN.H11MO.0.C	84.12	64.25	58.15	84.55	99.45	70.75	81.56	57.51	54.64	78.85	40.56	52.75	42.27	54.04	90.6	51.78	77.04	77.4	56.01	102.7	91.28	102.2	59.35	65.03	45.19	70.06	85.61	61.32	99.59	57.53	39.8	35.7	50.01	37.73	29.18	52.02	17.52	71.66	62.02	55.31	55.21	76.55	33.85	54.09	66.79	36.72	32.19	57.44	54.35
HXC11_HUMAN.H11MO.0.D	81.32	29.07	33.54	65.48	131.7	109.8	121.7	158.9	68.27	179.7	37.42	47.24	34.23	0.05336	87.35	22.07	56.69	23.44	12.93	199.3	332.5	325.7	101.1	48.12	10.04	38.15	31.04	41.86	69.47	15.03	29.69	25.86	19.12	15.1	2.048	8.018	0.984	27.84	10	26.74	37.26	21.03	16.98	32.08	42.11	17.53	45.17	36.27	29.21
ZN232_HUMAN.H11MO.0.D	113.4	101.6	89.23	172.5	112.5	212.5	203.4	151.9	137.5	161.8	136	53.92	7.333	12.18	42.22	70.47	84.08	55.8	92.24	159.5	140.3	173.8	163.2	95.23	94.79	127.4	6.4	0.05617	0.3772	12.14	55.18	21.45	48.8	46.76	0.000381	2.871	0.01707	1.99	7.627	4.683	5.499	1.439	3.808	12.4	5.426	5.622	6.65	15.44	4.954
ERG_HUMAN.H11MO.0.A	280.3	102	119	160.4	182.7	193.8	144.9	188.7	130.7	164.2	63.95	162.4	180.5	62.69	204.9	142.5	135.5	137.6	65.84	338.6	303.9	302.1	184.9	137.2	50.51	98.92	1045	1226	1263	137.7	404	1006	255.9	477.4	116.2	140.3	29.82	534.9	558.5	553.7	925.1	868.3	602.8	1538	1079	313.5	212.1	245.8	254.2
ZKSC3_HUMAN.H11MO.0.D	404	83.56	138.4	221.5	151.5	191.2	181	227.1	112.7	151.5	79.75	90.12	38.31	30.07	145.9	198.7	173.9	154.6	120.5	182.2	198.7	206.5	127.3	113.1	50.34	102	59.22	82.6	68.41	78.7	150.5	167.4	158.3	140.2	6.662	13.32	3.611	58.89	28.44	66.13	65.84	60.67	61.68	83.17	94	35.23	104.1	102.3	97.39
P53_HUMAN.H11MO.1.A	309	46.64	95.34	123.7	81.31	112.8	97.17	137.2	102.5	91.98	45.78	63.59	30.41	18.63	181.4	101.3	91.49	108.1	43.2	133.4	147.1	138.2	68.61	52.31	13.8	46.56	19.62	96.08	127.6	86.2	214.8	279.3	248.8	245.3	2.582	21.23	5.975	79.09	43	132.8	76.23	84.91	39.69	115.6	123.3	76.26	197.9	211.5	120.2
FOXA3_HUMAN.H11MO.0.B	245.3	50.13	65.16	153.2	110.9	172.6	146	132.2	58.4	101.4	60.5	59.96	38.19	4.037	119.8	78.8	49.47	66.03	24.38	152.6	183.3	231.8	128.4	102.8	19.12	58.94	109	356	439.7	97.36	237.5	452.5	118.3	150.6	2.904	9.509	1.795	211.8	158.1	304.4	184.2	287.1	143.3	425.7	392.2	147.9	69.72	52.76	46.24
LMX1B_HUMAN.H11MO.0.D	0	4.56	2.983	0.04842	61.74	17.09	40.22	58.73	36.09	72.84	20.12	0.3125	8.1e-05	0	36.83	0.4908	20.59	3.107	0	123.7	209.7	196.3	8.225	0.04236	0.04852	0.5791	5e-06	0	0	0.02595	0.9728	0	44.02	13.39	0	0	0	0.001993	0	1e-06	0	4e-05	0	0	3.3e-05	0	4.947	14.1	1.742
SOX21_HUMAN.H11MO.0.D	90.16	17.93	7.495	68.49	18.42	53.35	78.3	51.82	23.53	41.99	16.01	23.27	13.59	1.818	56.72	31.63	13.83	10.18	8.723	98.83	85.36	72.44	64.3	32.34	1.2	8.228	10.62	11.82	10.8	8.628	22.12	24.37	17.52	23.27	0.1251	1.742	0.2562	27.77	15	20.94	27.6	13.59	6.466	9.023	10.07	3.121	46.33	24.2	11.34
MYOD1_HUMAN.H11MO.0.A	566.1	255.4	265	490.5	472.2	957.8	874.8	570.5	401.6	451.6	238.8	262.3	152.4	12.25	142.5	164.2	152.3	153	250.1	494.8	614	704.8	725.9	468.2	163.6	355.3	2.61	4.146	8.097	0.0275	12.11	21.46	2.319	2.846	0	0.1069	0	5.731	5.737	19.68	6.075	4.349	0.05626	39.75	14.69	0.01672	0.006954	0.7271	0.06753
CXXC1_HUMAN.H11MO.0.D	167.9	127.2	172.5	167.5	205.2	188	123.8	136.5	126.2	165.5	96.45	78.08	61.92	38.79	130.2	134.7	171.3	138.2	125.3	186.6	206.6	225.8	174.6	112.5	88.15	131.2	80.86	82.74	77.22	34.1	44.31	53.97	25.62	35.29	11.22	29.83	3.365	87.66	101	139.5	73.22	115.6	38.8	79.03	60.36	23.94	20.09	24.28	47.8
ELK1_HUMAN.H11MO.0.B	146.2	106.3	56.91	141	201.8	165.8	97.43	151.2	101	99.82	68.04	109.2	145.2	54.02	127.3	131.1	74.27	98.23	69.82	238.8	222.4	259.7	150.8	146.8	37.31	35.88	1439	1839	1793	244.6	542.5	1413	273.2	563.4	211.8	217.8	63	718	746.7	836.3	1195	1166	924	1846	1378	386.3	371.1	324.9	308.5
BHE22_HUMAN.H11MO.0.D	462.3	98.58	117	350.1	214.3	922.5	788.4	584.2	295.2	261.7	115.2	357.1	209.5	18.29	182.4	139.7	44.85	62.86	114.4	625.7	400.4	462.3	666.5	402.9	100.7	196.8	19.24	34.08	31.67	3.021	46.44	72.22	18.03	28.83	0.4208	5.187	1.012	13.31	8.348	32.08	26.26	32.42	10.32	75.68	74.86	9.609	28.21	63.36	19.81
ZN329_HUMAN.H11MO.0.C	289.4	71.97	88.43	134.2	117	210.5	191	195	130.4	221.8	87.85	65.49	34.9	22.86	209.9	119.6	108.3	128.2	115.1	178.4	193	234.4	171.8	105.6	51.37	133.6	20.73	62.39	55.7	90.22	218	210.9	224	236.5	1.685	2.819	6.718	67.07	34.96	83.78	56.85	69.28	25.6	119.4	116.5	62.88	101	104.2	92.37
HIF1A_HUMAN.H11MO.0.C	375	87.42	104.8	109.6	160.3	223.9	133.3	121	95.22	143.9	83.56	115.4	97.11	31.55	198.1	116.9	93.13	107.1	83.97	135.4	164.6	183.7	113.2	103.7	74.16	97.22	274.7	392.9	434.1	160.3	255.2	370.8	234.2	255.9	85.78	92.2	28.78	196.2	221.5	260	249.8	302.5	271.9	474.2	396.7	133.7	147	239.7	228.4
IRX2_HUMAN.H11MO.0.D	104.6	62.05	102.6	89.43	85.11	52.29	39.92	54.25	80.5	61.78	63.68	81.24	63.89	78.14	87.1	48.89	56.62	74.64	62.8	44	76.74	77.4	99.16	95.41	92.74	115.8	95.1	103.9	123.2	134.1	104.9	125.6	83.57	111.3	44.02	70.58	26.65	80.9	74.14	88.29	63.51	73	36.87	134.7	133.6	62.71	223.7	243.5	267.4
PROX1_HUMAN.H11MO.0.D	0.1023	7.609	6.733	0.3752	4.426	0.004274	0	0.8619	1.813	4.022	0.3727	13.18	17.98	54.03	20.47	5.189	20.44	24.55	14.3	1.099	16.92	11.65	0.6611	5.216	7.731	24.05	100.9	127.9	139.9	50.9	28	29.81	37.61	20.06	58.01	47.58	25.26	61.1	94.31	83.99	65.28	86.71	77	81.42	75.26	54.85	140.5	116.9	125.1
PO2F2_HUMAN.H11MO.0.A	89.95	49.21	54.57	71.32	34.15	98.7	116.6	75.18	78.57	34	26.8	67.89	35.51	18.14	50.73	30.22	28.07	21.64	35.25	57.78	28.75	30.99	94.78	90.55	22.08	37.96	3.398	0.000756	0.000702	1.358	18.18	6.831	3.253	0.969	2.314	2.635	0.9187	0.5129	2.07	0.2354	0.2555	0.01797	14.91	7.02	1.782	0.08148	31.35	71.96	56.6
BRAC_HUMAN.H11MO.0.A	208.5	15.23	40.78	98.76	58.9	80.12	47.2	58.65	22.2	33.23	48.77	37.44	19.65	1.478	75.9	47.96	46.52	56.12	35.18	83.6	60.21	89.12	66.43	39.27	16.91	40.3	29.27	27.72	31.38	4.537	35.25	46.7	35.44	46.34	0.8201	1.239	0.00049	10.47	5.805	18.04	24.79	9.523	14.61	38.16	34.42	3.367	70.79	64.8	33.09
IKZF1_HUMAN.H11MO.0.C	44.4	20.13	12.19	28.8	55.41	23.54	26.63	22.63	25.24	16.65	6.494	37.68	32.59	18.05	24.13	17.93	20.37	18.19	11.17	41.89	74.72	96.12	19.93	7.901	10.15	10.28	19.48	54.82	69.3	29.28	2.383	6.869	2e-06	0.000223	7.332	16.32	3.102	38	47.68	58.22	38.06	52.92	14.54	25.65	62.3	33.14	77.63	79.02	92.58
ETV5_HUMAN.H11MO.0.C	342.4	104.8	95.56	178.5	185.5	193.4	143.7	147.7	134.6	149.3	61.55	156.2	154.3	61.56	187.7	113.4	109	141	68.23	247.5	294.6	282.7	174.2	150.6	40.1	91.36	761.2	1018	965.2	99.85	352.4	799.1	176.9	344	43.87	81.86	12.05	403.9	425.8	425.2	731.2	692.4	439.9	1193	940.7	207	195.8	274.7	250.3
ZIC1_HUMAN.H11MO.0.B	0.000827	12.34	8.488	0.8544	24.74	0.9971	0.09444	0.5519	4.278	5.521	0.4161	21.91	43.36	41.28	27.19	10.28	13.25	18.49	3.829	3.31	20.79	20.49	2.337	4.303	16.2	5.431	193.7	183.8	221.6	64.43	25.48	38.06	36.8	31.33	72.43	79.35	33.96	148.6	171	108.9	118	124.3	114.8	111.3	130.9	97.55	119.2	142.7	135.7
ESR2_HUMAN.H11MO.1.A	3025	659.7	770.8	1303	1292	1435	1260	1198	686.2	881.7	767.9	624	302.9	96.22	899.5	833.1	764.5	721.2	425.1	940.4	867	895	1141	786.4	509.2	856.2	221.6	338.1	285.3	484	850.1	868.7	733.6	845.7	0.7513	38.95	2.529	312.2	161.2	343.5	299	403.7	137.5	516.6	532.1	179.1	83.24	203.6	55.8
THA11_HUMAN.H11MO.0.B	69.48	22.06	12.72	63.85	19.8	41.69	27.26	21.72	6.105	9.2	17.25	50.66	28.44	9.043	15.64	21.99	12.85	11.64	11.67	38.82	33.32	27.25	31.32	29.16	5.302	5.135	36.1	46.4	49.8	33.98	35.41	36.31	7.43	6.915	9.394	6.849	4.069	40.34	42.36	70.71	35.86	65.55	26.28	31.57	38.03	8.367	81.94	111.9	59.46
MAZ_HUMAN.H11MO.1.A	3.488	18.92	19.64	10.37	27.66	1.294	3.391	16.61	9.528	14.04	5.118	36.23	49	68.57	28.12	21.09	33.5	38.56	20.59	13.3	51.73	40.5	5.003	15.82	10.63	22.15	138.3	176.4	214.5	38.42	18.75	33.31	28.92	20.24	92.19	70.47	25.52	115.1	151.2	126	121.5	144	128.7	146.5	138.5	113.1	166	132.1	193.7
KLF3_HUMAN.H11MO.0.B	0.08399	29.07	20.62	7.208	25.85	4.775	5.387	15.8	19.27	33.73	5.104	28.99	62.8	62.06	29.47	28.05	37.39	44.29	38.01	22.93	73.32	59.88	3.765	17.63	16.48	11.74	206.9	213.6	258	71.84	24.56	42.66	25.77	29.27	96.43	98.06	24.54	168.3	249.8	199.8	157.5	197.6	153.8	153.2	161.4	108.2	280.8	234.7	246.9
TCF7_HUMAN.H11MO.0.A	93.54	18.55	22.71	73.62	48.12	24.56	45.25	37.67	33.21	42.01	26.15	6.684	1.721	1.732	40.03	24.92	33.4	27.07	20.75	55.38	45.62	71.81	21.94	11.15	12.09	30.45	46.99	26.39	25.24	11.71	32.14	46.57	57.12	54.24	0.03651	0.03345	0.000912	33.63	7.718	26.36	15.82	8.638	1.859	31.52	38.46	6.088	13.01	20.18	14.42
BPTF_HUMAN.H11MO.0.D	6.747	13.56	2.077	4.551	32.92	1.367	6.261	12.65	8.939	16.76	1.641	0.3226	2.75	0.4484	2.408	1.617	11.45	5.595	0.05918	34.04	67.5	55.43	2.802	0.9491	5.488	8.823	84.62	132	140.3	50.58	70.18	114.7	15.86	60	0.6313	9.074	2.63	87.09	96.76	111.8	95.89	99.01	42.95	142.4	162.5	38.25	51.05	37.5	26.46
GATA6_HUMAN.H11MO.0.A	168.7	172	146.6	246.7	248.8	171.6	189.8	150.3	166.4	222.3	226.4	34.76	20.16	7.655	52.02	103.1	145.7	154.5	191.9	103.2	163.7	178.1	132.7	148.7	168.4	163.7	7.337	19.87	15.36	3.117	38.95	31.66	12.36	14.81	0.01525	0.8022	1.657	11.95	19.72	11.69	5.711	18.7	7.888	30.08	29	8.071	0	0.01811	0.000354
GATA2_HUMAN.H11MO.1.A	263.9	168.1	166.8	285.5	261.4	235.3	239	205.2	152.1	187.5	208.5	44.43	26.47	12.55	97.5	129.8	150.8	152.2	166.1	185.7	192	221.4	186.4	146.1	110.7	179.5	6.015	16.5	18.64	0.001002	18.22	29.14	2.64	4.118	0.03612	0.1693	0.152	10.77	10.91	8.774	3.229	18.29	3.404	29.32	21.37	4.872	0	0	5e-06
MXI1_HUMAN.H11MO.1.A	220.8	240	212.9	201.6	362.7	382.7	277.3	190.3	240.6	254.9	250.6	112.6	80.54	35.2	83.45	109	200.9	134.6	186.2	171.3	324.4	320.7	372.8	267.5	298.5	338.9	95.85	83.59	109.3	168.9	201.8	250.9	200.1	261.9	6.893	21.76	0.9882	70.22	45.99	77.83	77.44	92.65	42.63	202.3	240.3	53.35	161.4	192.7	104.3
CREB3_HUMAN.H11MO.0.D	747	303.7	288.4	368.4	544.5	520.4	395.2	387.3	321.1	417.4	342.4	265.4	182.3	87.83	344.4	331.4	324.4	310.9	175.7	354.4	458.9	469.7	480.3	389.6	194	321.8	280.6	341.6	435.2	321.1	350.2	412.4	333.1	386.6	92.65	133.5	53.78	233.6	204	261.8	230.2	317.8	199.8	387.9	461.6	183.5	164.6	357	291.6
NFKB2_HUMAN.H11MO.0.B	13.53	0.548	0.825	10.69	29.58	0.9727	8.416	2.307	0.6727	1.066	3.613	1.083	0.7488	0.6436	20.36	1.717	7.024	4.28	4.204	5.96	10.55	4.445	0.3702	0.7652	0.2184	0.1552	65.9	89.9	170.3	5.814	40	75.21	60.74	49.2	0.00445	2.463	0.1899	26.71	21.25	47.42	41.95	30.83	12.36	38.95	54.3	5.606	55.87	96.12	28.42
SP3_HUMAN.H11MO.0.B	0.02338	24.65	12.11	3.708	33.05	1.205	3.445	11.85	11.81	19.78	3.562	22.17	47.54	47.71	13.01	17.62	34.34	21.37	23.12	21.82	71.77	46.22	1.137	14.2	8.368	13.08	156.3	166.1	238.4	61.9	7.525	28.45	6.206	5.217	92.89	87.87	24.03	152.8	218	166.9	155.9	190.9	137	139.5	144.3	97.92	193.9	143.8	188.6
ESR2_HUMAN.H11MO.0.A	619.5	136.7	156.3	266	230.2	289.8	257.7	235	190.5	219	125.4	124.6	54.36	21.22	283.7	214.8	150.5	240.6	134.7	260.6	253.2	246.1	209.6	147.4	78.37	151.3	56.03	152.2	104.2	71.19	262.6	275.9	340	331.6	0.1197	14.33	0.1104	75.29	91.36	134	84	110.1	36.32	125.6	165.3	49.1	18.35	49.87	38.39
PLAG1_HUMAN.H11MO.0.D	2.607	7.553	11.89	17.86	27.59	4.114	9.885	8.867	19.71	18.28	6.359	27.45	31.38	20.37	16.89	13.97	16.82	17.99	20.63	24.84	28.5	15.11	7.695	9.324	11.29	5.685	62.12	33.44	60.85	11.02	9.753	16.49	16.38	11.14	19.45	20.71	16.53	56.21	33.56	32.78	43.64	57.1	47.86	33.56	29.12	30.42	22.75	22.58	41.22
ZN770_HUMAN.H11MO.0.C	78.19	34.06	49.41	49.57	51.58	41.41	42.61	60.63	34.33	68.77	21.11	30.49	40.95	20.11	46.22	40.93	40.3	52.11	39.62	69.41	92.13	84.88	32.88	20.79	15.76	39.05	41.02	58.96	93.35	12.92	7.91	27.97	3.422	3.436	28.87	15.31	15.09	38.86	53.81	52.37	55.31	58.87	42.92	80.31	70.16	45.03	22.63	28.43	56.23
SP4_HUMAN.H11MO.0.A	42.64	63.35	55.94	49.85	67.56	47.01	43.75	77.09	51.52	90.01	26.79	78.61	101.5	97.88	91.06	66.52	85.3	63.17	59.51	75.17	114.8	107.9	48.73	42.91	37.02	59.27	199.3	159	242.2	61.1	40.89	77.16	56.4	43.78	83.62	86.71	25.95	145.1	178.2	135.7	188.1	184.4	164.3	186.7	182.2	135.3	166	153.7	197.9
NR1H3_HUMAN.H11MO.0.B	1018	271.4	286.1	477.1	389.6	521.8	532.7	500.9	318.9	319	283.6	265.4	138.2	92.14	300.7	411.3	309.9	271.6	264.9	339	241.8	282	433	338	198.8	314.7	107.4	108.7	129.2	191.1	375.4	323.9	400.7	343.6	1.651	44.02	5.683	157.3	84.93	148.2	150.3	174	96.51	150.8	223.8	108.9	24.67	60.12	18.7
MAFA_HUMAN.H11MO.0.D	388.7	113.4	123.3	201	190.6	219.2	259.5	217.4	177.2	237.7	105.4	70.97	39.61	9.499	144.3	140.5	132.3	110.3	107.5	247.6	304.1	340	208	150.3	40.14	112.6	45.88	113.9	143.3	30.29	104.6	165.7	98.66	86.6	0.04804	3.677	0.1029	72.98	37.42	113.2	95.15	111.7	62.58	152.1	162.6	22.34	77.4	67.05	47.63
EGR1_HUMAN.H11MO.0.A	6e-06	10.37	8.711	0.6784	13.73	5e-06	0.03879	0.3469	1.568	1.315	0.1707	4.476	29.91	36.93	16.52	0.9899	8.765	13.51	5.811	1.374	46.81	33.5	0.3845	2.373	3.354	8.543	126.2	111	147.4	29.9	11.47	16.49	4.423	8.518	62.59	58.16	38.14	71.27	114.2	48.35	61.76	85.64	86.48	83.57	73.64	61.33	167.9	137.3	184.9
ZN382_HUMAN.H11MO.0.C	125.8	67.31	58.97	140.3	97.8	130.4	119.5	110.3	103.4	109.1	59.26	65.16	34.91	15.63	72.21	76.5	54.63	55.28	38	151	170	149.8	89.05	65.34	26.48	26.17	102.2	107.7	116.5	29.8	67.4	85.16	22.05	29.58	5.004	11.6	3.582	56.51	47.46	72.8	114.7	78.16	61.7	98.97	112.7	24.56	19.54	36.85	22.36
HBP1_HUMAN.H11MO.0.D	9.137	3.29	9.146	12.25	12.55	45.2	51.16	54.23	27.39	47.52	4.234	3.055	3.657	1.908	41.86	10.34	18.85	7.698	5.429	136.2	124.7	128.3	12.35	12.99	0.6022	3.568	26.21	5.672	3.766	3.245	1.625	0.009015	3.877	4.531	3.276	6.731	1.53	15.22	24.54	2.836	6.023	0.2745	2.211	4.814	3.637	3.043	2.393	3.066	0.8308
MLXPL_HUMAN.H11MO.0.D	390.9	132.5	174.2	241	276.1	305.7	241	208.7	232.4	233.4	160.1	142.1	59.34	52.37	174.6	161.1	185.5	216.6	250.2	221.4	254.7	266	238.7	183.6	111.9	208.2	88.53	131.7	135.1	117.4	247.2	307	316.6	302.1	2.464	11.68	0.5236	141.8	94.96	157	138	131.2	49.35	205.9	219.4	58.51	82.99	106.7	56
UBIP1_HUMAN.H11MO.0.D	260.4	61.33	56.86	202.5	78.37	238.4	186.4	187.5	77.01	109.8	52.2	93.85	59.83	0.8493	103.5	75.68	37.53	22.58	22.28	251.6	242.5	164.3	142.1	147	15.96	32.53	46.16	44.27	35.44	34.82	34.03	35.7	0.2982	2.378	2.072	4.102	0.2234	40.66	32.36	62.6	50.37	35.96	13.01	41.28	49.77	17.89	67.51	79.06	66.47
HXA9_HUMAN.H11MO.0.B	161.6	51.16	26.1	81.69	91.4	187.6	173.1	167.8	79	152.7	25.85	102.5	78.61	2.684	78.17	44.76	40.41	38.25	15.91	268.9	415.2	398.6	116.4	91.41	11.55	30.23	65.56	101.3	130	18.6	33.14	18.84	17.32	16.03	2.387	7.895	4.388	26.77	26.83	38.09	34.26	48.32	22.37	56.79	48.39	5.599	4.299	33.56	27.05
RXRA_HUMAN.H11MO.1.A	1551	364.4	372.2	633.2	625.1	662.1	515.6	561.9	325.7	395.8	358.9	333.7	130	65.88	536.3	457.8	422.1	355.4	251.6	395	336.5	261	464.7	362.6	331.7	469.5	136.2	233.5	157.8	394.6	699.8	725	698.7	677.9	0.827	39.7	3.649	256.4	165.4	281.2	225.4	323.6	151.9	364	404.9	187.8	215.4	248.7	78.45
GATA1_HUMAN.H11MO.0.A	303.8	251.2	234.9	352.9	349.6	325.3	347.1	297.5	254.3	312.3	258.1	71.46	35.17	12.82	86.44	155.2	247.5	161.2	239.1	260.6	287.4	321.5	225.3	192	190.5	212.7	16.64	11.08	19.6	0.05192	18.41	28.39	0.3418	0.8798	2.655	2.084	2.637	15.33	6.537	8.68	3.664	16.68	1.585	18.92	17.38	5.074	0	0	0.006462
SP1_HUMAN.H11MO.0.A	0.001622	27.74	9.919	8.522	36.69	8.535	7.253	23.19	19.23	31.26	8.861	25.88	72.58	59.04	13.24	19.83	30.64	26.4	23.97	26.43	74.35	37.83	7.086	15.77	11.19	7.301	123.4	116.4	183.9	61.98	3.119	18.39	0.000481	0.000108	109.4	90.13	32.22	139.9	216.3	173	154.7	168.5	128	85.77	125.8	76.28	174.3	118.2	174.6
XBP1_HUMAN.H11MO.0.D	243.6	103.9	103.8	104.1	190.2	131.9	98.16	95.92	119	131.1	111.7	117.1	66.94	37.04	128.7	118.3	135.9	105.3	98.34	105	188.5	204.2	162.5	127.9	75.8	124.5	196.6	179.2	236.7	95.45	89.58	147.1	119.8	126.3	36.29	58.71	27.1	89.64	145.7	127	129.8	136.8	123.7	220.4	159.1	69.75	76.78	115.7	128.3
ESR1_HUMAN.H11MO.0.A	905.6	133.4	237.3	371.7	329.1	436.6	384.7	320.2	243.7	302.3	152.3	151.8	53.09	15.11	357.9	313.3	190.3	325.9	149.7	326	322.2	350.9	272.9	204.3	108.2	221	53.66	158.8	101.6	104.8	291.8	333.6	410.5	381.7	0.009788	9.606	0.00023	94.33	78.08	150.1	80.38	119.6	33.47	137.1	186	32.78	8.083	36.57	14.57
ETV7_HUMAN.H11MO.0.D	167.9	66.31	71.96	97.93	118.5	88.32	42.83	74.56	94.06	80.02	46.7	81.64	110.7	40.6	120.8	101.3	78.27	119.7	54.58	124.7	181.5	154.1	86.98	63.83	32.37	42.94	960.3	1236	1218	98.93	374.6	1016	257.3	419.7	86.12	93.86	12.08	524.7	419.7	526.7	898.1	825.3	568.7	1410	1088	261.8	181.1	206.9	185.4
GLIS2_HUMAN.H11MO.0.D	0	0.004208	0	0	0.7773	0	0	0	0.00016	0	9.6e-05	0.000108	0.4774	12.09	0	0	0.003899	0.01793	0.2974	0.000104	0.5257	0.1183	0	2e-06	0.8446	0.000721	51.18	23.88	45.15	9.364	0.618	0.1807	5.216	0.7497	0.8063	10.29	4.237	22.68	22.77	19.75	21.47	34.62	12.73	8.653	13.52	11.97	8.55	11.53	2.909
RXRB_HUMAN.H11MO.0.C	1555	335.4	357.4	541.3	632.1	729.5	599.7	577	342.4	472	379.6	341.5	162.2	82.75	495.9	477.4	387.6	382.4	265.1	412	353.1	364.2	538	395.5	302.8	440.5	159	237.7	235.5	347.6	643.6	662	645.4	648	15.43	64.33	24.6	181.3	114.6	273.5	174.4	299.2	134.1	393.6	472	158.3	109.7	214.4	99.75
ZFHX3_HUMAN.H11MO.0.D	0.7348	3.853	6.591	1.552	75.73	30.02	26.28	101.1	41.51	125.6	22.6	15.91	0.1626	3.4e-05	67.61	13.15	66.36	29.51	0.000133	202.2	441.4	418.8	14.4	0.9202	0.3992	1.668	15.44	43.28	55.25	5.775	11.73	1.857	36.72	17.51	0	0.04981	1e-06	5.668	3.053	10.48	10.36	8.695	1.62	8.426	11.92	3.068	9.619	6.434	12.36
PLAL1_HUMAN.H11MO.0.D	0	1.867	0.01431	1.764	2.888	1.32	1.323	1.522	8.038	6.242	0.7098	3.129	7.502	8.123	1.63	0.4371	2.613	1.007	12.51	4.159	1.559	0.5256	0.2903	0.7614	5.964	0.4484	34	11.55	19.93	16.25	3.68	0.8252	7.778	1.537	0.9568	7.971	1.561	32.31	44.42	43.21	42.3	43.36	12.57	11.38	8.878	20.36	1.509	0.01265	0.1018
NKX25_HUMAN.H11MO.0.B	246.7	102.4	141.7	143.3	146.6	125.7	185.1	141.2	98.44	131.4	97.48	94.14	71.79	39.19	172.5	106.7	106.6	125.4	91.01	168.3	138.1	118.7	144.7	75.21	71.29	124	76.33	52.95	57.72	10.45	29.07	26.76	27.71	24	15.96	19.9	6.248	31.99	43.62	35.76	60.01	58.52	51.76	63.7	39.81	21.02	41.85	37.98	41.06
NFAC1_HUMAN.H11MO.1.B	228.2	52.81	58.08	120.7	104.4	185.3	133.8	113.4	53.9	65.68	24.66	85.81	67.11	3.619	74.78	52.32	46.13	31.28	22.31	176.6	231.9	222.2	149.5	95.56	10.31	42.37	123.5	111.4	100.4	30.6	60.56	116	0.000426	1.714	2.552	7.082	0.1953	111	123.8	164.1	130	118.1	78	124.2	228.1	37.39	202.4	197.7	115.3
ATF6A_HUMAN.H11MO.0.B	312.3	97.44	96.43	126.6	196.9	154.8	136.1	122.6	131.7	173.2	104.1	97.69	67.26	36.35	131.9	97.62	124.9	118.6	81.16	93.43	163.7	159	160.4	137.6	69.25	159	132.5	159.1	212.3	149.3	252.8	291.4	260.3	276.4	28.61	53.76	20.63	130.6	109.2	165.3	108.8	172.6	77.08	210.7	244.2	89.91	99.63	191	145.8
GCR_HUMAN.H11MO.1.A	950.9	166.6	263.1	356.4	207.5	367.2	340	300	166	214.3	124	98.38	39.1	12.01	381.5	204.9	135.1	162.5	116.8	341.4	241	231.3	219.2	115.2	34.13	105.3	57.2	106.4	73.32	62.84	284.2	300.1	331.9	244.8	0	0.003671	0.000276	94.06	55.91	98.49	122.5	166.1	14.48	191.7	209.9	67.98	0.000279	1.791	6.1e-05
ZN282_HUMAN.H11MO.0.D	20.62	25.02	36.09	37.64	55.67	35.42	35.15	23.82	34.78	36.57	27.68	53.66	39.8	13.19	18.25	22.84	26.63	20.45	25.75	50.26	80.18	68.51	50.33	23.54	32.92	37.08	72.4	61.13	79.92	32.06	25.55	49.76	1.223	6.953	7.164	14.54	4.314	45.88	46.34	35.49	44.54	68.68	26.19	57.12	90.36	26.75	126.3	166	108.5
ETV2_HUMAN.H11MO.0.B	301.5	105.1	63.08	156.7	155.2	186.5	130.3	138.2	96.23	118.6	43.48	115.3	110.7	29.73	161.5	110.6	88.42	106.7	54.23	248.4	235.4	243.9	165.3	136.1	29.74	51.71	926.9	1196	1097	109.8	342.1	900.3	149.3	306.1	98.76	115.9	16	471.5	446.5	446.9	848.9	817.5	543.6	1373	988.6	271.9	150.7	179.1	194.1
GLIS3_HUMAN.H11MO.0.D	0	0.5977	0.08678	0.006062	8.546	0	0	1.1e-05	0.2611	0.001588	0.001048	0.04033	0.5242	11.68	0.001539	0.000218	1.003	1.162	5.625	3e-06	3	1.065	0.000486	0.0039	8.824	2.485	81.96	62.18	80.9	33.6	4.595	4.912	13.93	6.672	1.266	9.465	0.01864	45.7	50.26	57.01	61.68	63.97	41.47	27.7	40.37	20.06	58.18	30.78	16.02
COT1_HUMAN.H11MO.1.C	1005	282.3	322.5	477.3	440.1	463	399.4	431.4	253.4	319	244.4	300.5	149.3	120.6	356.4	362.6	270.5	308.7	232.4	294.5	244.3	254.6	381.9	304.8	243.3	458.5	127	211	204.2	251.4	397.4	414.7	499.8	434.2	6.162	55.36	10.29	229.8	136.2	194.7	178.7	246.9	165.2	276.1	294.4	130	109.6	177	77.53
FOXC1_HUMAN.H11MO.0.C	171.7	39.69	46.32	105.4	61.96	104.7	59.27	68.33	43.31	68.74	52	48.06	14.45	1.079	89.55	33.52	34.65	16.24	10.45	90.38	140.6	144.6	83.79	47.95	6.222	29.69	121.4	363.4	378.4	99.3	233.6	404	132.3	154.8	0.2391	10.83	1.044	218	144.9	311.6	220.2	210.2	137.4	344.1	330.7	128.2	71.37	54.84	27.23
HXD13_HUMAN.H11MO.0.D	49.89	51.67	35.9	53.59	59.18	70.61	115	110.7	68.98	97.94	60.95	12.89	17.56	0.03463	33.79	20.23	28.5	5.288	1.717	132.9	157.2	136.2	53.3	34.84	11.24	26.19	12.87	7.396	18.82	3.599	15.85	10.68	0.2238	2.547	0.03212	1.343	0.706	3.141	9.058	4.364	12.43	24.57	1.441	7.25	14.76	7.501	3.624	0.8052	2.656
PRGR_HUMAN.H11MO.0.A	432.3	87.22	91.14	185.9	101.6	179.2	178.2	166.8	59.45	92.87	56.14	90.81	30.33	0.8858	197.8	103.5	67.47	60.95	26.42	208.3	103.2	111	154.8	101.5	10.93	49.66	187.5	331.6	220.4	101.8	272.2	419.3	225.8	233.6	0.03342	9.413	0.1073	204.6	155.8	192.9	265.5	270.7	101.1	360.9	330.1	104.4	36.89	60.93	19.22
ELK3_HUMAN.H11MO.0.D	147.1	34.71	21.12	79.76	97.49	79.7	45.94	81.76	25.98	33.15	13.71	51.77	20.64	7.7	84.75	48.71	20.13	58.02	29.72	93.72	87.28	86	72.09	72.02	7.502	4.402	462.5	648.6	623.7	92.38	308.6	653.2	209.6	296.7	18.57	20	2.095	275.3	246.2	357.1	461.5	474.4	290.3	684.2	566.4	152.2	121.5	158.1	120
NR1D1_HUMAN.H11MO.0.B	650.5	120.7	185.9	417.9	312.7	424.1	420.2	323.2	206.8	342.8	179.3	145.1	99.61	7.144	326.8	189.5	238.6	159.6	61.34	468	763.2	723.6	340	202.6	53.49	220.7	70.75	204.8	151.4	57.99	187.4	203.7	98.62	159.7	0.8267	1.975	1.069	62.07	41.09	74.5	68.4	106.9	32.61	151.3	167.4	36.17	35.86	49.66	24.74
AP2C_HUMAN.H11MO.0.A	461.7	10.8	20.58	177.4	79.11	595.5	459.9	336.9	131.6	116.9	36.73	233.6	69.47	3.535	77.38	110.4	37.63	33.23	17.57	464.4	165.5	239.2	224.8	85.16	2.01	18.12	24.23	83.29	49.42	44.86	120.6	177.3	90.98	72.29	0.06822	0.001536	0.1619	67.83	51.11	96.31	68.95	83.01	12.7	109.8	94.69	29.76	17.45	25.4	17.81
NFAC2_HUMAN.H11MO.0.B	181.3	33.26	32.53	102	75.3	132.7	71.94	74.67	29.04	33.36	19.06	77.22	46.1	1.005	36.58	40.05	34.28	17.37	20.23	118.9	168.4	186	121.5	84.26	8.379	26.06	65.4	66.07	48.35	25.21	20.9	57.82	0	4e-06	3.786	1.669	0.4646	64.95	68.61	130.2	99.42	72.92	54.15	51.46	130.5	24.6	173.1	198.6	106.2
MGAP_HUMAN.H11MO.0.D	212.9	70.41	41.93	128.5	123.7	113.1	98.82	80.1	61.89	69.39	56.43	67.38	83.72	15.39	96.45	81.61	62.98	69.41	83.59	82.82	140.5	134.4	92.86	81.52	24.85	63.9	115.6	126.7	118.7	43.78	62.11	118.3	56.81	65.82	15.91	13.17	1.942	84.57	65.9	73.89	76.51	85.03	54.33	107.8	85.7	41.24	81.84	163.4	83.05
ARI5B_HUMAN.H11MO.0.C	38.28	12.93	13.89	47.86	21.24	16.27	27.11	19.13	17.82	27.38	12.48	6.788	6.767	7.091	47.28	19.71	19.31	6.764	8.415	43.02	43.3	63.33	30.49	11.14	10.12	4.585	86.47	135	96.88	72.4	80.78	128.9	30.26	50.21	1.138	7.512	2.79	71.12	45.49	106.5	88.37	104.6	87.04	108.1	109.1	40.38	48.04	22.91	47.96
ZN708_HUMAN.H11MO.1.D	307.8	37.04	58.34	111.7	50.08	170.9	165.5	128.9	79.56	112.4	28.42	41.19	16.84	13.57	103.3	72.64	39.38	49.54	54.99	143.5	87.9	76.8	83.81	50.38	5.694	18.35	1.73	0.7872	3.734	1.048	79.54	40.86	141.6	82.86	0.265	0.4468	0.382	2.355	8.023	12.75	4.292	1.423	1.265	10.52	14.1	0.4664	12.89	10.93	12.28
ETV1_HUMAN.H11MO.0.A	177.5	77.52	69.43	113.9	173.5	146.2	99.98	146.5	106.3	87.98	50.49	109.2	140.2	42.44	149.4	122.8	93.36	111.7	54.23	228.6	231.9	257	130.8	138.6	32.17	43.96	1153	1498	1406	201.4	456.6	1126	256.2	455.7	120.2	171.2	48.56	635.5	614.8	671.3	1097	999.1	735.6	1584	1214	345.8	221.2	229.8	221.4
MYNN_HUMAN.H11MO.0.D	25.38	6.813	7.009	22.72	23.05	10.67	18.69	33.13	5.449	11.94	16.04	3.266	2.021	0.07501	13.27	8.445	1.233	0.1182	1.189	34.1	30.37	31.4	18.88	10.79	3.324	3.702	18.01	32.1	30.47	27.72	18.06	39.54	7.998	11.61	0.02941	0.5049	0.4975	38.53	32.44	36.06	19.24	27.99	7.172	46.84	40.93	20.77	11.02	21.12	5.084
ZBED1_HUMAN.H11MO.0.D	173.4	107.7	90.41	133	152.6	223.3	186.7	141.3	83.07	92.35	63.47	125.3	146.6	49.65	138.6	114	70.04	80.11	98.22	140.6	156.3	171.3	197.9	213.4	68.73	86.72	157.9	222.2	285.3	118.5	60.83	127	25.44	47	128.1	113.4	50.36	192.6	213.4	167.2	185	224.6	188.5	168.3	194.2	88.36	52.67	100.5	74.37
FEZF1_HUMAN.H11MO.0.C	433.9	97.19	110.2	268.3	164.5	332.6	267.7	297.2	119.4	155.6	51.11	116.9	114.4	14.88	178.6	117	95.46	79.22	72.71	256.4	269.1	295.4	280.4	151.2	49.04	91.57	90.47	102.5	80.9	23.31	50.51	74.49	26.04	22.46	3.086	15.92	1.689	93.43	67.44	75.05	135.1	91.98	55.58	97.79	136.1	45.9	15.2	31.2	10.89
NKX21_HUMAN.H11MO.0.A	121.8	34.23	54.87	75.39	29.9	67.5	50.07	63.25	43.44	37.75	48.3	43.79	33.22	23.98	75.9	39.25	39.88	31.22	30.11	44.46	38.45	20.52	53.12	24.67	30.79	49.1	1.575	0.358	5.023	8.785	37.35	8.271	50.14	25.1	2.31	1.889	5.303	6.045	3.389	9.643	13.7	3.458	6.953	5.266	4.651	3.534	20.41	33.55	16.84
FOXO6_HUMAN.H11MO.0.D	172.4	62.33	59.05	118.5	79.07	98.1	80.92	97.17	54.24	55.71	41.05	36.95	15.68	2.768	73.69	33.44	52.89	19.56	17.08	89.02	125.1	119.1	66.59	61.85	10.03	32	91.19	200.1	256.5	88.78	174.2	299.8	81.14	90.58	3.987	9.474	2.331	198.7	116.7	279.2	181.7	169.6	137.7	279.6	257.2	104.6	74.29	38.1	28.32
PRDM4_HUMAN.H11MO.0.D	8.335	25.25	9.074	19.63	18.5	8.848	0.9502	0.5113	0.7962	0.6413	5.328	13.7	8.192	21.5	7.085	8.544	13.72	12.46	14.78	5.659	3.639	1.511	7.161	20.18	19.33	10.22	57.54	23.67	25.56	23.52	0.4932	1.922	0.001004	0	13.47	25.35	4.312	25.86	28.52	50.74	21.57	33.81	18.03	11.22	21.52	16.85	31.34	16.35	16.65
FOXD1_HUMAN.H11MO.0.D	121.7	21.33	26.98	90.06	25.47	64.27	60.61	26.54	35.87	36.39	20.73	22.63	13.74	1.672	49.63	32.02	22.56	17.55	8.478	36.79	48.55	32.54	58.75	49.12	15.46	13.65	56.63	181.1	139	37.17	149	194.7	61.23	83.29	2.619	7.495	3.083	114.1	124.5	177.8	85.16	130.4	68.09	181.2	164.3	75.91	74.18	60.2	19.93
PO3F4_HUMAN.H11MO.0.D	24.26	10.35	1.359	8.758	22.91	63.6	46.19	52.42	17.51	29.11	3.266	38.6	17.04	0.7445	32.92	6.107	1.111	0.1488	0.009271	51.14	44.66	44.31	57.79	23.19	0.1427	3.098	0.8556	4.425	2.739	6.666	27.67	13.8	51.78	28.51	3.9e-05	1.539	0.009158	4.76	8.627	5.093	9.301	7.096	7.879	26.16	9.756	3.555	44.11	51.47	11.67
SOX8_HUMAN.H11MO.0.D	95.02	15.7	11.97	76.51	27.7	108.7	83.87	80.25	27.88	27.81	12.58	46.99	30	1.762	65.35	29.69	7.445	5.251	3.18	110.9	87.28	86.45	69.75	61.74	0.9163	5.203	2.816	0.04071	3.653	0.4458	9.113	9.46	0.7689	0.3923	0.009591	0.4485	0.1261	8.982	8.049	8.296	19.07	0.374	7.011	1.185	10.5	0.8529	39.06	17.74	9.575
SOX7_HUMAN.H11MO.0.D	57.09	7.391	2.532	24.6	22.24	29.41	57.82	39.36	22.82	34.46	6.429	5.459	9.892	0.08838	48.29	14.28	8.353	2.164	2.924	80.57	70.77	88.02	48.44	18.6	0.5901	0.7975	26.65	30.41	27.08	12.89	48.2	47.91	46.09	48.55	0.002692	0.461	0.13	53.33	33.6	55.36	57.56	33.42	18.28	59.03	47.46	6.328	5.322	2.576	0.5796
TBX21_HUMAN.H11MO.0.A	40.54	21.1	18.98	23.87	31.41	7.854	8.878	7.091	10.16	17.39	17.22	16.74	13.73	22.44	34.39	27.41	49.35	43.66	41.99	5.107	52.58	23.03	17.27	18.04	23.6	42.41	105.1	71.12	87.66	21.77	19.09	36.75	31.89	39.63	9.884	5.575	0.8597	25.97	38.6	30.67	38.84	36.86	28.21	48.9	63.57	23.85	81.58	77.12	74.25
NR1I2_HUMAN.H11MO.0.C	353.9	55.84	81.27	182.2	103.2	158.3	110.4	97.55	44.33	55.73	116.1	51.36	30.75	4.669	117.8	84.01	77.26	41.31	76.34	63.1	49.66	57.67	119.2	72.23	45.07	75.97	21.61	20.95	30.21	64.69	144.9	125.4	141.4	116.1	1e-06	0.5871	0.2255	21.23	19.8	22.17	12.81	39.62	9.336	50.46	93.25	13.81	47.26	47.67	6.376
SP4_HUMAN.H11MO.1.A	5.52	29.94	31	13.64	21.83	2.801	3.404	18.44	16.15	26.87	7.99	43.38	58.18	69.42	49.76	27.95	40.14	42.6	32.81	21.07	53.15	50.66	8.58	20.71	7.497	24.03	172.4	157.3	268.2	31.92	17.15	31.34	29.13	23.83	91.94	103.1	36.74	126.6	158	111.3	126.5	125.4	137.9	133.3	140.5	97.55	140.6	134.3	207.7
AP2A_HUMAN.H11MO.0.A	647.7	10.04	27.52	222.6	102.2	716.4	530.3	392.1	147.3	122	41.91	241.1	57.08	6.707	98.53	129.7	31.09	45.07	25.62	485.3	158	267.8	256.7	82.93	5.193	29.93	15.82	63.54	54.36	41.24	151	211.8	157	127.3	3.6e-05	0.05375	0.5794	49.57	37.87	91.29	54.33	70.65	9.323	99.92	93.03	20.3	20.68	24.35	16.13
TBX3_HUMAN.H11MO.0.C	17.18	70.43	55.74	29.5	99.97	13.17	20.68	18.44	26.38	27.07	57.93	24.47	27.05	33.59	30.9	45.55	66.32	64.82	107.7	4.67	35.38	34.33	36.46	32.63	63.85	102.5	54.61	10.63	11.76	19.42	2.269	0.4899	16.01	15.17	3.097	8.326	0.1841	19.91	20.86	11.1	10.96	8.149	7.87	10.54	3.211	15.53	44.3	43.86	33.74
HNF1B_HUMAN.H11MO.0.A	23.62	1.945	8.403	6.172	64.87	31.18	37.36	72.83	40.04	87.75	24.82	5.968	3.407	0.1068	46.62	11.86	52.95	21.25	1.642	120.7	344.5	301.1	19.48	2.074	0.06997	1.14	11.96	64.07	84.55	9.959	9.346	8.415	30.54	15.1	0.05159	0.9774	0.02592	9.942	13.28	8.871	15.35	15.01	11.32	14.63	27.22	4.022	10.45	16.06	25.35
NR1H4_HUMAN.H11MO.0.B	296.2	54.88	82.17	138.1	124.2	154.4	200.4	135.6	91.57	132.9	75.46	90.28	43.94	26.69	102.5	100.3	100.2	111	82.16	185.1	175.7	203.5	107	93.28	37.34	88.57	30.33	47.18	46.59	33.82	24.85	40.17	38.16	26.9	3.933	8.306	0.6404	41.09	49.02	59.69	30.44	56.15	23.05	52.7	55.02	14.39	16.01	31.9	28.64
NKX23_HUMAN.H11MO.0.D	121.4	55.76	50.59	113.6	106.2	75.46	68.99	52.25	49.77	53.05	106.3	55.85	30.56	4.091	47.5	54.3	51.69	37.49	62.71	59.19	59.58	82.62	88.56	40.82	42.64	54.67	41.97	15.73	22.63	9.463	20.28	24.41	11.81	12.73	7.705	7.591	3.349	8.59	22.35	11.03	21.16	13.55	20.28	13.82	20.74	2.537	4.566	12.84	18.93
HES7_HUMAN.H11MO.0.D	299	123.1	148.3	103	173.3	172.4	123.3	93.69	105.4	175.2	150.1	57.4	27.17	29.98	116.1	138.7	134	185.9	106.4	129	206.1	226.4	172.1	99.52	98.1	151	52.18	58.33	75.16	75.21	145	155.4	183.3	192.4	10.35	20.63	5.632	43.16	35.86	53.54	31.18	44.69	27.15	142.2	107.6	32.83	95.87	142.7	95.59
GATA2_HUMAN.H11MO.0.A	198.9	167.1	162.7	257.8	229.4	207.7	200.1	172.4	152.9	196.3	186.4	44.6	17.59	9.598	57.8	101.6	166.8	125	178.5	149.7	143.4	171.8	128.7	142	124.5	177.5	10.29	3.93	6.615	0.003562	7.336	13.9	0.1556	0.03223	0.2754	0.1877	0.6843	7.764	6.759	2.77	2.292	3.406	0.1456	8.452	8.05	2.732	0	0	0.003208
HOMEZ_HUMAN.H11MO.0.D	11.78	26.51	13.82	40.99	58.37	32.69	23.93	23.56	19.1	34.07	5.148	2.776	2.203	0.9434	10.06	5.884	6.903	2.809	4.461	67.91	114.5	93.45	21.72	17.39	16.7	28.34	11.61	15.4	13.24	9.708	27.05	13.82	28.31	27.38	0.08368	0.1236	0.009456	9.387	7.019	17.05	6.154	3.429	0.6139	16.6	8.275	1.301	4.664	1.495	3.469
NR1H3_HUMAN.H11MO.1.B	2550	410.2	543.3	878.3	758.2	942.7	783.3	847.2	430.3	566	428.2	422.3	199.8	68.79	750.3	612.1	505.8	516.5	310	669.9	513.1	498.1	695.4	436.2	308	588.7	101.3	230.7	174.2	338.1	730.8	681.3	831.9	760.5	0.1439	31.53	2.388	264.2	125.9	257.7	163.1	274.6	98	351.7	376.4	146	62.32	138.5	43.37
PBX2_HUMAN.H11MO.0.C	55.04	25.51	20.1	34.85	55.86	101.7	134	103.6	34.49	55.24	12.31	54.45	59.77	11.9	29.97	12.96	6.768	8.816	7.779	192.6	138.7	123.2	69.86	53.33	8.128	21.9	9.295	10.09	12.71	0.3032	0.4521	0.01306	0.8707	0.06025	37.86	9.908	7.841	11.8	10.36	3.299	3.583	6.395	8.895	0.1916	1.528	8.698	0.1268	8.93	11.26
ELF5_HUMAN.H11MO.0.A	94.16	49.71	33.8	83.27	88.33	63.73	27.38	74.34	57.32	43.47	25.45	99.63	97.23	43.73	94.55	77.35	50.53	59.72	33.94	135.8	126.4	152.8	105.3	85.53	19.58	26.3	990.7	1285	1274	126	319	918.5	181.5	355.8	118.3	122.2	27.86	494	503.2	492.2	1005	942.3	598.8	1486	993.7	259.3	156.8	190.6	214.6
GCM1_HUMAN.H11MO.0.D	24.47	30.62	27.4	42.2	46.79	71.61	48.77	41.18	23.02	40.94	37.15	10.95	9.132	5.024	20.31	15.53	18.59	7.69	26.51	81.1	77.87	57.54	34.65	22.53	12.96	13.53	45.23	18.66	33.47	14.74	57.2	50.38	16.18	17.92	0.03659	1.985	0.222	23.05	45.88	45.01	44.39	61.51	30.09	24.28	34.88	12.1	51.57	24.19	14.51
KLF6_HUMAN.H11MO.0.A	5.256	11.64	16.27	8.124	13.31	1.882	3.759	8.76	8.072	17.86	2.115	34.06	35.24	41.24	28.02	10.62	17.01	27.1	13.17	15.03	43.24	27.99	3.455	10.43	3.724	6.822	85.23	77.2	97.75	24.56	5.05	10.49	4.481	3.081	60.95	49.87	18.74	75.26	129.6	68.59	69.6	75.41	76.26	82.19	78.59	46.53	118.3	124.8	153.9
HES5_HUMAN.H11MO.0.D	233.5	132.3	122.9	104.5	163	133.9	94.42	78	86.15	135.3	156	53.12	12.82	26.61	83.34	78.16	124.6	147.1	111.8	66.62	175.7	166.8	140.7	95.95	81.62	162.9	45.06	36.01	53.01	74.83	118.5	146.5	152.6	160.8	2.643	14.21	2.267	52.55	19.54	43.62	21.35	32.36	23.09	125.7	87.12	32.48	110.4	155.8	99.49
GLI3_HUMAN.H11MO.0.B	0	0.008722	2.3e-05	0.01004	0.7802	0.006644	5e-06	0.001408	0.02587	0.03755	0.000204	1.019	6.239	13.22	12.11	0.01053	0.01763	0.4219	0.06353	1.012	5.068	0.956	0.1141	0.000487	0.03309	0.04336	60.86	62.17	76.06	13.67	21.01	19.24	64.47	36.12	13.11	10.5	7.831	40	61.91	57.09	55.05	41.95	32.14	25.59	44.19	31.45	59.44	30.24	36.98
HXD9_HUMAN.H11MO.0.D	36.96	9.423	17.71	15.4	48.92	77.39	122	169.9	77.03	85.82	16.56	28.55	4.537	0.01551	61.96	8.337	12.39	2.246	0.000914	195	243.7	227.1	59.2	30.26	0.2185	7.181	0.001575	0.01691	0.447	0.5175	0.1677	2e-06	1.253	0.7322	0	0.000343	0	0.4244	0.7805	0.0302	0.4656	2.276	0.003145	0.009626	0.1247	0.3664	0.09318	1.35	0.2076
NFAC4_HUMAN.H11MO.0.C	87.67	12.13	5.348	55.08	21.58	60.9	27.48	34.86	21.28	20.73	3.233	25.41	23	0.09082	16.99	27.24	17.83	15.39	8.904	51.87	119.9	111.5	53.91	37.73	1.015	6.585	55.7	70.86	50.61	12.54	26.19	48.22	0	1.5e-05	2.414	1.392	0.539	44.15	53.71	122.1	108.7	86.09	53.33	79.14	85.71	20.27	105.2	104.1	57.41
ZN586_HUMAN.H11MO.0.C	76.43	26.64	34.1	58.8	22.28	45.49	32.41	50.69	30.01	28.41	23.1	30.2	9.097	6.971	19.37	23.78	36.26	17.51	21.59	39.78	65.46	65.72	38.89	23.63	24.13	33.78	22.57	41.97	17	8.197	48.99	35.75	6.344	6.83	0.07897	0.02803	0.5971	31.63	23.44	17.39	25.64	24.36	18.84	40.59	41.47	17.68	21.85	34.05	21.75
PO6F1_HUMAN.H11MO.0.D	110.5	20.05	33.91	77.58	64.18	116.8	124.8	136.1	64.36	89.53	57.96	83.92	40.82	1.177	97.56	35.53	47.81	9.344	9.015	200.3	147.9	162.7	89.06	47.43	2.678	16.48	9.026	9.045	16.46	19.72	7.047	2.633	13.07	9.638	0.000224	1.148	9e-06	8.208	12.41	22.71	13.04	13.43	1.088	9.902	8.115	2.137	16.07	24.51	10.48
TAF1_HUMAN.H11MO.0.A	151.3	134.5	110.1	176.7	117.4	159.9	148.5	157.4	82.78	138.4	57.51	139	171.7	49.08	101.8	126.5	80.59	86.05	108.3	175.3	126.1	117.4	141.1	153.8	72.45	106.6	169.2	125.5	154.8	11.24	9.483	51.33	4.482	8.468	52.03	69.95	14.61	137.4	159.4	95.71	160	158.5	159.9	164.7	152.9	50.51	17.62	16.97	52.53
TBX1_HUMAN.H11MO.0.D	0	1.113	5.067	0.02997	1.659	0	0	0.000552	0.4226	1.321	0.1867	8.259	19.58	41.5	8.877	1.514	10.06	10.22	6.718	0.396	7.808	3.787	0.000932	0.5983	4.04	5.462	70.61	53.05	85.85	11.81	2.741	1.196	11.44	4.961	53.85	38.41	16.51	44.43	54.14	26.38	32.14	32.09	48.46	23.17	26.1	26.23	76.34	81.35	121.8
THA_HUMAN.H11MO.0.C	896.3	181.1	202.5	302.9	276.1	401.3	343.3	302.4	212.8	265.9	224.7	181.9	114	78.5	316.4	319.8	198.3	203.6	194.4	199.9	138	177.2	304.5	271.4	133.5	277.4	31.17	62.55	66.43	155.3	338	249.6	419.6	360.9	3.942	31.16	12.05	78.7	55.71	94.95	71.8	63.14	45.12	94.93	121.8	80.96	8.554	35.54	19.29
ZNF8_HUMAN.H11MO.0.C	72.99	8.345	13.32	41.65	8.717	25.9	45.81	14.27	8.882	3.857	29.32	16.49	13.61	3.872	35.98	13.94	8.075	0.5011	11.37	25.86	10.69	26.59	20.18	25.87	7.295	11.55	24.24	11.14	6.373	4.699	17.44	15.35	33.04	26.9	0.382	1.029	0.2444	49.15	22.39	18.15	15.78	14.27	7.012	7.93	13.17	6.247	25.54	19.23	10.41
GCM2_HUMAN.H11MO.0.D	0.2632	9.719	7.094	10.83	9.638	5.299	7.197	5.023	4.469	5.527	6.763	2.687	7.734	3.519	10.14	3.835	7.174	17.98	10.62	10.22	31.14	14.15	4.095	1.996	7.715	15.67	45.86	17.57	25.25	17.48	9.519	12.98	1.568	4.048	0.4799	4.909	0.4153	26.72	27.95	35.62	20.26	36.37	18.55	16.2	12.93	1.904	40.76	13.25	35.25
GRHL1_HUMAN.H11MO.0.D	182.7	96.04	115.9	129.8	109.8	133.5	153.9	125.7	76.84	115.8	70.11	33.54	28.05	10.67	92.55	67.33	87.85	75.85	75.52	133.9	141.3	191	112.6	85.13	57	99.46	69.2	85.05	74.34	23.28	93.89	133.2	27.59	56.83	1.429	3.639	2.486	80.71	63.77	103.1	73.57	105.8	41.46	145.1	104.2	30.81	24.06	42.7	44.25
RXRA_HUMAN.H11MO.0.A	478.3	108.3	160.1	234	185.2	177.9	153	193.5	143.8	162.4	82.63	166.8	120.8	64	236.3	165.3	147.2	150.7	128.5	142.4	151.4	113.2	169.1	137	119.7	268.6	73.15	123.4	114.6	113	161.4	209.2	203.2	166.9	18.88	67.94	23.63	119	81.36	72.69	107.6	115.8	88.3	162.4	143.7	102.5	73.37	119.5	87.95
ZN708_HUMAN.H11MO.0.C	271.1	56.68	74.14	117.3	47.63	156.2	188.3	105.7	102	112.4	35.9	48.91	36.97	12.58	125	85.77	50.46	60.7	70.37	183	149.2	127	103.2	71.73	22.42	33.42	25.51	12.58	26.98	0.9396	25.81	41.46	73.16	38.41	7.001	2.439	0.8439	20.93	26.01	18.61	10.03	25.47	3.98	26.78	28.31	10.6	8.442	11.26	29.23
HNF1A_HUMAN.H11MO.0.C	14.72	3.598	5.329	4.764	44.7	24.21	28.48	51.47	22.16	37.15	17.17	1.621	2.779	0.02193	28.01	3.439	34.05	6.936	0.3598	81.26	156.6	137.1	12.4	1.987	0.4571	1.583	4.326	17.92	24.36	3.279	8.209	7.645	46.14	17.8	0.0407	0.002197	8e-06	4.239	4.924	2.749	6.68	11.73	4.719	8.886	12.67	2.403	0.8306	5.62	12.86
NR4A1_HUMAN.H11MO.0.A	1067	250.7	231.9	468.2	365	518.5	421.6	374.6	177.3	220.1	229.5	316.8	173.7	44.81	261.4	331.6	169.5	208.3	188.4	335.7	222.6	249.5	437.1	375.4	207.8	309.3	106.4	90.71	59.74	95.73	140.6	132	125.9	94.74	0.4081	24.97	2.796	130	77.66	111	113.8	115	97.6	111.6	140.7	78.04	27.93	68.57	21.06
ZN148_HUMAN.H11MO.0.D	0	5.586	4.069	0.1009	9.682	0.000867	0.01475	0.6661	1.506	2.268	0.2662	16.98	28.85	26.41	7.285	4.226	12.06	10.22	7.739	4.996	32.77	15.2	0.7049	3.748	2.311	5.561	81.13	98.65	129.1	12.47	5.471	5.726	7.785	6.1	53.06	42.29	20.39	75.54	74.08	68.29	64.7	56.27	61.13	67.16	62.11	48.23	82.3	82.84	109.6
GATA4_HUMAN.H11MO.0.A	217.8	150	129.4	251.1	217.2	187.3	191.5	164.8	124.5	175.5	144.1	30.9	16.75	9.589	66.12	95.55	137.5	114.3	150.8	118.8	144.8	131.1	157.6	117	105.9	130.6	3.911	1.571	2.145	1.1e-05	3.931	7.284	0.02526	0.004804	0.04363	0.03434	0.9001	3.454	1.36	1.85	0.6806	2.884	0.7739	5.477	6.036	0.4031	0	0	0
RREB1_HUMAN.H11MO.0.D	0	4.243	2.177	0.2252	8.263	0.02588	0.001304	0.009925	0.4068	0.1346	9.2e-05	3.061	13.99	29.98	8.61	0.000238	2.723	1.03	0.3182	0.358	10.97	3.908	0.3334	0.3002	11.2	12.76	84.29	128	128.9	17.41	12.41	25.22	2.069	6.195	37.58	31.63	18.41	52.76	29.63	26.42	36.59	45.38	63.65	57.79	74.67	53.58	39.26	37.34	68.12
NR1I3_HUMAN.H11MO.0.C	358.6	59.22	72.61	141.4	123.5	150.8	136.2	114.1	76.13	95.21	85.28	97.09	60.79	5.832	140.8	109.5	79.06	83.33	67.23	99.88	69.18	92.6	151.2	106.9	50.76	93.89	27.36	57.83	59.82	96.27	194.2	176.7	200.2	215.1	5.7e-05	4.28	1.547	43.63	37.7	41.11	47.44	81.21	33.65	104.1	131.5	31.53	64.72	85.47	23.03
NFAT5_HUMAN.H11MO.0.D	286.7	70.32	74.89	139.2	122.5	181.3	119.6	100.1	89.35	93.95	53.9	127.4	93.62	29.92	142.5	111.1	82.62	86.44	54	176.3	248.5	196.4	150.5	101.7	24.97	63.29	389.7	478.2	486.1	32.26	143.6	400	46.9	113.4	11.3	26.83	4.274	236.7	259.8	276.8	389.3	360.2	280.1	567.9	516.2	114.1	109.2	125.3	117
CLOCK_HUMAN.H11MO.0.C	416.5	209.5	192.8	220.5	293.9	310.1	247.5	244.9	169.8	254	209.8	100.9	38.08	21.26	117.8	137	127	121.7	110	134.7	294	296.7	314.1	202.9	134.6	234.1	28.35	93.7	54.09	90.97	187.4	243.5	191.2	242.3	7.274	8.063	0.9069	29.9	23.86	44.95	50.47	61.71	12.58	198.7	219.9	45.41	128.4	231.1	121.2
TEF_HUMAN.H11MO.0.D	217.8	95.72	79.03	142.3	225.7	315.7	257.7	234	176.4	186.4	117.2	165.2	133.8	25.85	151.6	115.8	61.68	60.76	30.6	194.3	254.8	248.3	304.5	229.2	53.42	121.1	91.69	139	184.5	76.65	102.5	170.1	85.24	82.42	37.96	45.68	3.862	101.4	81.14	122.5	105.8	163.6	119.9	226.3	165.4	93.66	25.48	57.04	39.94
PURA_HUMAN.H11MO.0.D	1.1e-05	1.163	2.704	0.0259	0.4372	3e-06	0	0.000513	0.08795	0.005023	0.001583	3.623	6.519	8.59	4.394	0.3312	1.104	0.5764	0.1285	0.04088	8.035	4.92	4.7e-05	0.03623	0.9465	1.027	34.5	50.52	42.73	6.704	1.073	2.669	0.2501	0.03193	29.94	14.58	7.466	32.54	30.82	29.03	32.3	40.18	26.7	24.82	17.78	16.69	77.99	77.15	107.5
GATA1_HUMAN.H11MO.1.A	171.4	161.1	106.8	214.1	193.4	173.1	199.3	175.6	144	144.5	157.8	38.83	19.73	16.34	71.43	107.1	132.1	128.5	164.4	137.1	135	171.3	147.1	127.5	132.2	145.2	4.403	3.825	4.262	3.2e-05	2.932	11.08	0.2749	0.3093	0.5505	0.4811	0.6562	7.811	3.974	2.554	2.29	7.012	1.853	10.24	8.01	1.327	0	0	0
CR3L2_HUMAN.H11MO.0.D	275.9	180.3	173.2	130.5	272.7	146.9	108	118.4	176.3	176.8	215.9	93.02	67.82	48.43	96.87	121.1	165.9	152.2	98.97	56.57	149.8	163.7	198.7	177.6	162.6	218.9	114.6	167.5	175.1	210.9	227.5	256.5	259.7	268.3	58.16	63.88	29.96	123.7	87.34	97.72	88.2	109.6	86.07	230.1	218.7	93.85	120.7	254.2	216.9
ELF2_HUMAN.H11MO.0.C	175.5	73.29	70.5	97.99	161.6	142.8	93.52	113.7	87.06	81.66	32.59	113.3	120.3	38.83	132.1	109	81.59	81.93	49.64	183.5	168.2	228.1	120.9	144.9	30.63	48.6	1039	1388	1355	143.1	373.5	1049	201	390.9	139.6	150.1	47.58	543.1	590.4	576.4	987	961.8	742.2	1564	1133	318.5	165.9	173	213.4
COT1_HUMAN.H11MO.0.C	530.4	126.1	184.6	263.7	212.2	252.2	191.8	210.2	138.8	192	89.3	190.2	112.5	83.56	188.4	189.4	146	201.4	148.3	152.8	146.2	141.9	248.3	170.1	131.6	254	83.2	126.4	118.1	129.3	192.8	186.6	226.7	182.3	21.48	46.54	24.1	131.6	82.59	106.6	81.91	130.8	91	160.3	146.7	87.84	57.65	102	34.67
EPAS1_HUMAN.H11MO.0.B	318.4	91.39	85.72	86.83	140.8	134.7	77.84	72.18	84.98	123.4	118.5	90.76	60.11	40.74	143.8	134.9	112.2	140.4	89.08	79.45	125.9	124.5	120	116	65.39	112	110.1	141.5	157.4	149.1	185.6	188.9	180.7	162.6	63.96	79.17	27.86	117.3	129.9	141.3	52.83	95.87	68.43	131.9	196.2	78.56	92.24	171.8	203
THB_HUMAN.H11MO.0.C	619.6	127.7	152.9	223.6	209.2	268.8	227.5	260.8	196.8	200.1	162.6	131.6	66.1	63.64	233.8	210.4	154	171.6	106	146.1	97.7	130.6	248.7	154.9	94.12	147.2	48.01	81.36	100.5	128.8	313.1	297.7	395.2	357.2	0.6061	29.31	7.722	102	39.96	131.2	90.64	151	84.3	143.4	177.9	96.95	14.83	54.05	22.07
NR1I2_HUMAN.H11MO.1.D	1201	221.3	241.2	430.4	449.9	421.2	338.4	341.8	186.6	250.1	274.3	204.6	77.8	12.83	356.1	319.8	296.2	190.6	122.1	265.7	168.4	193.4	351.6	274.6	147.6	295.5	49.22	109.2	88.99	232.4	404.7	411.5	336.2	366.3	0.01646	6.71	1.286	111.6	58.34	147.8	83.82	138.9	56.74	204.5	250.7	76.32	155.4	197.9	64.27
SMCA1_HUMAN.H11MO.0.C	31.57	5.261	0.05015	13.97	3.575	6.268	2.048	2.786	2.331	1.68	2.249	0.6972	0.005713	0	7.806	1.544	5.448	0.09862	0.04484	31.75	28.7	19.88	4.235	0.7621	0.003915	0.00793	29.45	70.63	39.6	7.014	20.55	54.65	1.39	14.12	0.0897	9.8e-05	2e-05	35.34	21.14	25.76	53.19	56.37	12.12	65.55	92.4	16.25	34.43	30.92	17.33
GLI2_HUMAN.H11MO.0.D	0.000835	1e-05	1.7e-05	0.004551	0.08739	0.001216	1e-06	0.01706	0.005051	0.03506	7e-06	0.477	0.6554	5.828	15.09	0.01322	0.5631	1.273	0.00406	0.1917	0.923	0.1579	0.008133	3e-06	0.05878	0.223	32.22	37.6	56.84	14.5	19.17	12.02	74.4	32.76	7.832	2.709	5.522	23.64	32.57	33.05	32.06	26.69	15.88	11.3	34.41	19.91	23.31	14.1	10.15
HIC1_HUMAN.H11MO.0.C	149.6	10.22	28.25	70.82	61.52	80.65	69.61	69.1	33.28	51.47	22.94	34.47	9.79	4.027	75.98	39.5	59.76	59.08	25.32	104.6	116	108.9	54.44	14.52	11.83	16.94	3.565	3.656	4.631	5.937	43.1	31.07	94.96	64.19	0	0.2113	0.000303	10.8	4.213	21.73	4.927	5.817	0.02438	1.185	1.516	0.2353	20.22	15.01	5.683
ZN281_HUMAN.H11MO.0.A	0	4.147	2.055	0.01647	2.202	3.7e-05	5e-05	0.01615	0.498	0.3103	0.03815	8.123	39.48	35.89	6.584	0.5437	6.11	4.674	6.629	0.6241	22.53	6.77	0.0827	3.873	3.376	2.743	72.03	94.13	119.3	13.24	0.342	2.126	1.689	1.325	71.13	56.12	29.82	75.81	78.57	38.13	57.55	59.2	69.39	55.88	64.71	45.16	66.24	47.79	95.06
ZN257_HUMAN.H11MO.0.C	212	44.9	51.7	121.6	53.1	129.1	99.85	110.7	63.97	76.28	40.72	73.37	37.07	11.59	92.83	66.23	56.17	68.55	46.54	135.5	127	118.4	89.7	61.78	12.18	30.07	41.18	99.32	85.26	35.27	62.18	95.35	40.59	43.51	7.442	5.019	3.772	69.79	62.24	91.48	115.1	104.1	36.03	102.1	128.4	26.31	59.39	75.02	38.77
EHF_HUMAN.H11MO.0.B	33.78	25.3	5.848	31.79	68.97	34.8	6.937	28.57	19.89	13.72	11.86	43.33	82.68	21.96	61.59	38.19	17.78	22.76	7.78	61.47	66.42	85.14	47.82	52.32	5.251	2.713	1331	1618	1571	177.2	432.8	1143	254.6	511	146.9	164.2	21.09	558.8	613.9	664.3	1199	1141	838.1	1750	1285	337.6	170.2	190.3	217.2
ZBTB4_HUMAN.H11MO.1.D	3.083	18.05	19	18.2	35.65	4.158	7.939	8.867	18.35	14.52	5.286	23.49	27.67	22.19	24.76	13.9	19.69	18.27	16.91	39.67	80.7	59.72	15.12	26.38	12.5	19.08	67.5	49.79	85.86	19.34	9.872	14.23	8.613	5.534	38.95	25.3	20.6	55.03	70.09	64.82	69.83	62.03	59.71	36.79	27.59	20.67	20.93	38.62	57.58
RARA_HUMAN.H11MO.1.A	1633	315.8	365.6	571	516.9	623.5	496.6	533.6	287.3	395.3	304.2	314	109.1	78.43	441.2	401.9	357.6	347.8	220.1	367.2	297.6	291.8	468.2	349.5	242.1	453.4	76.48	129.3	121.9	236.3	475	438.5	578.1	522.9	0.499	26.49	8.227	187	86.95	195	120.9	187.9	71.66	262.1	238.9	88.75	39.75	101.7	43.64
ZNF41_HUMAN.H11MO.1.C	190.4	33.98	48.5	96.99	49.91	88.55	60.11	75.22	38.42	50.69	28.96	48.88	24.43	11.96	112.6	58.42	48.85	45.75	32.82	92.51	114.9	112.6	53	53.27	9.274	46.4	152.3	274.8	353.2	28.14	109.9	314.7	93.82	122.7	2.671	9.289	2.881	105.3	93.44	131.4	270.9	216.7	136	304.1	306.1	60.76	65.62	108.4	82.69
BMAL1_HUMAN.H11MO.0.A	284.3	206.4	153.4	119.3	225	179.1	123.1	76.68	131.6	170.1	195	50.77	21.99	25.12	42.59	80.82	126.8	102.7	148.2	41.73	178.9	183.2	216.8	157.4	163	257.7	27.44	66.63	50.71	161.4	245.3	303	249.2	300.1	11.82	16.9	4.513	36.16	18.17	56.15	28.69	44.41	18.55	242.8	232.2	46.39	177.4	300.3	152.7
ZN214_HUMAN.H11MO.0.C	6.658	14.86	0.9717	23.58	10.1	6.172	18.59	16.19	4.545	15.69	4.123	0.2453	0.02433	5e-06	2.067	0.6966	2.745	0.2246	1.099	42.44	45.89	65.17	5.998	9.321	2.817	2.04	2.334	1.718	0.2294	0.02785	3.727	6.217	0.4964	3.023	0	1.2e-05	0	2.022	3.473	4.534	2.644	6.327	0.2131	2.882	3.408	8.9e-05	1.091	6.926	0.8504
ZN423_HUMAN.H11MO.0.D	137.6	12.69	22.69	67.94	34.99	60.75	50.19	62.3	38.32	44.89	28.42	43.96	12.15	18.53	62.44	47.28	44.45	51.05	48.94	57.55	38.9	63.26	55.25	22.18	15.71	15.66	30.26	4.285	11.62	10.13	27.69	17	67.32	35.02	0.02727	1.762	0.06748	30.64	12.92	12.22	30.13	18.01	15.36	4.076	13.03	4.865	2.983	9.552	1.473
OSR2_HUMAN.H11MO.0.C	231.3	60.46	43.7	140.3	59.23	157.4	155.7	98.54	66.64	74.7	16.86	41.98	39.32	0.01279	23.07	70.68	39.77	46.77	49.88	103.5	106.3	105.3	115.8	63.45	14.09	19.31	27.67	28.02	31.29	0.06543	6.67	15.56	1.26	1.663	5.7e-05	0.09435	0.000474	17.48	15.4	37.22	26.73	24.59	10.08	55.18	33.92	1.774	11.93	9.519	8.74
EGR2_HUMAN.H11MO.0.A	0	2.01	2.808	0.04075	2.447	0	0.000214	0.000127	0.1884	0.08242	0.006608	7.489	27.36	29.01	8.918	0.3617	5.29	3.716	4.988	0.5124	18.78	10.56	0.006115	1.143	1.526	3.892	86.47	80.16	90.27	19.11	0.8061	4.064	0.9876	2	56.8	35.52	30.47	52.39	92.08	31.89	53.15	45.39	57.04	51.73	42.9	58.81	100.4	74.94	136
TBX15_HUMAN.H11MO.0.D	0	0.04028	9.4e-05	0	2.9e-05	0	0	0	0	0	0	0.3273	6.417	19.65	4e-06	2e-06	0.00029	0.001756	0.006291	0	0.1522	0.01275	0	0	0.0144	0.00579	51.59	35.5	54.32	0.8283	0	0	5e-06	0	56.07	31.92	20.57	27.69	64.89	17.15	15.97	25.38	28.44	4.71	8.312	14.97	63.3	45.39	82.25
ZN341_HUMAN.H11MO.0.C	233.2	65.31	97.86	111.5	72.08	138.3	109.7	134.9	78.39	116.5	35.15	126.7	104	55.33	108.5	94.24	74.97	89.29	71.09	151.1	145.3	124.9	122.9	89.35	22.29	91.67	87.03	68.88	105.5	9.052	25.6	47.76	20.56	13.34	27.31	15.78	11.14	79.65	71.91	56.22	96.42	90.28	65.4	104.2	99.77	42.54	12.61	13.05	47.73
PPARA_HUMAN.H11MO.1.B	1508	322.8	326.9	536.1	510.9	523.8	395.9	457.1	233.6	294.2	288.3	290.7	115	68.07	457.5	387.7	322.5	326.9	240.5	286.5	226.9	202.3	418	315.6	295.2	425	106.3	196.4	125	294.5	493	434.5	557.9	514.3	1.334	44.87	7.961	221.5	109.4	183.3	146.1	222.6	110	281	284.3	126.6	131.5	166.4	65.18
FOXQ1_HUMAN.H11MO.0.C	59.34	2.941	8.253	28.16	5.907	31.51	23.81	29.15	11.77	22.03	2.008	16.04	7.897	0.06706	29.27	6.573	6.875	1.499	0.02911	35.27	72.21	56.97	27.14	4.823	0.000178	0.7783	34.43	140.5	121.8	11.58	57.04	130.4	58.02	49.89	0.000179	2.51	0.007301	68.13	38.58	119.3	54.22	78.55	37.48	86.46	91.35	41.32	7.834	7.178	0.7
SRF_HUMAN.H11MO.0.A	108.6	43.08	15.24	88.56	75.56	82.27	83.02	69.2	73.6	49.66	35.58	49.1	23.85	6.097	37.66	16.24	23.97	6.725	9.686	99.4	140.6	89.94	86.36	67.32	26.08	24.5	50.15	97.45	110.9	37.36	64.61	108.5	19.27	19.41	7.637	7.964	5.922	60.24	52.64	66.59	97.86	50.82	53.65	86.02	118.3	27.53	56.99	30.14	29.91
THB_HUMAN.H11MO.1.D	775.8	174.5	220.2	264.6	383	374.4	360.9	389.8	214.2	308.6	218.1	199.3	88.54	53.18	362.8	297.5	216.5	237.5	158.8	280.8	231.7	247.5	333.3	233.8	129.1	224.6	71.68	127.6	134.2	169.7	388.7	344.1	426.3	405.9	20.14	45.32	15.31	117.9	75.38	165.3	113.6	165.3	69.27	204.4	225.5	107.5	22.63	99.42	57.6
BATF3_HUMAN.H11MO.0.B	132.6	12.79	16.48	66.91	95.87	64.4	74.14	100.7	37.01	98.39	26.38	21.77	18.39	0.1113	80.82	37.72	17.96	31.36	12.15	152.8	299.4	307.1	72.67	50.24	0.6994	7.087	195.3	351.4	416.4	33.23	171.9	325.1	106.2	203.5	0.06951	3.605	0.02992	155.7	145.7	154.9	215.6	217.3	138.7	403.7	316.8	80.37	12.1	55.57	31.23
P5F1B_HUMAN.H11MO.0.D	6.075	9.214	2.931	4.65	8.868	38.39	23.35	15.42	24	12.48	4.429	10.59	5.512	1.285	14.89	2.173	1.315	0.9173	0.6586	11.52	10.4	15.15	28.35	21.33	1.218	4.029	1.053	1.008	0.1899	2.737	20.34	7.294	33.26	17.62	0.2098	2.366	0.5479	2.374	1.665	1.166	7.904	4.729	10.71	6.707	5.74	3.048	21.63	39.62	12.26
GABPA_HUMAN.H11MO.0.A	171.1	62.85	58.09	121.3	147.4	188.4	106.9	117.7	74.75	89.95	28.34	124.3	137.6	33.41	120.8	106.4	77.39	99.14	45.24	197	210.5	234.5	137.6	110.7	21.7	40.53	1002	1340	1315	113.5	320.7	1062	166	335.4	130.6	146.8	35.21	547.1	537	514.3	997.2	938.4	711.2	1470	1025	298.4	135.5	158.2	188.7
ASCL1_HUMAN.H11MO.0.A	198.1	155.1	164.3	243.7	250.6	416	414.3	203	220.9	206.7	138.6	122.8	65.75	14.02	68.08	81.19	78.12	84.43	179.7	144.3	239.2	283	397	233.5	110.3	204.3	0.7832	0.0013	0.7	0.03051	0.08246	0.07032	0.1338	0.744	0	0.02738	0	2.206	0.3596	3.898	0.6459	0.1491	0.003207	1.517	0.3507	0.000469	0.001421	0.009255	4.3e-05
REST_HUMAN.H11MO.0.A	241.6	19.02	29.74	76.21	27.53	76.87	74.54	68.42	25.66	47.41	20.35	9.088	0.006709	0.005809	137.1	22.78	32.39	73.29	27.68	112.9	87.9	81.54	27.72	11.88	0.4499	8.168	0.1273	1.013	1.168	3.314	66.7	79.39	144.5	105.6	0	0	3e-06	8.928	4.295	48.37	7.754	18.67	0.0817	24.84	18.85	1.984	1.246	3.968	0.01681
ZN274_HUMAN.H11MO.0.A	50.02	3.368	0.5934	36.03	7.63	6.541	9.144	10.77	2.085	4.007	2.771	3.675	0.1246	0.1989	17.23	4.149	3.035	0.07359	0.3498	18.51	22.01	18.64	7.41	1.275	0.6925	0.01145	2.651	9.937	19.82	0.04767	10.68	22.76	3.287	4.467	0.1384	0.00604	0.01378	11.46	6.784	19.21	11.03	10.44	10.74	13.6	26.94	4.084	14.87	21.44	7.144
ZN418_HUMAN.H11MO.1.D	182.8	47.08	43.39	119.1	76.98	118	140.5	72.7	43.45	38.84	6.537	54.05	52.97	0.09128	31.88	14.67	4.899	5.572	10.72	151.5	107.7	110	83.29	73.06	4.848	21.36	48.21	83.83	100.3	18.39	21.84	71	0.2775	7.75	7.865	1.848	0.2166	63.36	64.24	76.7	80.1	72.07	42.55	157.8	101.6	28.03	22.86	23.6	5.703
ZIM3_HUMAN.H11MO.0.C	86.25	19.93	15.07	61.33	40.41	67	39.38	47.09	6.633	28	6.875	25.69	10.2	0.000374	23.82	7.183	10.29	3.97	1.217	86.76	63.42	95.6	37.56	30.76	2.473	6.22	83.04	175.4	176.4	14.26	77.8	143.6	7.932	36.67	0.02767	3.816	0.011	83.78	76.4	84.41	136.7	106	50.25	192.7	197.2	25.81	22.39	30.79	11.56
ZN816_HUMAN.H11MO.0.C	28.91	12.11	29.51	23.43	27.9	33.04	24.81	23.98	22.32	27.1	4.519	46.19	41.53	32.18	66.87	17.23	14.43	21.72	17.23	37.21	30.23	32.54	31.43	30.46	6.13	14.66	34.92	27.59	54.54	3.968	3.732	6.67	3.808	5.653	13.84	18.09	8.032	13.59	30.06	20	37.36	54.92	16.35	29.82	44.33	19.57	0.00135	0.8593	5.251
ELF1_HUMAN.H11MO.0.A	54.23	25.42	21.46	33.83	79.18	40.1	13.82	33.86	36.76	21.92	18.39	57.06	61.83	22.67	70.31	58.31	41.02	51.91	21.16	95.41	73.05	119.3	64.74	59.47	10.38	7.088	1164	1487	1399	142.8	366.5	1087	207.1	424.6	148.9	152.1	44.02	557.5	570	637.7	1106	980.1	756.4	1672	1123	296.6	156.8	148.6	187.4
ETS1_HUMAN.H11MO.0.A	149.8	48.34	41.21	83.37	102.8	117	83.28	97.67	75.59	81.81	26.42	103.3	132.9	39.56	109.4	94.37	58.87	67.84	25.71	195.6	203.8	214.9	106.3	104.7	24.59	29.41	1053	1334	1263	77.74	312.5	925.4	194.7	369.5	113.6	121.3	31.96	526.8	440.8	491.5	890.3	841.4	515.3	1453	1053	252.9	101.2	108.4	161.4
KLF16_HUMAN.H11MO.0.D	0	0.001402	6.2e-05	0	0	0	0	0	0	0	0	1.051	8.02	15.11	0.000123	0	6.8e-05	0.000107	0	0	0.333	0.01359	0	0	7e-06	0.000294	59.04	41	64.6	5.24	0	3.9e-05	0.01251	2.6e-05	55.02	37.59	19.13	24.97	66.78	34.63	23.76	30.88	31.69	10.81	15.19	17.12	74.97	66.73	100.8
RARG_HUMAN.H11MO.1.B	2273	402.5	498.9	848.4	751.8	916.5	729.4	778.7	410.7	538.7	433.8	353.4	184.4	60.28	672.3	560.2	475.5	472.2	273.3	570.1	511.1	471.4	658.9	445.6	284.2	576.4	82.19	159.9	112.8	233.3	517.4	497	599.6	563.3	0.004603	20.18	1.796	168.3	80.83	172.6	143.8	176.6	64.28	233.7	244	79.87	18.8	62.49	20.26
ZBT17_HUMAN.H11MO.0.A	34.14	32.39	47.62	31.77	17.59	10.32	7.182	30.52	26.58	21.33	7.188	55.14	77.61	72.16	43.43	33.68	34.63	26.4	25.82	30.04	68.61	44.99	36.27	29.55	14.41	28.88	106.7	88.63	103.2	14.73	3.591	19.47	6.675	2.804	83.04	68.95	29.78	72.88	73.35	39.19	61.54	57.2	75.7	95.61	84.59	81.28	50.99	54.69	86.69
TBX2_HUMAN.H11MO.0.D	129.2	2.406	9.155	42.93	9.054	39.92	22.56	24.35	13.25	11.75	11.28	25.2	9.508	11.96	44.86	20.93	8.471	11.39	34.28	12.82	11.1	9.754	47.54	26.18	7.576	7.916	7.133	0.5246	2.18	1.75	8.009	8.138	35.67	15.51	0.01837	0.03264	0.2973	4.417	1.27	4.344	0.2865	1.034	5.694	0.4183	2.951	0.3376	0.9246	5.385	9.096
PRDM6_HUMAN.H11MO.0.C	53.72	6.303	0.2009	17.18	5.198	14.82	6.153	9.462	9.269	9.31	0.5821	20.24	9.85	0.6543	4.324	4.816	9.362	0.8535	0.001754	47.56	50.65	25.45	26.49	9.12	0.1691	0.9097	63.2	93.23	59.14	3.16	32.37	71.87	0.05367	2.221	0.8839	0.03815	0.001782	82.64	74.7	74.29	84.1	56.36	54.26	85.94	95.37	35.7	54.78	41.97	29.24
PBX1_HUMAN.H11MO.1.C	22.42	11.54	17.1	29.45	33.72	72.76	81.44	87.04	20.42	44.39	16.65	21.6	32.09	3.988	25.3	12.92	12.58	7.45	10.19	225.7	127.4	159.8	43.77	35.19	10.89	14.71	3.968	0.000104	0.08566	7e-06	0	0	6e-05	0	15.67	4.804	9.438	0.04107	0.00161	1e-06	0.000109	3.8e-05	0.009602	0	0	0.1007	0	5.6e-05	0.5849
FOXB1_HUMAN.H11MO.0.D	39.6	1.332	1.879	14.01	13.65	34.6	32.92	27.62	11.38	17.32	4.947	26.4	30.05	0.3225	24.55	9.979	2.88	4.44	0.1614	31.08	41.95	51.21	39.97	24.58	0.5918	6.769	30.39	134.8	186.4	29.02	61.23	117.1	56.87	46.36	0.7092	12.26	0.8271	85.31	60.41	109.3	81.61	98.83	59.21	123.4	132.6	62.13	4.457	7.786	3.948
TFEB_HUMAN.H11MO.0.C	524.4	209.1	191	159.2	368.8	189.1	106.8	175.5	176	241.1	225.5	112.9	66.32	64.89	128.3	145.2	214.9	180.7	83.39	61.69	220.4	209.7	252.3	241.9	169.2	275.2	151.2	295.8	266.6	463.1	505.4	635.6	443.2	538.3	40.44	72.44	10.15	219.9	128.1	208.4	159.6	232.8	87.94	499.1	556.7	195.2	277.8	640.9	359.1
NR1I3_HUMAN.H11MO.1.D	1470	268.8	307.8	603.2	612.6	655.4	529.2	519.7	270.9	343.3	335.8	290.9	109.9	19.58	480.6	366.7	316	222	135.8	398	320.1	308.4	466.7	353.4	177.5	395.8	55.08	153.9	134.4	288.6	527.3	513.8	475.8	483.9	0.1931	12.9	1.111	114.6	52.27	160.4	97.23	167.5	62.72	232.8	266.3	92.51	143.5	182.6	47.62
NR2C1_HUMAN.H11MO.0.C	676.5	139.6	129.7	260.5	272	264.4	213	219.4	114.4	136.8	121.6	122.1	30.42	19.48	218.4	166.6	165.9	160.1	108.6	160.4	154	189	244.7	114.6	109.3	177.5	39.15	124	79.24	217.1	338.1	344	340.8	323.6	0.2141	16.66	0.295	111.8	45.54	137.7	75.34	148.6	43.86	176.7	229.9	63.2	70.97	102.7	15.73
PRD14_HUMAN.H11MO.0.A	5.322	14.57	13.38	29.47	12.35	12.42	4.952	5.977	9.797	12.53	23.87	0.9608	0.008709	3.342	4.975	4.197	6.324	2.402	25.31	7.315	5.379	11.01	18.68	10.11	9.309	7.163	3.279	1.337	1.373	4.797	2.431	4.167	0.8136	0.1097	0.09961	0.09032	0.1763	0.3109	0.1207	1.565	1.367	3.49	0.04185	0.6908	0.9347	0.5773	0.7205	11.61	1.289
OLIG1_HUMAN.H11MO.0.D	204.5	22.28	31.64	169.1	70.59	550.5	476	337.5	130.7	85.43	25.61	218.4	130.1	5.484	70.5	32.09	3.168	2.882	28.33	308.8	192.7	199.5	307.4	203.4	36.71	73.55	2.072	18.44	11.88	7.4e-05	1.757	9.713	0.5232	0.4505	0.002839	1.213	0.009884	0.7228	4.698	19.71	17.1	11.54	3.99	13.22	23.32	0.4747	0.4725	1.074	0.5112
HSF1_HUMAN.H11MO.0.A	181.6	70.85	73.22	50.53	88.64	50.38	31.46	38.92	19.66	13.31	45.13	38.32	18.6	5.792	82.09	71.71	62.54	48.87	16.09	48.81	57.34	47.73	79.09	77.53	28.21	43.91	43.7	38.36	59.53	75.14	100.7	129.2	28.1	41.16	8.892	9.44	2.628	77.77	80.81	116.4	78.14	87.7	48.13	66.01	107.8	49.1	77.24	69.3	42.39
ELF3_HUMAN.H11MO.0.A	25.78	16.66	4.753	19.91	37.14	21.88	1.308	15.45	14.45	8.833	3.746	30.48	49.21	7.756	39.31	21.21	10.51	10.09	2.582	42.53	45.53	64.39	20.02	35.26	2.556	0.2924	1083	1423	1376	120.2	401.6	1052	208.8	450	93.53	92.37	9.279	479.8	538.4	602.5	1080	1048	663.9	1582	1103	286.9	135.5	132.8	144.4
ETS2_HUMAN.H11MO.0.B	132.6	36.08	41.56	74.68	57.22	62.13	38.79	45.06	61.45	57.66	10.93	83.51	65.64	19.89	74.39	46.27	59.69	61.91	21.7	107.4	159.4	141.1	70.03	52.12	15.43	23.22	430.6	597.4	452.8	25.14	103.1	304.2	31.76	87.94	29.02	38.41	10.36	233.8	239.9	195.6	422.6	394.9	232.3	604	449	91.46	42.44	88.44	83.42
OVOL1_HUMAN.H11MO.0.C	246.3	52.54	49.7	129.8	95.88	182	116.5	128.6	60.13	79.6	40.34	96.2	53.35	8.124	111.8	73.91	34.02	33.09	40.64	142.9	109.3	122.2	141	116.6	23.53	41.62	64.74	69.39	43.68	16.17	15.75	53.92	12.03	11.18	7.294	25.53	2.269	50.66	47.46	50.6	55.94	38.33	50.34	90.88	85.87	38.44	12.41	10.64	3.847
ZBT7A_HUMAN.H11MO.0.A	0	0	0	0	0	0	0	0	0	0	0	0	0	0.04143	0	0	0	0	0	0	0	0	0	0	0	0	0.01312	0	1e-06	0	0	0	0	0	11.15	12.62	3.022	0	0.000154	0	0	0	1.1e-05	0	0	0.000604	0	0	0
RARG_HUMAN.H11MO.0.B	880.4	111.1	186.3	337.8	259.1	303.5	245.3	201	162.7	235.4	103.6	122.3	49.85	9.358	268.3	219.9	146.6	207.9	92.97	217.6	267.9	317.8	235.3	144.3	51.32	199.2	27.16	144.7	108.8	92	251.2	282	301.7	362.2	2e-06	1.222	0.006994	67.58	40.77	81.24	83.88	80.74	22.88	138.3	137.6	55.8	1.029	59.61	24.57
HXC12_HUMAN.H11MO.0.D	21.93	2.331	0.4451	11.73	24.86	43.52	35.32	58.73	12.68	44.27	0.6649	21.12	8.268	0	38.32	3.233	3.28	0.0724	0.000819	74.39	119.9	116	22.01	5.554	0.01466	1.005	9.754	26.63	44.49	0.6551	6.116	7.987	6.024	1.365	0.006109	0.1618	0.02575	26.21	7.904	11.21	27.71	9.584	11.19	16.03	16.7	14.14	4.257	10.52	5.905
GLIS1_HUMAN.H11MO.0.D	0	0	0	0	1.8e-05	0	0	0	0	0	0	0	0.02561	8.044	0	0	0	0	0	0	0	0	0	0	0.000394	0	22.33	21.49	32.08	4.099	0.00031	2.3e-05	0.3645	2.1e-05	3.691	8.011	1.474	8.083	6.019	6.281	6.329	14.09	1.601	1.511	1.734	1.337	6.71	11.01	2.985
CUX2_HUMAN.H11MO.0.D	4.6e-05	0	0	0.0384	0.00013	7.262	8.61	4.898	0.01278	0.212	0	3.136	5.322	0.07758	0.1082	0.01381	0	1e-06	7e-05	33.92	3.314	3.326	0.06894	0.001199	0.000254	6e-06	5.152	0.8353	0.1897	0.3223	4.8e-05	0	0.157	6e-06	4.22	0.1774	1.213	0.2412	0.4436	0.4881	0.1637	0.5469	2.389	0.001145	0.000208	0.9923	0	0.01671	0.000388
FUBP1_HUMAN.H11MO.0.D	39.81	8.237	3.038	17.59	24.65	5.431	7.932	18.41	8.249	24.77	0.05251	4.916	8.459	0.006522	30.27	10.04	3.171	5.869	0.003175	34.57	63.73	41.09	16.23	7.888	1.292	2.475	53.5	125.4	102	16.49	40.11	100.2	17.6	25.46	1.833	2.451	0.03055	107	55.4	102.3	67.94	77.94	40.32	96.57	125.6	43.18	1.513	4.319	4.22
RARB_HUMAN.H11MO.0.D	1103	202.4	252.3	423.5	423.5	424.2	357.4	391.1	233	294.7	209.1	185.4	63.24	40.25	352.2	312.2	244.5	254.3	149.1	257.7	176.4	190.2	268.8	203.1	152.6	293.9	55.53	119	132.7	256.7	530.4	543.5	613.7	598	0.05082	20.48	4.546	122.1	52.3	213.8	98.75	214.5	55.59	261.9	254.3	89.09	71.75	135	41.04
VDR_HUMAN.H11MO.1.A	763.7	197.4	187	363.5	405.4	336.4	279.1	311.3	167.3	226.7	200.5	180.4	67.23	34.54	260	234.4	208.5	132.5	131.3	204.9	158.1	107.4	223.2	218.7	169.7	279.7	77.49	125.5	90.43	253.9	410.3	395.6	397.9	413.5	9.2e-05	15.39	0.05381	130.3	67.94	137.6	132.7	176.5	54.33	191.5	185	78.76	88.51	102	15.75
WT1_HUMAN.H11MO.0.C	13.76	10.72	21.85	7.502	8.66	0.6076	0.4922	4.961	4.466	6.749	1.006	17.08	26.73	16.32	19.46	9.462	12.56	10.43	10.48	8.115	32.38	28.77	4.735	3.707	1.759	9.495	67.02	62.08	93.96	2.608	1.321	7.812	1.729	2.215	40.01	37.89	9.583	54.7	84	43.76	80.81	66.85	65.77	83.14	65.81	27.09	32.94	22.61	48.55
RORA_HUMAN.H11MO.0.C	1591	233.1	331	658.7	579.3	762.2	610.4	578.2	347.5	471.4	325.9	278.7	80.36	27.21	484.9	394.9	374.7	329	106.9	560.4	674.2	610.1	437	341.9	142.3	414.8	48.98	161.9	107.5	176	441	385.1	424.1	435.5	0.000732	4.047	0.9243	107.3	29.52	122	51.32	169.2	32.58	236.3	215.9	52.76	6.826	33.21	13.27
PRDM1_HUMAN.H11MO.0.A	164.1	46.34	35.3	136	96.48	90.54	97.52	57.43	45.42	52	18.88	45.12	42.97	19.9	102.2	58.13	57.2	37.68	28.3	109.6	97.55	106.7	103.3	63.07	14.66	26.09	141.8	155.7	190.1	2.661	55.83	147.3	12.98	31.7	5.913	13.03	3.844	89.98	86.08	97.21	164	135.3	120.3	297	232.7	34.87	17.26	59.36	47.94
ZN320_HUMAN.H11MO.0.C	0.3129	0.05262	0.24	0.04377	0.4577	0.8102	0.3676	0.3801	0.3472	0.3404	0.00327	6.212	4.64	2.539	0.8225	0.000293	0.12	0.1244	0.6065	3.554	7.785	4.417	0.04259	0.8025	0.00249	0.4554	5.165	7.73	1.663	5.778	0.112	0.05953	0.008473	0.01419	2.125	0.5524	1.264	6.1	3.368	1.979	6.626	6.166	0.4211	0.4327	2.119	2.253	0.6525	0.6188	0.3943
ZN263_HUMAN.H11MO.0.A	71.72	21.06	39.24	20.72	23.05	19.63	17	22.96	22.48	34.95	10.52	26.26	30.77	17.53	39.31	15.72	28.06	34.17	24.35	46.81	81.49	72.97	26.23	11.9	8.79	23.11	50.55	53.3	77.69	2.687	9.781	20.97	13.24	6.832	11.94	15.71	9.312	43.69	56.21	31.31	60.52	59.58	39.27	63.58	49.41	23.61	10.61	17.06	45.81
MCR_HUMAN.H11MO.0.D	68.77	27.3	18.16	35.68	27.93	68.83	58.76	54.95	30.7	35.8	36.11	22.14	8.976	4.267	30.7	13.24	20.89	9.742	21	75.75	44.81	44.96	65.16	31.74	17.64	30.02	16	12.61	6.489	6.842	27.58	49.45	68.34	84.54	8e-06	1.057	0.02822	23.74	15.47	39.32	29.23	48.48	6.357	35.47	18.82	5.173	0.4273	2.234	0.01683
HNF4G_HUMAN.H11MO.0.B	134.9	7.994	16.99	42.47	20.11	5.288	10.41	17.74	9.972	8.149	6.469	4.101	0.4004	14.23	28.77	22.1	29.65	21.49	8.168	19.6	12.57	13.58	4.707	1.604	8.728	5.447	12.39	34.64	5.582	87.99	155.1	171.8	203.8	167.7	0.004346	1.073	1.804	33.08	15.62	41.7	35.04	65.01	17.28	51.05	53.42	22.93	19.41	40.38	2.122
PPARG_HUMAN.H11MO.0.A	221.6	61.31	81.5	88.47	144.2	90.22	77.17	66.55	74.76	72.78	44.05	86.06	45.29	35.48	98.11	37.93	65.88	59.39	56.07	72.49	124.1	97.84	111.3	56.18	47.99	142	29.44	35.28	51.81	43.15	95.74	85.15	98.82	99.85	10.94	10.85	8.142	28.87	12.04	19.89	26.02	47.25	13.62	36.42	19.91	28.95	12.51	31.38	17.8
LMX1A_HUMAN.H11MO.0.D	0	0	0	0	2.799	6e-06	1.42	12.72	0.5789	10.89	0.001977	2.3e-05	0	0	5.835	0	0.04896	0.000272	0	49.12	54.54	50.84	1.7e-05	0	0	0	0	0	0	0	0	0	23.64	0.6794	0	0	0	0	0	0	0	0	0	0	0	0	0	0	0
IRX3_HUMAN.H11MO.0.D	62.76	0.6588	1.529	28.89	8.531	26.32	23.12	12.09	7.897	5.349	0.1882	22.27	1.458	0.0895	6.908	7.103	2.863	1.85	0.04277	7.937	9.932	10.81	34.46	30.16	2.496	7.601	3.018	28.43	29.59	20.07	58.34	57.39	48.54	39.77	4.6e-05	0.005788	0.009107	15.88	13.34	47.85	30.78	32.4	6.536	37.72	65.58	6.258	19.74	37.62	12.03
ESR1_HUMAN.H11MO.1.A	2529	371.7	508	903.6	786.7	975.9	798.9	863	437.8	612.7	476.2	400.4	145.5	53.75	684.6	551.5	496.3	453.4	217.9	563.6	493.8	548	770.2	430.4	221.7	528.5	53.27	126.1	101.3	220.3	566.5	546	586.4	603.9	1e-05	6.789	0.4285	125.9	38.58	141.9	73.26	186	25.96	233.1	224.4	65.62	1.788	57.12	5.28
VDR_HUMAN.H11MO.0.A	100.6	15.6	26	64.78	46.78	39.25	25.21	22.22	19.85	25.94	14.08	10.9	3.516	2.036	68.37	24.65	29.51	17.79	18.71	22.13	27.19	10.96	31.18	12.78	24.5	46.99	4.046	9.184	10.85	18.55	52.96	30.15	92.03	61.45	0.000252	0.1331	0.000655	10.87	5.297	6.754	0.8694	26.51	1.329	13.94	10.9	3.846	0.8646	2.133	0.06499
KLF15_HUMAN.H11MO.0.A	2.404	3.642	4.482	0.9376	2.669	0.2249	0.03764	2.83	0.8613	2.61	0.05334	14.74	35.43	23.52	12.3	3.631	6.116	7.496	1.828	3.194	10.13	5.366	1.08	1.783	0.794	2.019	58.1	56.57	57.89	3.774	0.169	1.99	3.932	0.9485	65.15	36.58	18.8	54.95	67.27	39.7	41.01	52.33	40.25	53.06	42.66	37.02	28.02	29.74	64.93
HNF4A_HUMAN.H11MO.0.A	39.58	2.229	3.231	15.86	5.936	0.5687	1.198	1.83	0.3168	0.185	1.218	0.4819	0.00721	2.215	8.945	6.26	5.766	7.509	1.11	6.273	0.2745	0.3034	0.4602	0.1112	0.5987	0.2012	5.359	28.69	2.024	93.8	119.1	119.5	115.9	119.4	0.000321	0.6163	0.9049	12.59	12.1	40.76	23.18	63.42	11.44	31.76	34.39	23.06	19.08	28.55	1.63
ZN394_HUMAN.H11MO.0.C	18.86	1.289	0.01304	4.933	0.01625	4.866	3.498	2.39	0.08274	0.005333	0.001255	1.058	1.507	0.000253	4.124	0.3181	0.000879	8.3e-05	6.6e-05	2.748	1.005	3.704	5.262	4.256	2e-06	4e-06	4.966	1.995	3.37	0	2.15	5.419	0.2587	0.7273	4e-06	1.5e-05	0.000262	3.621	5.342	7.568	10.44	7.003	3.697	10.66	7.106	3.843	9.221	5.128	2.457
FOXJ2_HUMAN.H11MO.0.C	128.5	28.45	20.28	61.7	32.89	55.76	43.92	65.58	23.37	53.19	9.541	34.28	7.814	0.1833	48.83	13.77	10.77	6.075	1.315	81.27	94.76	83.8	59.06	25.79	1.354	8.969	45.89	233.4	269.5	20.96	101.2	242	30.09	49.8	0.1087	4.016	0.02245	151.9	80.42	201.1	113.8	176.6	84.09	258.5	208.6	79.47	2.932	2.05	0.5822
HEY1_HUMAN.H11MO.0.D	89.24	112.4	81	43.97	111.5	42.28	29.27	27.07	53.04	90.92	124.3	31.61	8.073	15.79	34.5	40.42	95.05	114.6	90.14	7.902	64.19	68.71	83.92	67.79	104.5	139.7	32	21.64	13.8	83.78	61.73	84.95	125.2	114	19.19	18.14	8.305	21.63	11.65	10.97	3.016	17.07	8.364	78.4	62.9	18.96	49.32	109.8	66.76
SNAI1_HUMAN.H11MO.0.C	11.1	178.9	119.2	79.96	180.3	142.5	130.3	42.65	127.1	98.29	161.9	43.05	23.23	31.52	6.971	66.36	89.2	70.33	226.9	15.37	70.41	84.36	155.4	145.3	209.6	217.7	0.3106	0	0	3.087	0.005759	0	4.705	0.6175	1.8e-05	1.536	0	0.6462	2.043	4.373	0.003992	0.01563	0.000388	0	0	3e-06	0.5917	0.003152	0
PATZ1_HUMAN.H11MO.0.C	6.57	3.493	8.131	2.08	2.746	0.2133	0.3813	5.37	0.7511	2.893	0.1794	14.14	27.1	14.45	8.475	2.831	10.14	3.517	0.7962	3.789	13.27	13.47	0.5728	2.533	0.8387	1.735	25.05	19.65	32.16	0.03265	0.0124	0.9665	4.1e-05	1.4e-05	29.33	19.72	10.14	22.56	44.39	13.82	40.74	37.89	19.86	18.72	11.84	14.46	13.44	7.089	37.69
ZBTB6_HUMAN.H11MO.0.C	54.26	5.464	5.958	32.14	4.43	39.56	46.46	24.56	6.319	8.111	2.659	20.89	10.71	2.229	15.27	9.234	10.62	10.81	12.44	30.14	17.12	24.78	17.61	31.2	1.185	1.538	2.822	1.207	0.4539	1.393	0.7004	0.05528	0.699	0.000888	0.04343	0.04937	0.8125	1.663	11.16	9.549	5.555	6.205	4.589	7.541	6.677	4.913	13.82	8.564	11.44
HMGA2_HUMAN.H11MO.0.D	0	0.5013	0	0.06757	1.308	0.5715	5.828	10.19	1.007	4.546	0.000973	0.2581	0.02546	0	0.1478	0	1.6e-05	0	6e-06	37.08	41.93	49.8	0.9667	0.8397	0	0	0.8555	1.616	0.4611	2.634	0.08776	7.6e-05	0.01698	2.1e-05	0.01434	0.06159	0	0.05001	4.77	1.406	0.343	2.202	0.01704	3.7e-05	0.1015	0.1888	2.933	0.3558	0.03929
RARA_HUMAN.H11MO.2.A	519.9	116.4	150.9	279	290.9	230.4	194.3	189.3	156.1	200.1	172.7	112.1	61.87	31.02	201.7	161	173.1	175.2	120.3	133.5	162.5	170.3	193.2	127.4	121.2	241.8	43.65	43.02	69.93	79.22	185.1	202.6	240	233.5	1.859	14.63	6.143	68.07	24.37	64.65	25.77	67.9	20.12	98.56	89.98	48.15	19.79	30.79	10.05
FOXF1_HUMAN.H11MO.0.D	74.58	5.444	2.723	23.95	10.47	21.07	18.97	23.86	7.019	16.69	1.331	12.2	0.7408	1.3e-05	31.1	6.603	2.01	0.3977	0.1644	44.15	65.25	62.43	22	7.972	9.8e-05	0.03413	33.52	234.7	288.9	18.55	115.7	222.1	50.08	63.4	6e-06	1.475	0.00353	111.9	66.51	194	115	153.2	68.89	233.4	200.9	60.61	3.124	1.492	0.07684
HSF4_HUMAN.H11MO.0.D	100.9	34.89	27.15	14.1	23.53	4.215	3.357	6.862	0.3332	0.2957	10.8	9.077	5.198	0.0887	27.94	22.09	21.92	14.26	2.03	6.018	13.03	12.18	25.2	24.61	9.075	15.25	13.91	16.1	37.54	52.58	96.23	122.9	14.95	39.78	0.8285	3.675	0.4802	31.66	70.74	96.91	30.3	68.19	28.54	30.95	58.35	22.42	42	37.75	5.813
BHE40_HUMAN.H11MO.0.A	99.54	114.5	71.13	23.9	106.8	36.88	11.22	11.12	37.51	46.2	98.23	2.455	1.844	10.34	6.727	20.72	50.06	37.29	44.96	0.08072	34.1	33.56	63.13	63.59	84.05	139	27.96	42.7	45.27	172.9	196.7	310.4	191.8	275.7	19.37	9.526	6.986	33.26	21.14	51.46	29.38	38.1	4.803	195.3	214.7	53.16	252.1	407.6	233.2
ZN524_HUMAN.H11MO.0.D	0	0.001773	0.1928	0.003402	0.001966	0	5e-06	1e-06	0.02824	0.03642	4e-06	3.253	1.055	10.69	0.9079	3e-06	0.009368	0.1135	0.03743	0.000206	0.2274	0.09403	9.5e-05	0	0.3321	0.6131	3.083	6.206	10.88	6.868	2.934	1.354	7.861	2.342	1.641	2.587	2.352	4.565	2.604	2.869	1.142	6.735	2.582	0.6753	2.009	6.813	8.259	20.41	19.55
COT2_HUMAN.H11MO.0.A	1014	163.9	205.1	341.2	338.6	328.6	253.5	229.3	147.9	165.5	180.3	178.9	69.49	28.72	256.6	294.3	202.5	189.1	112.1	158.1	148.6	116.8	275.9	208.5	175	305.8	49.97	127.5	88.25	249.8	388.4	400.3	432.7	409.7	0.0112	16.93	1.912	110.4	59.13	130.7	86.1	172.6	69.47	183.2	220.2	73.61	58.36	95.09	20.7
TBP_HUMAN.H11MO.0.A	158.9	50.13	34.78	106.4	34.42	102.7	79.77	101.2	29.07	29.38	27.37	37.4	64.32	1.608	46.79	59.37	7.95	4.184	12.75	84.41	28.58	23.15	94.26	97.29	25.05	21.96	50.9	12.65	11.43	10.23	7.896	15.61	0.1885	0.3604	19.55	12.35	5.785	41.74	12.02	5.328	40.86	10.07	24.25	15.52	13.86	12.35	7.188	8.029	5.504
HXA1_HUMAN.H11MO.0.C	141.8	33.25	47.29	89	52.55	171.4	148.2	127	52.72	110.4	26.09	68.69	83.78	12.59	62.98	39.55	22.93	16.94	40.26	194.5	124.9	187.4	64.18	54.37	15.09	42.61	1.833	0	0.02749	0	0	0	0.01504	0	3.992	3.338	2.284	0.1999	0.007661	5e-06	0.000701	1e-05	0.000483	0	0	0.04492	0	0.001172	0.003918
FOXF2_HUMAN.H11MO.0.D	66.16	13.12	12.09	30.24	5.394	32.27	11.94	17.29	5.973	7.722	2.533	16.53	10.86	0.02442	28.67	6.574	2.638	4.844	1.322	6.866	8.073	16.69	26.97	17.14	1.031	3.939	7.658	116	162.9	14.26	58.42	123.9	39.81	28.92	0.002728	0.1693	0.4405	61.15	41.6	101.8	50.72	69.51	43.55	137.1	122.1	54.15	2.035	0.3849	0.4786
HINFP_HUMAN.H11MO.0.C	62.84	22.84	21.86	51.14	27.4	41.62	13	19.85	15.82	11.42	27.15	27.89	33.6	13.18	13.75	53.1	33.34	31.41	23.64	22.34	25.32	30.75	31.8	39.17	11.85	4.779	86.65	76.06	90.83	40.55	33.26	75.57	26.45	32.83	21.68	10.96	4.58	66.43	76.41	89.18	80.72	109.8	80.88	78.62	90.22	16.49	12.61	16.57	20.6
TYY2_HUMAN.H11MO.0.D	0	49.02	6.153	44.42	24.46	59.85	37.53	19.24	27.9	19.46	11.9	44.82	95.08	45.16	2e-06	4.704	3.517	0.02688	33.35	32.77	12.02	32.38	47.96	66.07	16.44	15.73	41.95	0	1e-05	0.006318	0	0	0	0	59.57	42.72	23.88	11.96	29.48	0.1209	6.853	1.295	33.52	0	0	2.318	0	0	0.0147
ZN467_HUMAN.H11MO.0.C	35.42	4.839	14.51	6.049	4.043	2.236	0.3753	9.601	3.614	7.039	0.3215	23.74	31.35	22.64	40.14	4.73	14.74	16.44	8.291	18.04	20.38	10.85	8.27	1.869	3.474	21.23	36.47	24.31	47.32	0.0459	0.2764	4.278	12.95	4.917	27.56	24.37	16.39	24.07	30.54	4.328	23.11	23.78	22.9	30.6	24.31	15.1	2.542	10.63	34.29
CDX1_HUMAN.H11MO.0.C	76.51	0.3785	0.02369	49.26	0.3999	54.8	34.54	13	2.349	2.689	0.35	29.52	19.53	0.3297	7.403	6.772	2.3e-05	2.7e-05	0.101	8.235	0.1993	0.1684	24.38	31.84	0.3998	0.8932	12.86	2.386	2.086	0.2027	0.01096	0.2308	0.000305	0.08992	0.643	6.235	0.005986	7.831	4.072	1.684	5.951	1.68	10.37	2.158	4.299	0.544	1.662	2.759	1.15
ETV3_HUMAN.H11MO.0.D	113.4	28.61	16.45	33.72	17.18	70.14	58.61	33.98	22.54	13.5	15	51.62	17.6	2.172	31.65	24.11	5.861	6.046	14.35	23.1	9.171	16.57	45.33	29.24	7.886	22.34	19.4	6.947	2.573	0.8537	6.087	7.141	3.621	1.041	1.573	0.7584	2.324	20.56	9.813	9.229	10.3	5.414	23.53	17.91	4.711	3.152	3.169	5.892	4.74
ZNF41_HUMAN.H11MO.0.C	103.6	14.51	7.977	50.49	18.39	42.88	29.53	31.75	24	20.93	3.162	6.18	3.879	0.03432	57.62	18.93	24.17	20.18	2.563	70.83	111.4	97.08	23.58	16.34	0.7128	8.782	21	51.77	50.89	0.07124	13.43	40.9	12.39	20.22	0.005961	0.349	0.01367	10.47	21.88	22.05	57.25	43.71	16.91	55.44	37.27	2.584	0.05137	6.093	0.637
ZN680_HUMAN.H11MO.0.C	0.9794	6.705	1.23	2.456	2.885	0.1325	0.6462	0.9083	1.234	1.356	3.929	0.1485	3e-06	2.4e-05	1.036	0.4439	5.451	0.279	0.01527	1.075	9.9	15.2	0.07128	2.04	0.06446	0.008677	6.509	22.51	17.37	3.994	9.484	21.97	8.538	10.38	3.2e-05	0.000578	0.02077	4.697	9.872	15.15	20.62	32.31	5.525	26.74	26.91	3.065	3.943	4.576	2.825
ANDR_HUMAN.H11MO.0.A	51.52	0.7244	0.2292	7.147	6.168	9.298	15.52	19.99	12.76	6.534	0.0864	12.83	3.876	0.01777	31.54	5.681	0.09626	0.007414	0.000325	31.93	17.82	28.32	8.29	7.054	0.000614	0.5727	13.39	39.86	92.18	3.806	27.84	43.75	21.3	22.69	0.001652	0.3169	0.00498	29.39	11.8	34.06	50.96	45.57	9.659	51.43	46.28	33.74	0.04098	1.219	0.000341
HXC6_HUMAN.H11MO.0.D	0.8349	0	0	0.0079	1.545	4.825	3.974	11.52	1.295	8.083	0	4.641	6.602	0	6.117	0.1335	0.02713	0	0	32.03	77.51	59.54	0.9685	0.07215	0.000846	2.4e-05	8.205	60.39	70.34	0.02242	2.026	6.66	25.68	13.42	3.7e-05	0.1251	0.01542	14.18	8.794	23.14	18.67	22.52	5.729	18.46	16.92	7.296	1.855	9.111	2.473
ZN816_HUMAN.H11MO.1.C	102.6	6.123	15.92	29.18	29.92	61.22	34.14	30.82	11.14	11.84	10.54	30.46	19.31	4.178	65.8	11.46	12.69	11.87	6.53	46.3	35.45	36.77	38.91	29.88	1.418	12.23	24.48	18.15	30.5	0.1304	12.49	9.505	13.59	10.8	0.05952	0.3771	0.000373	4.74	15.44	11.32	22.83	30.73	7.377	34.49	23.97	1.704	0	2e-05	1.8e-05
NR4A2_HUMAN.H11MO.0.C	1202	174.7	156.6	330.4	293.6	383.9	266	262.8	97.38	142.4	161.1	228	69.32	12.03	282.6	242.5	157.1	164.3	98.51	197.7	105.5	130.6	314.7	222	132.2	198.6	12.25	55.38	41.3	98.06	193.8	145.5	191.4	153	1.999	8.07	3.694	63.88	18.06	68.46	39.72	61.12	24.87	67.37	108.9	39.37	3.688	36.11	5.077
EOMES_HUMAN.H11MO.0.D	31.23	22.3	9.105	15.13	21.07	3.179	2.352	1.301	6.803	4.692	33.39	8.295	5.014	9.694	11.57	13.72	26.85	21.41	49.91	6e-05	1.343	0.8098	21.99	4.408	10.47	19.69	25.53	0.2198	1.222	0.0427	0.297	1.088	14.09	14.91	0.06826	2.676	0.1577	0.1368	0.05582	0.06726	0.0382	0.05455	1.548	1.705	0.2413	0.01954	0.3147	2.045	0.9713
SPIB_HUMAN.H11MO.0.A	60.19	24.76	13.57	33.88	19.79	57.32	30.16	32.9	26.57	30.02	9.538	73.67	87.01	21.75	96.17	34.9	20.69	19.14	10.45	63.29	68.22	52.56	43.66	71.94	6.535	5.008	625.7	744.8	709.2	43.39	146.1	490.5	111.3	205.3	71.34	82.32	14.19	316.9	284.7	262	563.9	553.4	468.6	907.1	586	146.6	11.81	35.46	52.45
VEZF1_HUMAN.H11MO.0.C	10.14	4.778	5.452	2.428	1.163	0.06849	0.002887	1.301	1.015	2.396	0.1631	22.45	31.31	19.57	22.1	2.881	4.438	9.186	3.809	3.98	10.98	7.708	1.965	1.025	0.8583	9.284	32.75	25.9	45.39	0.03915	0.005929	0.8623	2.203	0.1528	33.48	22.78	15.01	23.88	34.91	7.804	22.03	25.69	31.97	41.58	21.41	18.8	5.766	6.178	33.98
RARG_HUMAN.H11MO.2.D	428	82.91	118.9	182.7	200.2	161	136.6	138.8	84.78	109.5	81.91	80.8	46.1	28.32	177.8	181.4	126.4	122	118.8	80.47	77.13	81.8	186.8	91.69	113.1	172	45.99	38.72	47.81	65.81	147.5	127.9	238.4	187.5	1.371	1.128	1.607	79.91	27.56	50.05	54.85	53.26	23.47	72.64	91.24	50	9.987	16.03	3.892
TEAD3_HUMAN.H11MO.0.D	7.602	2e-06	0	0.08666	0	1.684	0.02944	0.06911	3.2e-05	0	0	4.296	0.07536	0	0.04457	0.002322	0	0	0	0.01787	0.5254	0.08499	1.664	0.3221	0	0	5.489	15.71	51.5	7.48	20.29	34.01	0.8723	1.605	0	1.5e-05	0.001165	31.43	36.52	44.92	39.13	49.46	7.395	22.68	26.65	11.02	107.6	38.84	41.32
NFAC1_HUMAN.H11MO.0.B	34.31	0.5657	0.003661	8.525	0.1828	4.236	0.9533	0.1825	0.3146	0.05074	0.000641	5.609	6.054	0.02238	6.26	0.9512	0.02584	0	0.003834	19.27	13.57	13.48	10.69	2.539	1.2e-05	0.0106	34.63	36.09	16.33	0.005422	1.756	16.71	2e-06	0.000163	7.8e-05	0.003011	0.07535	30.02	32.62	25.01	51.63	28.98	28.56	43.8	77.46	2.383	7.17	7.878	1.323
MLX_HUMAN.H11MO.0.D	88.8	162.9	101	33.48	145.3	43.65	22.06	14.46	75.13	87.51	174.5	15.53	2.03	30.35	8.936	31.02	94.66	76.38	111	0.2133	37.79	40.17	91.75	74.29	164.4	201.7	13.66	17.69	12.56	142.6	147.7	208.1	237.1	257.4	7.596	22.07	2.414	24.88	12.79	21.36	13.94	24.98	10.84	152.1	149.4	37	111.6	220.4	102.2
NR4A3_HUMAN.H11MO.0.D	792.5	143.5	137	198.6	195.7	234.6	126	146.2	63.31	101.9	136.1	114.8	49.45	37.51	188.2	177.3	139.3	132.8	103.3	84.11	71.51	68.33	188.8	132.4	113.2	148.4	23.38	42.17	26.9	103.5	143.7	113.1	176.5	126.2	0.5545	13.38	1.381	57.58	21.61	39.92	24.46	27.23	37.3	52.96	90.33	40.08	4.896	19.91	1.053
PPARA_HUMAN.H11MO.0.B	114.3	24.69	25.91	41.12	70.12	41.35	42.98	41.91	30.67	28.56	20.99	52.27	11.92	12.44	45.09	15.01	25.85	13.38	18.84	38.12	68.67	50.43	44.62	25.82	16.77	51.39	7.188	13.14	15.98	18.65	49.35	49.08	34.69	45.3	2.037	1.548	2.586	14.47	2.353	6.933	13.9	31.6	4.416	7.38	3.818	5.915	1.743	15.66	2.875
PO4F3_HUMAN.H11MO.0.D	1.667	0	0	0	0.6211	4.965	3.024	23.1	0.2492	2.859	0	17.37	3.975	0	21.49	0.01605	0.02721	4e-06	0	70.43	67.74	64.91	0.4017	0.001689	0	0	0.000539	0.002039	0.06424	0.00282	0	0	3.134	0.001815	0	0.003468	0	0.02075	0.003689	0.001202	0.09084	0	0.000126	0	0	0.000661	0	2.9e-05	0.001937
PO4F1_HUMAN.H11MO.0.D	0.7614	0	0	0	0.01564	1.451	0.3379	10.84	0.000606	0.1231	0	19.09	2.96	0	11.02	0.003147	0.000136	0	0	33.99	36.61	39.95	0.1509	6.4e-05	0	0	0.000244	0.02708	0.1216	6e-06	0	0	1.811	8.5e-05	0	0	0	0.2108	0.00262	0.00881	0.08531	0.000497	0.004593	0	0	0.04131	0	0.000171	1e-06
TYY1_HUMAN.H11MO.0.A	0.6031	54.11	9.255	81.44	33.03	102.2	61.21	42.73	44.01	26.1	19.53	64.24	103	25.4	0.5349	19.1	7.195	2.392	43.36	61.79	30.66	43.45	71.15	84.55	21.08	8.947	40.82	0.005567	1.196	0.01604	0	0	0	0	11.84	24.9	17.32	33.08	49.02	16.68	21.54	16.29	31.24	2.2e-05	0.0001	3.74	0	0	0.05443
HXB1_HUMAN.H11MO.0.D	57.13	16.97	31.16	43.43	22.06	93.11	105.6	67.17	32.99	28.25	11.55	69.33	85.82	18.52	38.93	12.71	5.463	5.35	16.95	90.83	71.54	95.77	52.9	40.87	12.02	33.14	0.5733	0	0.000236	0	0	0	0.02436	0	9.769	10.38	15.38	0.1596	0.2184	0.000986	1.1e-05	0	0.000167	0	0	1.804	0	0	0.000787
SNAI2_HUMAN.H11MO.0.A	5.364	85.14	71.05	65.52	94.14	107.4	157.8	32.03	66.59	60.85	83.96	30.23	17.59	18.02	6.475	17.33	38.61	37.64	131	5.396	43.4	68.59	129.1	92.73	112.5	121.6	2e-06	0	0	0	0	0	7.7e-05	0	0.000175	0.01589	9e-06	0	0	0	0	0	0	0	0	0	0	0	0
NR2E1_HUMAN.H11MO.0.D	13.69	0.01637	0	0.3567	0.541	3.905	0.01072	0.04573	0.0585	0.001048	0.003341	7.248	1.274	0.07222	5.554	0.1959	0	0.000176	8e-06	2.39	2.797	4.233	4.035	2.007	0.000402	0.05191	10.29	83.73	92.66	3.411	6.896	17.3	36.98	24.28	0.1173	0.9962	0.1191	21.52	13.84	34.68	28.57	14.71	30.29	47.49	58.77	9.305	0.1641	13	5.967
MYF6_HUMAN.H11MO.0.C	22.47	99.58	81.61	77.99	116.1	240.9	205.4	79.02	110.8	72.53	91.46	37.79	32.54	12.03	0.2737	20.25	21.54	13.66	131.4	26.4	50.85	93.69	194.1	144.7	114.9	126	0	0	0	0	0	0	4e-06	0	0	0.000421	0	0	0	0	0	0	0	0	0	0	0	0	0
THA_HUMAN.H11MO.1.D	1489	254.4	273.7	536.6	546.4	686.1	522.5	531.8	272.2	385.8	348.4	282.1	123.4	57.53	387.9	391.9	248.7	283.1	210.2	307.8	277	248.4	504.5	368.7	199.4	387	44.87	105.2	72.94	199.6	410.3	375.4	450.6	441.3	2.046	18.33	5.758	95.37	32.67	110.6	59.76	122.5	40.08	170.3	228.8	65.75	0.5651	53.57	6.249
SPI1_HUMAN.H11MO.0.A	36.61	14.7	6.235	24.89	18.66	25.33	11.37	22.57	13.29	17.66	2.049	49.71	75.13	20.9	67.21	21.48	13.49	15.44	5.17	54.37	54.27	43.64	32.31	46.77	3.259	1.775	706.7	875.5	867	44.73	143.1	537.3	117.1	234.9	77.79	76	12.92	368.9	351.2	281.9	613.7	637.8	501.9	1016	641	181.2	8.27	35.96	42.03
HXB2_HUMAN.H11MO.0.D	89.72	32.86	23.81	2.148	19.52	0.9915	0.9811	2.473	0.0579	0.01588	8.243	4.329	2.95	0.02118	21.5	14.97	14.26	10.88	0.3639	1.085	3.606	6.002	14.34	11.67	4.379	13.91	2.901	7.833	24.44	57.9	103.2	121.1	35.34	72.59	0.3628	1.071	0.2121	24.06	39.34	85.95	21.1	51.7	8.23	29.93	37.77	22.72	25.5	17.99	0.375
SCRT1_HUMAN.H11MO.0.D	0	62.29	27.61	28.61	84.91	29.84	36.71	4.33	42.43	23.35	69.75	3.875	5.483	19.42	0.03587	3.892	40.1	17.27	116.8	1.22	36.86	28.92	45.27	35.07	68.36	77.48	16.78	1.375	1.969	6.218	0.8059	0.00444	4.482	1.372	0.1995	2.453	0.07845	7.024	1.465	2.172	0.3619	2.452	0.1313	0.1555	0.04897	0.2225	1.3e-05	7e-06	0
MAZ_HUMAN.H11MO.0.A	1.97	0.2253	3.391	0.4367	0.7395	2.3e-05	0.000333	0.1929	0.1434	0.437	0.002577	9.108	21.9	24.94	8.62	0.7139	5.517	2.618	2.388	1.23	7.682	3.628	0.2078	0.03695	0.008993	1.151	31.14	33.25	66.81	0.732	0.01809	3.567	3.023	0.3095	41.53	18.18	20.97	16.69	28.1	8.508	38.46	25.36	26.23	42.65	28.09	30.26	3.999	4.827	30.56
MNX1_HUMAN.H11MO.0.D	3.519	0.1677	0	0.1131	0.000965	1.175	0.1059	0.01025	7.3e-05	0.002053	5.2e-05	3.213	0.000801	1e-06	0.1624	0	0	0	0	0.2279	0.03557	0.4761	0.8693	0.05467	7e-06	0.000131	6.9e-05	2.7e-05	0.00859	0	3e-06	0.009026	0.02626	0.000133	0	0	0	0.371	0.003529	0.001513	0.0421	0.2927	0	0.2614	0.008928	0.001049	0.000917	0.003586	0.000471
IRF7_HUMAN.H11MO.0.C	87.68	5.319	1.153	32.58	8.839	36.74	28.6	25.96	6.012	5.522	0.2488	56.33	23.2	0.3441	42.51	18.11	2.479	2.023	1.08	31.83	39.62	28.17	28.42	38.99	0.1393	0.5601	95.48	108	124.7	1.22	44.03	148.3	28.93	38.66	0.1198	2.875	0.2881	90.96	71.72	76.75	120.5	77.16	105.3	262.7	174.4	36.67	1.785	9.851	5.436
HXC10_HUMAN.H11MO.0.D	0	0	0	0	0	0	0	1e-06	0	2e-06	0	1.8e-05	0	0	6e-05	0	0	0	0	0.02286	0.007926	0.06587	0	0	0	0	0	0	0	0	0	0	2.073	0.000232	0	0	0	5e-05	0	0	0	0	0	0	0	1e-06	0	0	0
MEF2D_HUMAN.H11MO.0.A	1253	267	237	538.4	390.3	706	603.5	665.4	293.9	307.5	200.9	218.9	141.9	10.07	340.7	337.1	158.9	130	108.5	385.4	436.9	421.2	550.1	449.6	127.3	274.1	69.38	229.9	220.1	25.18	177.6	314.3	63.2	100.3	1.046	11.01	0.000574	153.8	41.25	91.85	151.7	132.8	69.73	336.1	300.9	59.79	1.148	7.312	9.27
TBX4_HUMAN.H11MO.0.D	6.893	10.22	1.536	3.739	14.78	0.02844	0.007612	0.05634	3.121	0.04577	20.78	3.151	2.194	21.52	15.23	6.68	13.33	17.21	44.02	0	0.06841	0.6449	10.41	7.838	14.9	9.563	37.4	2.671	9.003	3.178	8.142	9.265	50.57	18.07	3.837	2.896	0.5416	16.59	7.714	4.433	2.259	0.4257	4.843	2.872	0.5888	7.034	6.3	12.68	5.581
PIT1_HUMAN.H11MO.0.C	0.1501	0.000828	0	0.01039	0	0.9782	0.04041	0.02418	0.06352	1.9e-05	0	2.475	0.4986	2e-06	1.345	8e-06	0	0	0	1.871	0.187	0.786	1.228	1.003	0	0	4e-05	0.000236	0.001489	0	1e-06	0	0	0	0	0	0	0.0785	0.000838	0.008777	0.2364	0.000231	0.001453	0.000138	0.0001	0.000303	0	0.09781	7e-06
HXB13_HUMAN.H11MO.0.A	11.24	0.000542	1.9e-05	4.623	0.01112	14.33	4.363	8.472	0.09898	1.938	4e-06	13.55	16.82	2.3e-05	12.7	0.03261	2e-06	0	0	19.16	11.75	5.918	4.303	5.076	0.000508	0	9.891	58.59	40.79	4.046	0.08593	1.179	0.00047	1.4e-05	2.746	1.151	0.6621	36.38	27.26	32.63	60.52	30.2	34.53	25.13	13.84	8.315	0.5627	1.849	3.89
ZFP42_HUMAN.H11MO.0.A	7.867	24.01	4.545	67.97	5.721	78.66	44.92	30.64	11.93	7.151	0.8927	51.36	65.52	16.55	0.01469	1.431	0.000588	0.000275	7.573	35.54	13.5	27.44	45.33	49.55	2.409	1.03	13.31	0	0	7e-06	0	0	0	0	11.79	15.43	7.168	2.716	3.816	0.0891	2.76	0.2671	7.045	0	0	0.244	0	0	0.000387
MYBB_HUMAN.H11MO.0.D	27.74	24.38	15.16	40.28	8.608	13.25	20.63	3.587	10.18	8.966	14.52	3.731	0.7778	0.4659	8.035	9.293	11.19	4.196	15.99	2.945	4.415	7.137	23.37	25.89	12.22	11.7	0.9096	0.7349	0.1648	0.03377	0.02708	0.1988	0.2723	0.009348	0.003762	0.01209	0.07327	0.5857	0.428	0.8021	0.1157	1.339	0.531	0.001157	5.1e-05	1.811	0.2699	3.386	0.1388
ZN384_HUMAN.H11MO.0.C	1e-06	0	0	0.07281	0.000136	0.002124	0.000697	1.8e-05	0.000115	0	0	8.866	5.515	2.343	0.000828	0.00303	0	0	0	0.3858	1.881	1.24	0.03711	5.44	3.6e-05	0	14.41	14.99	11.28	1.503	6e-06	0.03154	0	0	12.04	4.49	3.467	10.79	14.76	17.4	5.193	18.65	7.652	0.4935	2.454	1.612	15.57	12.61	6.26
HSF2_HUMAN.H11MO.0.A	35.92	19.98	9.246	0.09206	4.18	9.1e-05	1e-06	6e-06	1e-06	0	2.673	1.45	0.002606	1.8e-05	4.604	2.927	3.073	1.714	0.2014	1e-06	1.9e-05	0.001854	0.863	9.779	0.31	2.648	2.643	1.252	9.83	34.68	49.31	58.3	10.85	35.43	0.0232	0.00183	0.1324	12.54	25.18	39.04	9.063	30.31	9.454	12.18	18.87	9.804	17.92	5.994	0.02656
IRF3_HUMAN.H11MO.0.B	69.65	13.38	9.145	42.3	18.58	43.92	12.38	18.13	6.114	18.04	0.9309	25.4	29.86	4.744	36.51	15.77	11.5	14.54	2.217	47.96	41.25	42.74	31.38	22.15	1.941	3.685	184.1	202.3	179.8	0.2461	30.47	104.6	6.4	24.15	8.42	18.01	2.884	93.81	84.19	61.63	158.7	138	139	335	197.2	41.58	0.8425	6.042	13.06
GATA3_HUMAN.H11MO.0.A	40.39	9.936	4.403	46.34	13.14	18.91	13.33	24.08	12.09	13.31	22.24	6.754	2.042	1.057	7.862	12.16	12.95	7.612	7.31	35.85	23.27	28.57	24.84	10.6	6.262	3.383	0.02199	8.956	5.257	0	0.000674	0.08513	0	0	9.6e-05	1.8e-05	0.002831	5.278	8.698	5.126	3.96	4.73	1.908	1.603	0.3379	0.3629	0	0	0
NKX28_HUMAN.H11MO.0.C	244.6	2.781	6.691	28.77	1.693	7.392	1.325	0.6899	0.000481	0.000232	9.191	7.539	0.357	3.056	4.876	9.633	4.243	3.496	3.969	0.001013	0	0	8.545	1.438	6.643	3.699	0	0	0	0	0.3321	0.000869	6.011	0.1512	0	0	0.000189	0.002068	7.6e-05	0.01115	0	0.01368	0	0	0	3e-06	8e-06	0.000833	0.000924
RARA_HUMAN.H11MO.0.A	104.5	1.759	6.972	22.55	9.602	4.079	2.563	3.369	0.378	0.137	2.983	24.32	0.8401	5.358	17.42	10.22	8.508	10.95	12.2	0.04048	3e-06	0	5.63	0.3509	8.494	45.34	0.1101	5.637	5.791	32.33	76.03	53.13	139.9	88.34	0.004039	2.465	1.004	12.99	2.692	16.56	6.804	13.24	5.047	22.45	14.83	7.149	9.129	6.341	0.9644
HXD11_HUMAN.H11MO.0.D	0.5038	0.000116	0	0.0134	0.06383	6.053	7.851	16.17	0.6754	10.54	0	0.6658	1.824	0	13.22	0.002965	5e-06	0	0	33.39	43.8	43.6	2.992	0.1808	0	0	0.01671	1.725	13.6	0	4e-06	1.8e-05	0.09747	0	1e-06	0.001436	7e-06	5.33	0.999	1.276	6.715	0.1238	0.3927	0.1787	0.03165	0.1901	1e-06	0	0
STF1_HUMAN.H11MO.0.B	494.3	8.736	41.43	72.32	25.69	86.39	26.82	38.71	12.77	27.19	35.28	20.71	1.79	4.032	65.06	62.35	37.14	35.03	4.568	25.54	5.632	9.365	29.47	18.85	12.38	30.88	0	8.466	0.9973	26.09	91.71	85.5	181.6	115.2	0	0.000732	0.03351	11.88	7.209	42.69	1.752	11.43	2.33	14.7	21.23	9.712	0.007739	0.3933	0.0824
BC11A_HUMAN.H11MO.0.A	44.87	15.09	3.619	30.21	6.792	32.31	12.8	11.99	5.535	11.08	0.06876	21.14	23.7	2.646	44.7	11.69	7.206	5.506	0.1549	54.34	38.52	44.12	23.8	21.11	0.1191	1.247	378	470.7	422.5	2.808	72.36	266.3	29.19	79.08	14.17	11.46	2.617	181.4	195.4	149.3	335.4	301.1	250.6	660.2	448.5	68.41	0.6081	5.396	13.25
ZN784_HUMAN.H11MO.0.D	0	0.1295	0.3772	0	0.04399	0	0	0	0	0	0.01486	0.00072	0.7683	19.35	0.7212	7e-06	0.02518	0.03698	2.964	0	0	0	0	1e-06	1.937	1.173	16.59	2.668	0.2966	1.639	0.002846	1e-06	2.386	2.249	3.885	8.421	3.475	4.035	4.315	1.312	0.6581	0.03652	2.527	0.08331	2.103	6.55	2.263	7.307	17.68
COT2_HUMAN.H11MO.1.A	392.3	39.55	70.32	121.2	100.2	135.5	95.82	82.35	47.18	51.73	24.31	88.74	20.58	27.63	90.81	90.78	47.43	81.53	38.82	48.89	32.71	31.27	98.63	57.45	69.3	125.3	16.16	55.47	31.5	71.74	134.8	134.4	177.6	141.6	0.405	2.49	2.643	53.84	7.451	41.72	24.19	57.37	22.28	61.01	80.51	28.33	1.608	25.89	2.245
IRF4_HUMAN.H11MO.0.A	41.3	7.148	2.391	24.94	6.546	26.12	12.14	11.91	3.085	2.67	0.09659	17.4	13.7	3.895	32.59	10.63	3.992	0.6156	0.718	29.22	21.31	24.6	37.77	15.08	1.078	0.7577	342.6	381.1	310.5	4.23	59.6	252.3	27.56	60.69	20.01	8.027	1.708	164.5	173.9	110.2	270.7	204.7	235.5	555.7	311.2	67.74	0.7481	3.541	7.467
SCRT2_HUMAN.H11MO.0.D	0	22.13	6.465	10.22	45.75	12.73	14.19	1.638	20.83	7.13	24.32	2.036	1.476	8.173	0.001069	2.152	22.44	16.05	54.4	0.5097	11.16	20.23	20.48	22.84	40.75	21.3	17.91	3.976	3.921	2.293	0.5295	0.05179	0.4386	0.4204	0.04281	1.599	0.000453	2.717	6.861	5.179	0.469	1.489	0.08477	0.2324	0.8281	0.5218	0.001699	0.006043	1e-06
RXRG_HUMAN.H11MO.0.B	282	38.85	46.77	77.9	69.36	54.13	39.57	23.6	13.46	26.13	45.88	40.26	4.334	27.36	83.61	69.98	51.3	58.06	43.48	12.23	14.87	9.825	55.18	33.39	41.97	48.18	8.041	26.62	13.19	69.1	106	102.2	188	134.8	2.434	11.65	2.773	39.94	18.19	45.96	27.98	45.86	14.5	21.74	37.77	26.06	2.373	18.89	0.2292
NR2C2_HUMAN.H11MO.0.B	207.9	15.59	26.85	51.52	42.18	33.51	31.77	15.52	4.916	17.52	24.25	17.48	2.389	0.3772	31.15	28.4	39.69	30.58	17.07	4.119	8.954	3.337	25.72	34.77	14.4	19.31	0.01572	0.5003	0.3275	17.55	46.4	17.08	88.02	55.57	0.1778	0.6386	1.706	0.971	0.2842	10.55	0.1923	9.522	0.1546	3.513	4.826	4.052	1.017	2.771	0.7729
HNF6_HUMAN.H11MO.0.B	0	0	0	0	0	0	0.0035	0.000127	0	0	0	0.000733	0.1073	8.9e-05	0	0	0	0	0	11.7	0	0	0	0	0	0	7e-06	0	0	0	0	0	0	0	0.3559	0.000201	0.1155	0	0	0	0	0	0.000288	0	0	0	0	0	0
ARI3A_HUMAN.H11MO.0.D	0	0	0	0	0	0	0	6e-06	0	0	0	2e-06	0	0	0	0	0	0	0	0.000225	0	0.001682	0	0	0	0	0	0	0	0	0	0	7.844	0.001307	0	0	0	0	0	0	0	0	0	0	0	0	0	0	0
CPEB1_HUMAN.H11MO.0.D	0	0	0	0	0	0	0	0	0	0	0	0	0	0	0	0	0	0	0	0	0	0	0	0	0	0	0	0	0	0	0	0	0	0	0	0	0	7e-06	0	0	0	0	0	0	0	0	0	0	0
ERR1_HUMAN.H11MO.0.A	1522	112.4	151	312.9	179.3	317.8	164.6	184.5	41.74	76.24	120.3	154	37.26	4.745	243.5	242.3	142.5	158.9	66.44	73.66	14.02	46.42	217.4	145.8	105.9	161.3	1.7e-05	0.3704	0.1295	13.52	72.57	49.23	138.5	98.03	0	0.01184	1.2e-05	6.197	0.2695	6.226	0.0379	2.398	0.000685	6.862	12.79	0.1148	0	0.001566	0
ERR2_HUMAN.H11MO.0.A	1523	101.8	139.9	304.1	172.6	285.6	132.3	174.7	46.28	83.24	136	143.1	19.28	10.61	209.1	242.4	145.3	167.7	65.45	59.72	21.17	27.88	200.6	130.7	86.35	180.4	1e-06	0.501	0.1314	15.26	62.64	32.73	149.5	83.86	0	0.001631	0.000166	5.832	0.5824	6.391	0.03053	4.04	0.000115	0.518	7.477	0.9478	0	0.001535	0
ERR3_HUMAN.H11MO.0.B	1555	156.3	183.6	429.3	291.5	461.1	308.3	266.1	124.4	151.9	213.4	233.5	61.18	20.55	281.2	330	189.3	183.2	110.1	146.4	49.43	57	300.3	282.5	153	265	1.316	13.22	1.965	38.1	79.11	76.91	137.1	113.6	0.6649	12.29	0.09208	15.62	3.42	29.23	5.421	17.2	4.448	16.33	38.48	15.29	0.4021	21.02	3.197
EVI1_HUMAN.H11MO.0.B	12.37	0.8084	0.01194	9.948	5.033	2.014	4.661	4.184	2.26	5.459	5.226	0.1017	0.001499	0.005703	0.1811	0.9638	0.5483	0.07627	0.8802	2.55	0.2757	0.2662	1.115	0.906	10.49	0.8057	0	1.1e-05	0.002049	0	0	0	0.003713	0	0	1e-06	1.8e-05	0.0201	0.000637	0	9.9e-05	9e-06	1e-06	0	0.000239	3e-06	0	0	0
FIGLA_HUMAN.H11MO.0.D	0	17.58	4.144	0.3678	6.874	0.2014	0.178	0	3.014	0.001356	19.03	0.03735	0.002729	10.53	0	4e-06	0.4715	0.006124	54.3	0	0	0	3.283	12.72	34.4	20.94	0	0	0	0	0	0	4.8e-05	0	0	0	3e-06	0	0	0	0	0	0	0	0	0	0	0	0
FOXD2_HUMAN.H11MO.0.D	0	0	0	0	0	0	0	0	0	0	0	0	0	0	0	0	0	0	0	0	0	0	0	0	0	0	0	0.4105	1.503	0	0	0	0.118	0	0	0	0	7.3e-05	0.02211	0.1928	0.05177	0.02622	2e-06	0	0	0.000338	0	0	0
FOXG1_HUMAN.H11MO.0.D	0	0	0	0	0	0	0	0	0	0	0	0.06062	0.000273	0	0.01112	0	0	0	0	3e-06	0	3e-06	0	0	0	0	4.69	36.34	46.97	0.1678	3.896	21.7	2.149	1.024	0	0	4.9e-05	32.71	9.263	22.63	15.48	12.89	5.226	25.02	22.46	14.48	0	0	0
FOXJ3_HUMAN.H11MO.0.A	2.436	0.005838	3e-06	0.000164	0.09586	0.1282	0.000164	0.2902	0.02169	0.211	0	1.531	2.306	1.5e-05	3.014	0.01183	0	8e-06	0	3.299	2.231	4.744	0.2006	0.01683	0	0	26.59	95.36	126.5	1.557	18.11	67.97	31.93	21.63	0.00087	0.3545	0.02822	70.33	32.23	75.88	44.36	31.12	23.63	88.35	76.08	34.74	0	0	0.002776
FOXJ3_HUMAN.H11MO.1.B	0.8992	1.9e-05	0	0	1.2e-05	0	0	0.003499	0	0.000823	0	0.4341	0.2849	0	0.111	0.01117	0	0	0	0.02776	0.2575	0.09905	0.000174	8e-06	0	0	13.82	40.33	101.6	0.3635	18.14	47.77	29.91	21.1	1e-06	0.3148	2e-06	46.06	20.9	42.99	37.51	36.86	27.29	49.62	35.54	36.33	0	0	5e-06
FOXL1_HUMAN.H11MO.0.D	0	0	0	0	0	0	0	0.0001	0	0	0	0.003719	0.00017	0	0.01505	0	0	0	0	0.004451	0.03533	0.00167	0	0	0	0	0.1921	35.89	56.89	0.05375	1.337	14.5	7.938	4.314	1.9e-05	1.5e-05	9.3e-05	21.03	8.656	25.22	15.37	14.16	5.806	21.74	15.9	11.88	0	0	0
HMGA1_HUMAN.H11MO.0.D	84.64	0	0	3.019	0	17.06	4.953	12.92	0.005766	0.003518	0	13.67	2.83	1.4e-05	14.52	0.5669	0	0	0	5.001	0.4917	0.2374	13.02	2.001	0	0	0.005477	11.75	21.79	5e-06	2.809	13.89	8.053	0.4915	0	0.001827	0	30.46	17.75	19.53	21.23	21.29	7.577	24.5	16.86	1.551	0	7e-06	3e-06
HXA11_HUMAN.H11MO.0.D	0	0	0	0	0	0	0	0	0	0	0	1.3e-05	0	0	0	0	0	0	0	0	0	0	0	0	0	0	0	0	0	0	0	0	0.001601	0	0	0	0	0	0	0	0	0	0	0	0	0	0	0	0
HXC13_HUMAN.H11MO.0.D	1.088	0	0	0	0	0.06631	5.8e-05	0.001062	0	0	0	1.224	5.071	0	0.0331	0	0	0	0	0.000538	0	1e-06	0.01224	0.005775	0	0	1.515	0.7256	10.95	0	0	0	0.000188	0	8.2e-05	0.000181	0.2779	5.11	5.186	1.139	6.874	2.222	3.95	0.002443	0.6219	0.9057	0	0	0
HXD12_HUMAN.H11MO.0.D	0.01831	0	0	0	0	0	0	3.9e-05	0	0	0	0.7275	0.02828	0	8.2e-05	0	0	0	0	0	0	0	0	0	0	0	0	0.05029	2.096	0	0	0	0.001668	0	0	0	0	1.925	0.1805	0.001315	3.174	0.00515	0.167	0	3e-06	0.01137	0	0	0
ID4_HUMAN.H11MO.0.D	0	1.731	0.01306	0	0.008743	0	0	0	0	0	3.592	0	0	0.5585	0	0	0.01982	0.004369	20.62	0	0	0	0.002015	6.5e-05	5.939	2.1	0	0	0	0	0	0	0	0	0	0	0	0	0	0	0	0	0	0	0	0	0	0	0
IRF1_HUMAN.H11MO.0.A	3.915	2e-06	0	2.296	0.7224	0.305	0.01224	0.01496	0.000143	0.000646	0	0.9293	0.4603	7e-06	3.267	0.006266	1e-06	0	0	1.155	1.182	0.8622	0.1506	0.0354	0	0	131.7	215.8	207.4	0.002456	37.35	216	28.8	61.73	0.04354	4.058	0.1553	100.4	58.92	79.18	190.1	139.4	134.5	376	200.7	36.2	0	2e-05	0.03492
IRF2_HUMAN.H11MO.0.A	7.554	0.001415	0	3.25	1.876	0.6005	0.04675	0.008558	0.002227	0.000481	0	2.492	2.314	0.005952	7.168	0.0299	0.001665	1.1e-05	0	2.015	1.374	0.6306	2.018	2.858	0	0	143.7	162.3	165.9	0.02427	25.53	174	21.63	49.16	0.06985	6.268	0.1712	93.26	59.03	70.51	164.8	126.8	145.6	354.7	210	35.06	1.3e-05	0.0244	0.2564
IRF5_HUMAN.H11MO.0.D	12.13	0.08823	4.7e-05	3.262	0.2149	2.016	0.5471	1.581	0.08716	0.01842	0	1.45	1.633	0	2.017	0.1477	0.00032	0	0	6.421	2.626	2.094	3.248	1.479	0	0	15.05	15.08	42.48	0	0.114	26.54	0.2464	0.006392	0.005719	5.4e-05	0.08982	22.8	16.71	6.168	40.27	14.95	27.66	80.36	39.73	1.815	0	0.000334	0.1188
IRF8_HUMAN.H11MO.0.B	13.85	0.06792	3.6e-05	3.528	1.077	8.909	0.7888	3.362	0.03086	0.04809	1e-06	8.469	3.929	0.7576	16.3	0.4869	0.1842	0.05445	0	8.998	12.05	13.81	7.365	4.668	0.000435	1.9e-05	310.2	332.7	280.4	1.151	45.42	255.3	18.76	56.39	11.03	13.26	0.8995	124.4	146.6	93.21	257.3	216.6	184.6	523.5	322.2	47.62	0.000491	0.132	2.126
IRF9_HUMAN.H11MO.0.C	35.72	0.2196	1e-06	7.865	2.812	14.02	4.704	0.924	0.3082	0.1961	0.000108	7.201	6.699	0.007149	9.193	1.401	0.983	0.001112	0	6.115	6.502	7.47	6.095	5.035	4e-06	1.2e-05	106.6	100.3	118.1	5.974	40.69	176.5	20.69	45.93	0.3578	4.291	0.1376	81.92	63.39	78.11	136.3	114.1	118.5	262.5	180.5	32.67	0.2995	0.3624	1.093
MEF2A_HUMAN.H11MO.0.A	994.4	191.5	179.3	426.5	271.5	582.7	530.1	513.5	235.3	231	129.9	193.9	116.9	5.43	248.8	249.7	82.17	67.6	39.46	317.4	318.7	338.7	476.9	357.7	84.02	191.7	40.36	175.4	223.2	19.11	118.8	242	40.16	77.55	0.4506	4.053	0.000125	142.4	45.57	75.28	113.4	106.8	58.64	285.1	252.8	66.15	0.000134	1.292	0.365
MEF2B_HUMAN.H11MO.0.A	817.2	152.9	115.1	330	251	496.9	439.8	457	182.3	213.9	117.2	155.6	104.9	0.5553	234.6	207.4	63.58	49.65	26.13	264.2	292.7	276.4	418.2	296.1	52.66	125.3	44.3	168.8	154.6	13.49	85.91	203.4	24.32	44.95	0.8225	3.094	1e-06	137.7	40.35	64.26	106.5	83.7	59.25	263	216.9	47.81	0.002818	0.2154	0.01813
MEF2C_HUMAN.H11MO.0.A	1109	228.9	196.6	472.1	307.1	615.7	561.5	581.7	254.6	244.2	137.7	221.1	118.9	4.431	292.4	281	85.23	76.68	46.55	362.6	374.4	382.1	521.1	389.9	89.53	205.5	45.46	203.3	217.6	17.27	154.9	268	47.75	82.53	0.7342	6.403	0.000675	155.2	64	84.65	123.7	128.9	60.41	315.9	274	65.12	0.01536	2.381	2.112
MESP1_HUMAN.H11MO.0.D	0	0	0	0	0	0	0	0	0	0	0	0	0	1.298	0	0	0	0	0.7532	0	0	0	0	0	1.319	0	0	0	0	0	0	0	0	0	0	0	0	0	0	0	0	0	0	0	0	0	0	0	0
NR1H2_HUMAN.H11MO.0.D	92.08	1.089	1.511	8.153	3.656	6.751	0.9495	2.662	0.02955	0.01588	1.565	5.999	0.5081	1.545	7.255	16.52	0.8553	5.702	1.522	0.001027	0	0	3.789	8.258	3.624	8.306	0.1614	1.443	1e-06	8.621	7.812	5.951	40.57	17.03	0.0576	0.006153	0.507	5.293	0.03947	2.716	0.0139	6.499	0.283	0.009686	0.4011	0.7321	0	0.000323	0
NR2E3_HUMAN.H11MO.0.C	3.967	0	0	3.1e-05	0	4.7e-05	0	2e-06	0	0	0	1.41	0.01097	1.9e-05	4.1e-05	2e-06	0	0	0	0	0	0	0	0.09452	0	0	1.052	4.008	3.385	0.002427	0.000993	6.104	2.94	0.5446	0	0.000357	9.4e-05	9.579	2.702	2.163	3.913	0.3063	6.733	7.236	1.917	5.033	0	0.000189	0.007265
NR2F6_HUMAN.H11MO.0.D	99.84	3.687	13.63	35.3	18.07	23.51	13.97	8.721	2.473	5.159	7.804	10.5	2.126	0.581	15.83	8.319	10.52	1.476	3.628	11.05	6.568	3.771	14.13	9.604	1.195	7.888	0.6911	0.1316	0.007558	0.5772	8.619	9.77	25.7	12.24	0.08329	1.5e-05	0.1758	1.347	0.8572	0.1425	3.817	5.195	0.06848	0.5797	15.43	2.113	0	0.004703	0
NR5A2_HUMAN.H11MO.0.B	551.2	5.262	29.76	87.48	21.75	88.53	35.82	37	11.23	15.68	27.6	28.66	3.927	2.218	76.18	75.08	24.83	31.27	4.009	13.88	1.944	9.584	34.48	16.45	7.441	33.4	0	2.233	0.09456	6.869	55.62	50.4	173.2	87.28	0	2e-06	0.00269	2.447	3.993	21.06	0.7924	7.318	0.1855	2.849	2.612	1.981	0.000208	0.4441	0.009591
NR6A1_HUMAN.H11MO.0.B	241.9	1.422	2.115	24.6	0.3212	5.522	1.365	5.137	0.009444	0.006429	7.283	14.57	0.1805	0.05679	26.16	17.9	2.468	1.789	0.3412	8.1e-05	0	0	5.72	16.81	0.1925	3.865	0	8e-06	0	2.53	5.06	3.193	41.12	15.48	0	0	0.000323	0.01963	0.00063	2.796	1.7e-05	2.543	0	0.001866	0.000813	0.05822	0	1.2e-05	0
ONEC2_HUMAN.H11MO.0.D	0	0	0	0	0	0	0	0	0	0	0	0	1e-06	0	0	0	0	0	0	4e-06	0	6.8e-05	0	0	0	0	0	0.00429	5e-06	0	0	0	0.00064	0	0	0	0	0.000162	0	0	0	0	5e-06	0	0	0.000368	0	0	0
PO3F3_HUMAN.H11MO.0.D	0	0	0	0	0	0	0	0	0	0	0	0	0	0	0	0	0	0	0	0	0	0	0	0	0	0	0	0	0	0	0	0	1.361	0	0	0	0	0	0	0	0	0	0	0	0	0	0	0	0
PPARD_HUMAN.H11MO.0.D	361.7	43.09	83.37	115.3	84.7	91.56	58.98	80.2	48.08	51.27	66.44	34.7	8.097	25.69	135.6	88.15	76.24	70.32	41.27	66.05	37.04	45.36	76.49	28.7	36.06	63.98	1.727	7.582	3.087	21.6	113.2	78.59	149.5	111.4	1.031	0.3358	2.491	11.08	0.5552	13.86	4.302	25.85	0.1209	26.27	25.66	13.31	0.000198	5.267	0.01026
STAT1_HUMAN.H11MO.1.A	0.2429	0	0	0.006904	0.000836	0.001778	0	2e-06	0	0	0	0.05565	0.05949	1.7e-05	1.005	0.000305	0	0	0	0.07536	8.2e-05	2e-05	0.00143	0.04975	0	0	138.5	137.3	137.9	2e-06	8.741	107.1	1.348	13.76	0.1747	0.6626	0.2925	76.64	55.05	47.87	125.5	96.52	110.3	299	169.1	24.85	0	6.2e-05	2e-06
STAT2_HUMAN.H11MO.0.A	0.406	0	0	1.007	0.002308	0.4946	0.002771	0.003642	5e-06	0	0	0.07736	1.002	0	3.336	0.04223	3e-06	0	0	0.4168	0.01507	0.0231	0.007764	0.1762	0	0	134.8	151.8	145.7	0.003907	27.71	142.3	11.33	35.12	0.1046	1.079	0.1268	79.51	46.4	66.09	134.4	105.7	139.3	361.9	207.9	34.47	0	0.008743	1.7e-05
TBR1_HUMAN.H11MO.0.D	0	0	0	0	0	0	0	0	0	0	0	0	0	0.3377	0	0	0	0	0.02761	0	0	0	0	0	0	0	0.04994	0	0	0	0	0	0.2002	0	0.1821	0.001689	1.909	0	0	0	0	0	0	0	0	2e-06	0.000739	0.001457	0.02416
TBX19_HUMAN.H11MO.0.D	1.71	1.087	0.1344	5.973	3.148	1.63	0.000691	0	0.2872	0.08131	1.188	1.608	0.2848	2.088	0.9781	0.8859	4.417	1.102	5.324	2.6e-05	1.769	0.5541	0.9486	0.5329	2.884	2.843	6.264	0.6039	1.295	0.2248	0.3248	2.303	18.8	8.523	0.3614	0.2973	0.00017	0.1252	0.07614	0.3914	0.02875	0.03192	0.4149	0.04647	0.4403	0.000314	5.148	7.174	0.2009
TBX5_HUMAN.H11MO.0.D	0	0	0	0	0	0	0	0	0	0	2.8e-05	0	0	2.291	0	0	0	0	1.951	0	0	0	0	0	0.2946	0	0	0	0	0	0	0	0.007442	0	0.05917	0.000728	0.01206	0	0	0	0	0	0	0	0	0	0	0	0
Z354A_HUMAN.H11MO.0.C	1e-06	0	0	0	0	0.004309	1.1e-05	5e-06	0	0	0	0.003147	9e-05	0	0.0125	0	0	0	0	0.002931	0	0	2e-06	7e-06	0	0	2e-06	0	6.5e-05	0	0	0	0.136	1.1e-05	0	0.000122	3.3e-05	0.000115	1.5e-05	0	0.000198	0	0.06076	2e-06	0	0.000173	0	0	0
ZEB1_HUMAN.H11MO.0.A	0	0	0	0	0	0	0	0	0	0	0	0	0	0	0	0	0	0	0	0	0	0	0	0	0	0	0	0	0	0	0	0	0	0	0	0	0	0	0	0	0	0	0	0	0	0	0	0	0
ZFP28_HUMAN.H11MO.0.C	0.002851	0	0	0	0	3.5e-05	0	0	0	0	0	0.003155	0	0	0	0	0	0	0	0.1447	0.01321	0.2562	5e-06	4.5e-05	0	0	7.104	38.89	35.5	0	0.001022	10.84	0.000698	0.1196	4e-06	0	0.005111	7.357	5.674	3.215	17.54	10.09	10.78	25.68	12.76	0.07049	0	0	0
ZFP82_HUMAN.H11MO.0.C	0	0	0	0	0	0	0	0	0	0	0	1e-05	0	0	0	0	0	0	0	1e-06	0	0	0	0	0	0	0.003739	0.01311	0.000254	0	0	0	0	0	0.001057	0	0.03312	0.00118	0.000328	0	1.19	0.05033	0.002179	0.003473	0.003148	0	0	1e-06	0
ZN713_HUMAN.H11MO.0.D	2.648	2.8e-05	0.000213	0.6299	0.000554	0.5933	0.213	0.04932	0	6e-06	7e-06	0.1832	0.005183	0	0.004646	1e-06	2e-06	0	0	4.884	3.263	4.987	0.6981	1.153	0	0	0.1347	0.1373	0.02412	0	0	0	0	0	6.7e-05	0	0.000312	1.353	1.892	0.05009	2.773	0.8204	0.1686	0.3762	0.1144	0.0192	0	4e-06	0.001054
[truncated: 12 more columns]
