# Supplementary material for: Human iPSC-Derived Retinal Pigment Epithelium: A Model System for Prioritizing and Functionally Characterizing Causal Variants at AMD Risk Loci
Source: Stem Cell Reports. 2019 May 9;12(6):1342–53. doi: 10.1016/j.stemcr.2019.04.012 (PMC6565613; doi:10.1016/j.stemcr.2019.04.012)
Supplement: Table S4: Full List of Variants in 95% Credible Sets Pre and Post Prioritization by fgwas, Related to Figure 3 [file mmc5.xlsx]

## Sheet: credible_set_95
												fgwas Combined Model Annotation
Locus	Variant	Chrom	Pos	Original_PPA	95% Credible Set (Original)	Updated_PPA	95% Credible Set (Updated)	Annotation_list	GWAS Lead Variant	fgwas Lead Variant	Number Annotations	missense variant	hfetal RPE H3K27Ac	exonic	Late AMD RPE ATAC	Late AMD Retina ATAC	iPSC RPE ATAC	hFetal RPE ATAC	Early AMD Retina ATAC	Early AMD RPE ATAC	promoter	Normal Retina ATAC
VEGFA	rs943080	6	43826627	0.426591	1	0.946153	1	Early_AMD_RPE,Late_AMD_RPE,Normal_Retina,hFetal_RPE,hfetal_RPE_H3K27Ac,iPSC_RPE_all	1	1	6	0	1	0	1	0	1	1	0	1	0	1
VEGFA	rs7758685	6	43825266	0.270136	1	0.0221732	1	hfetal_RPE_H3K27Ac	0	0	1	0	1	0	0	0	0	0	0	0	0	0
VEGFA	rs4711751	6	43828582	0.220132	1	0.0180687	0	hfetal_RPE_H3K27Ac	0	0	1	0	1	0	0	0	0	0	0	0	0	0
VEGFA	rs1536304	6	43817837	0.0540292	1	0.0112757	0	hfetal_RPE_H3K27Ac,iPSC_RPE_all	0	0	2	0	1	0	0	0	1	0	0	0	0	0
TNRSF10B	rs79037040	8	23082971	0.983502	1	0.998646	1	Early_AMD_RPE,Late_AMD_RPE,Normal_Retina,exons_merged,promoters	1	1	5	0	0	1	1	0	0	0	0	1	1	1
TMEM97/VTN	rs708100	17	26688663	0.0371378	1	0.0950279	1	exons_merged	0	1	1	0	0	1	0	0	0	0	0	0	0	0
TMEM97/VTN	rs13469	17	26676135	0.0316467	1	0.0809775	1	exons_merged	0	0	1	0	0	1	0	0	0	0	0	0	0	0
TMEM97/VTN	rs11080055	17	26649724	0.0867503	1	0.0637074	1	.	1	0	0	0	0	0	0	0	0	0	0	0	0	0
TMEM97/VTN	rs7212349	17	26733698	0.00550322	1	0.0621383	1	Early_AMD_RPE,Early_AMD_Retina,Late_AMD_RPE,Late_AMD_Retina,Normal_Retina,exons_merged,hfetal_RPE_H3K27Ac,iPSC_RPE_all,promoters	0	0	9	0	1	1	1	1	1	0	1	1	1	1
TMEM97/VTN	rs4795433	17	26716821	0.0793711	1	0.0582883	1	.	0	0	0	0	0	0	0	0	0	0	0	0	0	0
TMEM97/VTN	rs241777	17	26633616	0.072605	1	0.0533194	1	.	0	0	0	0	0	0	0	0	0	0	0	0	0	0
TMEM97/VTN	rs4795434	17	26716917	0.0725978	1	0.0533141	1	.	0	0	0	0	0	0	0	0	0	0	0	0	0	0
TMEM97/VTN	rs77913445	17	26717268	0.0714955	1	0.0525046	1	.	0	0	0	0	0	0	0	0	0	0	0	0	0	0
TMEM97/VTN	rs6505079	17	26718177	0.0650616	1	0.0477797	1	.	0	0	0	0	0	0	0	0	0	0	0	0	0	0
TMEM97/VTN	rs9913833	17	26718592	0.0646142	1	0.0474512	1	.	0	0	0	0	0	0	0	0	0	0	0	0	0	0
TMEM97/VTN	rs7212510	17	26703682	0.0641763	1	0.0471296	1	.	0	0	0	0	0	0	0	0	0	0	0	0	0	0
TMEM97/VTN	rs704	17	26694861	0.00583593	1	0.0403474	1	exons_merged,missense_variants,promoters	0	0	3	1	0	1	0	0	0	0	0	0	1	0
TMEM97/VTN	rs733914	17	26671196	0.0429671	1	0.031554	1	.	0	0	0	0	0	0	0	0	0	0	0	0	0	0
TMEM97/VTN	rs3093692	17	26670627	0.0427742	1	0.0314123	1	.	0	0	0	0	0	0	0	0	0	0	0	0	0	0
TMEM97/VTN	rs967645	17	26713970	0.0458573	1	0.0278014	1	promoters	0	0	1	0	0	0	0	0	0	0	0	0	1	0
TMEM97/VTN	rs2073867	17	26678960	0.0332826	1	0.024442	1	.	0	0	0	0	0	0	0	0	0	0	0	0	0	0
TMEM97/VTN	rs2027993	17	26706946	0.0283162	1	0.0207948	1	.	0	0	0	0	0	0	0	0	0	0	0	0	0	0
TMEM97/VTN	rs2239911	17	26723613	0.00292588	1	0.0190353	1	exons_merged,iPSC_RPE_all	0	0	2	0	0	1	0	0	1	0	0	0	0	0
TMEM97/VTN	rs614877	17	26612996	0.0246046	1	0.0180691	1	.	0	0	0	0	0	0	0	0	0	0	0	0	0	0
TMEM97/VTN	rs35578477	17	26624906	0.0232577	1	0.0170799	1	.	0	0	0	0	0	0	0	0	0	0	0	0	0	0
TMEM97/VTN	rs241779	17	26631336	0.0224061	1	0.0164545	1	.	0	0	0	0	0	0	0	0	0	0	0	0	0	0
TMEM97/VTN	rs11421971	17	26632758	0.0219998	1	0.0161562	1	.	0	0	0	0	0	0	0	0	0	0	0	0	0	0
TMEM97/VTN	rs241775	17	26644668	0.0173837	1	0.0105391	1	promoters	0	0	1	0	0	0	0	0	0	0	0	0	1	0
TMEM97/VTN	rs2239907	17	26725744	0.0038272	0	0.00979303	1	exons_merged	0	0	1	0	0	1	0	0	0	0	0	0	0	0
TMEM97/VTN	rs8079943	17	26722645	0.00343956	0	0.00880114	1	exons_merged	0	0	1	0	0	1	0	0	0	0	0	0	0	0
TGFBR1	rs7031309	9	101869789	0.0548697	1	0.120475	1	iPSC_RPE_all	0	1	1	0	0	0	0	0	1	0	0	0	0	0
TGFBR1	rs10760668	9	101868075	0.00998378	1	0.077135	1	Early_AMD_RPE,Early_AMD_Retina,Late_AMD_RPE,Late_AMD_Retina,Normal_Retina,hFetal_RPE,hfetal_RPE_H3K27Ac,iPSC_RPE_all	0	0	8	0	1	0	1	1	1	1	1	1	0	1
TGFBR1	rs1626340	9	101923372	0.0771817	1	0.0666512	1	.	1	0	0	0	0	0	0	0	0	0	0	0	0	0
TGFBR1	rs367568	9	101924993	0.0713903	1	0.06165	1	.	0	0	0	0	0	0	0	0	0	0	0	0	0	0
TGFBR1	rs10819635	9	101864510	0.0732341	1	0.0522093	1	promoters	0	0	1	0	0	0	0	0	0	0	0	0	1	0
TGFBR1	rs10760667	9	101864607	0.0712191	1	0.0507728	1	promoters	0	0	1	0	0	0	0	0	0	0	0	0	1	0
TGFBR1	rs7031302	9	101873532	0.0563545	1	0.0486656	1	.	0	0	0	0	0	0	0	0	0	0	0	0	0	0
TGFBR1	rs6478972	9	101869278	0.0549686	1	0.0474688	1	.	0	0	0	0	0	0	0	0	0	0	0	0	0	0
TGFBR1	rs10760670	9	101872163	0.053328	1	0.0460521	1	.	0	0	0	0	0	0	0	0	0	0	0	0	0	0
TGFBR1	rs401186	9	101925077	0.0727524	1	0.0450774	1	Early_AMD_Retina,Normal_Retina	0	0	2	0	0	0	0	0	0	0	1	0	0	1
TGFBR1	rs2026811	9	101879263	0.0472079	1	0.040767	1	.	0	0	0	0	0	0	0	0	0	0	0	0	0	0
TGFBR1	rs1571589	9	101883749	0.0416817	1	0.0359948	1	.	0	0	0	0	0	0	0	0	0	0	0	0	0	0
TGFBR1	rs420549	9	101914873	0.00929207	1	0.0279591	1	exons_merged	0	0	1	0	0	1	0	0	0	0	0	0	0	0
TGFBR1	rs334355	9	101909286	0.0337359	1	0.0240506	1	promoters	0	0	1	0	0	0	0	0	0	0	0	0	1	0
TGFBR1	rs44466	9	101930249	0.0276704	1	0.0238951	1	.	0	0	0	0	0	0	0	0	0	0	0	0	0	0
TGFBR1	rs868	9	101911656	0.00715965	1	0.0215428	1	exons_merged	0	0	1	0	0	1	0	0	0	0	0	0	0	0
TGFBR1	rs10760669	9	101869961	0.00763362	1	0.0167607	1	iPSC_RPE_all	0	0	1	0	0	0	0	0	1	0	0	0	0	0
TGFBR1	rs10739779	9	101882199	0.0107388	1	0.00927361	1	.	0	0	0	0	0	0	0	0	0	0	0	0	0	0
TGFBR1	rs10819637	9	101873465	0.00997081	1	0.00861042	1	.	0	0	0	0	0	0	0	0	0	0	0	0	0	0
TGFBR1	rs10988703	9	101860776	0.00957219	1	0.00826619	1	.	0	0	0	0	0	0	0	0	0	0	0	0	0	0
TGFBR1	rs1699413	9	101923565	0.00896979	1	0.00774597	1	.	0	0	0	0	0	0	0	0	0	0	0	0	0	0
TGFBR1	rs67632259	9	101864125	0.00893219	1	0.00771351	1	.	0	0	0	0	0	0	0	0	0	0	0	0	0	0
TGFBR1	rs12346650	9	101864098	0.00891345	1	0.00769733	1	.	0	0	0	0	0	0	0	0	0	0	0	0	0	0
TGFBR1	rs13286149	9	101862688	0.00857509	1	0.00740513	1	.	0	0	0	0	0	0	0	0	0	0	0	0	0	0
TGFBR1	rs334362	9	101926594	0.0081162	1	0.00700885	1	.	0	0	0	0	0	0	0	0	0	0	0	0	0	0
TGFBR1	rs6478973	9	101869281	0.00801858	1	0.00692455	1	.	0	0	0	0	0	0	0	0	0	0	0	0	0	0
TGFBR1	rs10988706	9	101870302	0.00786767	1	0.00679423	1	.	0	0	0	0	0	0	0	0	0	0	0	0	0	0
TGFBR1	rs1571590	9	101883808	0.00781044	1	0.00674481	1	.	0	0	0	0	0	0	0	0	0	0	0	0	0	0
TGFBR1	9:101870559	9	101870559	0.00779406	1	0.00673066	1	.	0	0	0	0	0	0	0	0	0	0	0	0	0	0
TGFBR1	rs7874221	9	101869068	0.00777538	1	0.00671453	1	.	0	0	0	0	0	0	0	0	0	0	0	0	0	0
TGFBR1	rs10760671	9	101872674	0.00766268	1	0.00661721	1	.	0	0	0	0	0	0	0	0	0	0	0	0	0	0
TGFBR1	rs10819638	9	101874314	0.00703475	1	0.00607495	1	.	0	0	0	0	0	0	0	0	0	0	0	0	0	0
TGFBR1	rs71498714	9	101881302	0.0064145	1	0.00553933	1	.	0	0	0	0	0	0	0	0	0	0	0	0	0	0
TGFBR1	rs10988714	9	101884880	0.00627242	1	0.00541663	1	.	0	0	0	0	0	0	0	0	0	0	0	0	0	0
TGFBR1	rs1013186	9	101884337	0.00624925	1	0.00539662	1	.	0	0	0	0	0	0	0	0	0	0	0	0	0	0
TGFBR1	rs10760672	9	101873407	0.00611572	1	0.0052813	1	.	0	0	0	0	0	0	0	0	0	0	0	0	0	0
TGFBR1	rs10819634	9	101860076	0.00586828	1	0.00506763	1	.	0	0	0	0	0	0	0	0	0	0	0	0	0	0
TGFBR1	rs334350	9	101920599	0.00557483	1	0.00481422	1	.	0	0	0	0	0	0	0	0	0	0	0	0	0	0
TGFBR1	rs10988716	9	101886816	0.00543556	1	0.00469394	1	.	0	0	0	0	0	0	0	0	0	0	0	0	0	0
TGFBR1	rs385057	9	101922412	0.00533112	1	0.00460376	0	.	0	0	0	0	0	0	0	0	0	0	0	0	0	0
TGFBR1	rs789675	9	101922279	0.00529817	1	0.0045753	0	.	0	0	0	0	0	0	0	0	0	0	0	0	0	0
TGFBR1	rs10283455	9	101905643	0.00506301	1	0.00437223	0	.	0	0	0	0	0	0	0	0	0	0	0	0	0	0
SYN3/TIMP3	rs5754227	22	33105817	0.728797	1	0.721515	1	.	1	1	0	0	0	0	0	0	0	0	0	0	0	0
SYN3/TIMP3	rs7289865	22	33091812	0.180746	1	0.17894	1	.	0	0	0	0	0	0	0	0	0	0	0	0	0	0
SYN3/TIMP3	rs5754222	22	33103968	0.0358482	1	0.0354901	1	.	0	0	0	0	0	0	0	0	0	0	0	0	0	0
SYN3/TIMP3	rs11379058	22	33103667	0.0347922	1	0.0344446	1	.	0	0	0	0	0	0	0	0	0	0	0	0	0	0
SLC16A8	rs67460670	22	38480007	0.0171189	1	0.375619	1	Normal_Retina,exons_merged,hFetal_RPE,hfetal_RPE_H3K27Ac,iPSC_RPE_all,promoters	0	1	6	0	1	1	0	0	1	1	0	0	1	1
SLC16A8	rs8135665	22	38476276	0.643732	1	0.369535	1	.	1	0	0	0	0	0	0	0	0	0	0	0	0	0
SLC16A8	rs11089861	22	38502825	0.269369	1	0.154632	1	.	0	0	0	0	0	0	0	0	0	0	0	0	0	0
SLC16A8	rs4289289	22	38477342	0.00267776	1	0.046276	1	Late_AMD_Retina,exons_merged,hFetal_RPE,hfetal_RPE_H3K27Ac,iPSC_RPE_all,missense_variants	0	0	6	1	1	1	0	1	1	1	0	0	0	0
SLC16A8	rs2235573	22	38477930	0.00260279	1	0.0162557	1	Normal_Retina,exons_merged,hfetal_RPE_H3K27Ac	0	0	3	0	1	1	0	0	0	0	0	0	0	1
SLC16A8	rs742398	22	38473398	0.0242007	1	0.0138925	0	.	0	0	0	0	0	0	0	0	0	0	0	0	0	0
RDH5/CD63	rs3138141	12	56115778	0.499479	1	0.549188	1	exons_merged,hFetal_RPE,hfetal_RPE_H3K27Ac,promoters	1	1	4	0	1	1	0	0	0	1	0	0	1	0
RDH5/CD63	rs3138142	12	56115585	0.400481	1	0.440337	1	exons_merged,hFetal_RPE,hfetal_RPE_H3K27Ac,promoters	0	0	4	0	1	1	0	0	0	1	0	0	1	0
RDH5/CD63	rs56108400	12	56213297	0.096165	1	0.00780527	0	promoters	0	0	1	0	0	0	0	0	0	0	0	0	1	0
RAD51B	rs11158729	14	68776060	0.0194865	1	0.116587	1	Late_AMD_RPE,Normal_Retina,hfetal_RPE_H3K27Ac	0	1	3	0	1	0	1	0	0	0	0	0	0	1
RAD51B	rs35582014	14	68764907	0.00746423	1	0.0482427	1	hFetal_RPE,hfetal_RPE_H3K27Ac,iPSC_RPE_all	0	0	3	0	1	0	0	0	1	1	0	0	0	0
RAD51B	rs11158728	14	68762205	0.0301964	1	0.0373956	1	Early_AMD_Retina,Late_AMD_Retina,Normal_Retina,hFetal_RPE,hfetal_RPE_H3K27Ac,iPSC_RPE_all	0	0	6	0	1	0	0	1	1	1	1	0	0	1
RAD51B	rs3784104	14	68773469	0.0191389	1	0.0290669	1	hfetal_RPE_H3K27Ac	0	0	1	0	1	0	0	0	0	0	0	0	0	0
RAD51B	rs7155473	14	68757759	0.0187505	1	0.0284771	1	hfetal_RPE_H3K27Ac	0	0	1	0	1	0	0	0	0	0	0	0	0	0
RAD51B	rs2877455	14	68760986	0.0185565	1	0.0281825	1	hfetal_RPE_H3K27Ac	0	0	1	0	1	0	0	0	0	0	0	0	0	0
RAD51B	rs12889949	14	68774854	0.0184474	1	0.0280167	1	hfetal_RPE_H3K27Ac	0	0	1	0	1	0	0	0	0	0	0	0	0	0
RAD51B	rs911263	14	68753593	0.00755283	1	0.0260552	1	Early_AMD_Retina,hFetal_RPE,hfetal_RPE_H3K27Ac,iPSC_RPE_all	0	0	4	0	1	0	0	0	1	1	1	0	0	0
RAD51B	rs12880842	14	68764254	0.0161969	1	0.0245989	1	hfetal_RPE_H3K27Ac	0	0	1	0	1	0	0	0	0	0	0	0	0	0
RAD51B	rs2180770	14	68773353	0.0156289	1	0.0237362	1	hfetal_RPE_H3K27Ac	0	0	1	0	1	0	0	0	0	0	0	0	0	0
RAD51B	rs3837659	14	68773296	0.0155385	1	0.0235989	1	hfetal_RPE_H3K27Ac	0	0	1	0	1	0	0	0	0	0	0	0	0	0
RAD51B	rs12878627	14	68795149	0.0141275	1	0.0234853	1	iPSC_RPE_all	0	0	1	0	0	0	0	0	1	0	0	0	0	0
RAD51B	rs61985136	14	68769199	0.0339206	1	0.0221782	1	.	1	0	0	0	0	0	0	0	0	0	0	0	0	0
RAD51B	rs8017304	14	68785077	0.0178486	1	0.0221039	1	Early_AMD_Retina,Late_AMD_Retina,Normal_Retina,hFetal_RPE,hfetal_RPE_H3K27Ac,iPSC_RPE_all	0	0	6	0	1	0	0	1	1	1	1	0	0	1
RAD51B	rs1956526	14	68799787	0.0322276	1	0.0210712	1	.	0	0	0	0	0	0	0	0	0	0	0	0	0	0
RAD51B	rs1950897	14	68760141	0.0129672	1	0.0196937	1	hfetal_RPE_H3K27Ac	0	0	1	0	1	0	0	0	0	0	0	0	0	0
RAD51B	rs61985135	14	68769195	0.0238796	1	0.0156131	1	.	0	0	0	0	0	0	0	0	0	0	0	0	0	0
RAD51B	rs12890109	14	68781593	0.0218702	1	0.0142993	1	.	0	0	0	0	0	0	0	0	0	0	0	0	0	0
RAD51B	rs12890124	14	68781614	0.0210357	1	0.0137537	1	.	0	0	0	0	0	0	0	0	0	0	0	0	0	0
RAD51B	rs12890167	14	68769516	0.0206254	1	0.0134854	1	.	0	0	0	0	0	0	0	0	0	0	0	0	0	0
RAD51B	rs2013413	14	68805451	0.00591814	1	0.0134823	1	exons_merged	0	0	1	0	0	1	0	0	0	0	0	0	0	0
RAD51B	rs12881502	14	68783791	0.0203366	1	0.0132966	1	.	0	0	0	0	0	0	0	0	0	0	0	0	0	0
RAD51B	rs1108590	14	68772610	0.0198365	1	0.0129696	1	.	0	0	0	0	0	0	0	0	0	0	0	0	0	0
RAD51B	rs12885750	14	68770031	0.0197652	1	0.012923	1	.	0	0	0	0	0	0	0	0	0	0	0	0	0	0
RAD51B	rs12890110	14	68781595	0.0186869	1	0.012218	1	.	0	0	0	0	0	0	0	0	0	0	0	0	0	0
RAD51B	rs1885013	14	68754695	0.0079504	1	0.0120746	1	hfetal_RPE_H3K27Ac	0	0	1	0	1	0	0	0	0	0	0	0	0	0
RAD51B	rs2104047	14	68754417	0.00770002	1	0.0116943	1	hfetal_RPE_H3K27Ac	0	0	1	0	1	0	0	0	0	0	0	0	0	0
RAD51B	rs34100794	14	68794444	0.0170717	1	0.0111619	1	.	0	0	0	0	0	0	0	0	0	0	0	0	0	0
RAD51B	rs11628825	14	68782317	0.0168664	1	0.0110277	1	.	0	0	0	0	0	0	0	0	0	0	0	0	0	0
RAD51B	rs11626138	14	68786993	0.0168209	1	0.0109979	1	.	0	0	0	0	0	0	0	0	0	0	0	0	0	0
RAD51B	rs1956529	14	68788924	0.0164714	1	0.0107694	1	.	0	0	0	0	0	0	0	0	0	0	0	0	0	0
RAD51B	rs1956532	14	68783274	0.015593	1	0.0101951	1	.	0	0	0	0	0	0	0	0	0	0	0	0	0	0
RAD51B	rs7146850	14	68787881	0.0155075	1	0.0101392	1	.	0	0	0	0	0	0	0	0	0	0	0	0	0	0
RAD51B	rs1956528	14	68788968	0.0153363	1	0.0100273	1	.	0	0	0	0	0	0	0	0	0	0	0	0	0	0
RAD51B	rs3784109	14	68789911	0.0151352	1	0.00989578	1	.	0	0	0	0	0	0	0	0	0	0	0	0	0	0
RAD51B	rs3784108	14	68789683	0.0143081	1	0.00935498	1	.	0	0	0	0	0	0	0	0	0	0	0	0	0	0
RAD51B	rs7150988	14	68793704	0.0142353	1	0.00930739	1	.	0	0	0	0	0	0	0	0	0	0	0	0	0	0
RAD51B	rs12884901	14	68796465	0.0140205	1	0.00916698	1	.	0	0	0	0	0	0	0	0	0	0	0	0	0	0
RAD51B	rs11628954	14	68782604	0.013647	1	0.00892279	1	.	0	0	0	0	0	0	0	0	0	0	0	0	0	0
RAD51B	rs11626195	14	68792926	0.0134466	1	0.0087917	1	.	0	0	0	0	0	0	0	0	0	0	0	0	0	0
RAD51B	rs3837660	14	68780647	0.0126407	1	0.00826482	1	.	0	0	0	0	0	0	0	0	0	0	0	0	0	0
RAD51B	rs7147852	14	68796799	0.0126268	1	0.00825574	1	.	0	0	0	0	0	0	0	0	0	0	0	0	0	0
RAD51B	rs2145423	14	68796930	0.0126268	1	0.00825574	1	.	0	0	0	0	0	0	0	0	0	0	0	0	0	0
RAD51B	rs12892777	14	68778913	0.012584	1	0.00822772	1	.	0	0	0	0	0	0	0	0	0	0	0	0	0	0
RAD51B	rs2145422	14	68797169	0.0124314	1	0.00812795	1	.	0	0	0	0	0	0	0	0	0	0	0	0	0	0
RAD51B	rs12883719	14	68810217	0.011584	1	0.0075739	1	.	0	0	0	0	0	0	0	0	0	0	0	0	0	0
RAD51B	rs11627646	14	68809564	0.0115389	1	0.00754442	1	.	0	0	0	0	0	0	0	0	0	0	0	0	0	0
RAD51B	rs11628890	14	68782300	0.0114447	1	0.00748281	1	.	0	0	0	0	0	0	0	0	0	0	0	0	0	0
RAD51B	rs7158493	14	68812330	0.0111498	1	0.00729004	1	.	0	0	0	0	0	0	0	0	0	0	0	0	0	0
RAD51B	rs7148416	14	68747868	0.0111209	1	0.00727111	1	.	0	0	0	0	0	0	0	0	0	0	0	0	0	0
RAD51B	rs10141370	14	68776170	0.00806249	1	0.00708617	1	Normal_Retina	0	0	1	0	0	0	0	0	0	0	0	0	0	1
RAD51B	rs1956524	14	68800393	0.0106028	1	0.00693242	1	.	0	0	0	0	0	0	0	0	0	0	0	0	0	0
RAD51B	rs7148882	14	68740924	0.0103929	1	0.00679515	1	.	0	0	0	0	0	0	0	0	0	0	0	0	0	0
RAD51B	rs8015139	14	68739301	0.0102474	1	0.00670001	1	.	0	0	0	0	0	0	0	0	0	0	0	0	0	0
RAD51B	rs12886238	14	68770819	0.0101535	1	0.00663865	1	.	0	0	0	0	0	0	0	0	0	0	0	0	0	0
RAD51B	rs34992185	14	68809447	0.0100958	1	0.00660092	1	.	0	0	0	0	0	0	0	0	0	0	0	0	0	0
RAD51B	rs12878858	14	68786797	0.00974762	1	0.00637324	1	.	0	0	0	0	0	0	0	0	0	0	0	0	0	0
RAD51B	rs2064911	14	68807298	0.0110378	1	0.00595777	1	promoters	0	0	1	0	0	0	0	0	0	0	0	0	1	0
RAD51B	rs7148073	14	68777042	0.00835887	1	0.00546524	1	.	0	0	0	0	0	0	0	0	0	0	0	0	0	0
RAD51B	rs2064912	14	68807132	0.00956034	1	0.0051603	1	promoters	0	0	1	0	0	0	0	0	0	0	0	0	1	0
RAD51B	rs3825730	14	68790579	0.00736709	1	0.00481679	1	.	0	0	0	0	0	0	0	0	0	0	0	0	0	0
RAD51B	rs10131490	14	68743307	0.00639376	1	0.00418041	1	.	0	0	0	0	0	0	0	0	0	0	0	0	0	0
RAD51B	rs66656261	14	68809839	0.00634218	1	0.00414668	1	.	0	0	0	0	0	0	0	0	0	0	0	0	0	0
RAD51B	rs2208397	14	68753287	0.00269722	1	0.00409637	0	hfetal_RPE_H3K27Ac	0	0	1	0	1	0	0	0	0	0	0	0	0	0
RAD51B	rs10483807	14	68808824	0.00626089	1	0.00409353	0	.	0	0	0	0	0	0	0	0	0	0	0	0	0	0
RAD51B	rs11158730	14	68812756	0.00619302	1	0.00404916	0	.	0	0	0	0	0	0	0	0	0	0	0	0	0	0
RAD51B	rs12880109	14	68813032	0.00618621	1	0.0040447	0	.	0	0	0	0	0	0	0	0	0	0	0	0	0	0
RAD51B	rs12896939	14	68812662	0.00617262	1	0.00403582	0	.	0	0	0	0	0	0	0	0	0	0	0	0	0	0
RAD51B	rs911254	14	68805323	0.00591814	1	0.00386943	0	.	0	0	0	0	0	0	0	0	0	0	0	0	0	0
PRLR/SPEF2	rs114092250	5	35494448	0.419155	1	0.376731	1	.	1	1	0	0	0	0	0	0	0	0	0	0	0	0
PRLR/SPEF2	rs6878233	5	35567761	0.0103368	1	0.0918391	1	hFetal_RPE,hfetal_RPE_H3K27Ac,iPSC_RPE_all	0	0	3	0	1	0	0	0	1	1	0	0	0	0
PRLR/SPEF2	rs12521927	5	35617594	0.0142656	1	0.0243575	1	Early_AMD_RPE,Early_AMD_Retina,Late_AMD_RPE,Late_AMD_Retina,Normal_Retina,iPSC_RPE_all,promoters	0	0	7	0	0	0	1	1	1	0	1	1	1	1
PRLR/SPEF2	rs73091428	5	35566362	0.0105206	1	0.0219642	1	hfetal_RPE_H3K27Ac	0	0	1	0	1	0	0	0	0	0	0	0	0	0
PRLR/SPEF2	rs1508662	5	35567236	0.0103368	1	0.0215806	1	hfetal_RPE_H3K27Ac	0	0	1	0	1	0	0	0	0	0	0	0	0	0
PRLR/SPEF2	rs12514911	5	35626942	0.0207066	1	0.0186108	1	.	0	0	0	0	0	0	0	0	0	0	0	0	0	0
PRLR/SPEF2	rs17510915	5	35460277	0.0164033	1	0.014743	1	.	0	0	0	0	0	0	0	0	0	0	0	0	0	0
PRLR/SPEF2	rs5867283	5	35543395	0.0146303	1	0.0131495	1	.	0	0	0	0	0	0	0	0	0	0	0	0	0	0
PRLR/SPEF2	rs73091431	5	35574662	0.0136288	1	0.0122493	1	.	0	0	0	0	0	0	0	0	0	0	0	0	0	0
PRLR/SPEF2	rs74767144	5	35588257	0.0129518	1	0.0116409	1	.	0	0	0	0	0	0	0	0	0	0	0	0	0	0
PRLR/SPEF2	rs114745766	5	35616748	0.0141614	1	0.0105076	1	promoters	0	0	1	0	0	0	0	0	0	0	0	0	1	0
PRLR/SPEF2	rs7723535	5	35559667	0.0116551	1	0.0104754	1	.	0	0	0	0	0	0	0	0	0	0	0	0	0	0
PRLR/SPEF2	rs74629044	5	35562365	0.0116435	1	0.0104651	1	.	0	0	0	0	0	0	0	0	0	0	0	0	0	0
PRLR/SPEF2	rs60134729	5	35560610	0.0115747	1	0.0104032	1	.	0	0	0	0	0	0	0	0	0	0	0	0	0	0
PRLR/SPEF2	rs61680840	5	35560789	0.0115632	1	0.0103929	1	.	0	0	0	0	0	0	0	0	0	0	0	0	0	0
PRLR/SPEF2	rs116779268	5	35555715	0.0114841	1	0.0103217	1	.	0	0	0	0	0	0	0	0	0	0	0	0	0	0
PRLR/SPEF2	rs149665158	5	35576094	0.011362	1	0.010212	1	.	0	0	0	0	0	0	0	0	0	0	0	0	0	0
PRLR/SPEF2	rs75151388	5	35574893	0.0112748	1	0.0101336	1	.	0	0	0	0	0	0	0	0	0	0	0	0	0	0
PRLR/SPEF2	rs115824529	5	35577036	0.0111998	1	0.0100662	1	.	0	0	0	0	0	0	0	0	0	0	0	0	0	0
PRLR/SPEF2	rs7725149	5	35563795	0.0111047	1	0.00998078	1	.	0	0	0	0	0	0	0	0	0	0	0	0	0	0
PRLR/SPEF2	rs148646432	5	35571577	0.010615	1	0.00954065	1	.	0	0	0	0	0	0	0	0	0	0	0	0	0	0
PRLR/SPEF2	rs189631141	5	35573678	0.0104279	1	0.00937242	1	.	0	0	0	0	0	0	0	0	0	0	0	0	0	0
PRLR/SPEF2	rs78245678	5	35607631	0.0102627	1	0.00922393	1	.	0	0	0	0	0	0	0	0	0	0	0	0	0	0
PRLR/SPEF2	rs140550701	5	35572941	0.0100732	1	0.00905368	1	.	0	0	0	0	0	0	0	0	0	0	0	0	0	0
PRLR/SPEF2	rs188637323	5	35573372	0.0100732	1	0.00905368	1	.	0	0	0	0	0	0	0	0	0	0	0	0	0	0
PRLR/SPEF2	rs75171513	5	35556442	0.00958569	1	0.00861549	1	.	0	0	0	0	0	0	0	0	0	0	0	0	0	0
PRLR/SPEF2	rs75702210	5	35604528	0.00955832	1	0.00859088	1	.	0	0	0	0	0	0	0	0	0	0	0	0	0	0
PRLR/SPEF2	rs77465900	5	35557211	0.00950922	1	0.00854675	1	.	0	0	0	0	0	0	0	0	0	0	0	0	0	0
PRLR/SPEF2	rs116270916	5	35557585	0.00943392	1	0.00847908	1	.	0	0	0	0	0	0	0	0	0	0	0	0	0	0
PRLR/SPEF2	rs4501319	5	35574098	0.00943392	1	0.00847908	1	.	0	0	0	0	0	0	0	0	0	0	0	0	0	0
PRLR/SPEF2	rs10472974	5	35574021	0.00921527	1	0.00828255	1	.	0	0	0	0	0	0	0	0	0	0	0	0	0	0
PRLR/SPEF2	rs76283686	5	35574834	0.00887343	1	0.00797532	1	.	0	0	0	0	0	0	0	0	0	0	0	0	0	0
PRLR/SPEF2	rs77525403	5	35576671	0.00880819	1	0.00791668	1	.	0	0	0	0	0	0	0	0	0	0	0	0	0	0
PRLR/SPEF2	rs147631082	5	35586680	0.00854095	1	0.00767648	1	.	0	0	0	0	0	0	0	0	0	0	0	0	0	0
PRLR/SPEF2	rs73747481	5	35585171	0.00848103	1	0.00762263	1	.	0	0	0	0	0	0	0	0	0	0	0	0	0	0
PRLR/SPEF2	rs996171	5	35588782	0.00842204	1	0.00756961	1	.	0	0	0	0	0	0	0	0	0	0	0	0	0	0
PRLR/SPEF2	rs1813919	5	35588822	0.00842204	1	0.00756961	1	.	0	0	0	0	0	0	0	0	0	0	0	0	0	0
PRLR/SPEF2	rs76969769	5	35592188	0.00830645	1	0.00746572	1	.	0	0	0	0	0	0	0	0	0	0	0	0	0	0
PRLR/SPEF2	rs116296793	5	35592719	0.00830645	1	0.00746572	1	.	0	0	0	0	0	0	0	0	0	0	0	0	0	0
PRLR/SPEF2	rs75052472	5	35593693	0.00830645	1	0.00746572	1	.	0	0	0	0	0	0	0	0	0	0	0	0	0	0
PRLR/SPEF2	rs1605677	5	35600210	0.00809626	1	0.0072768	1	.	0	0	0	0	0	0	0	0	0	0	0	0	0	0
PRLR/SPEF2	rs60139581	5	35616897	0.00971336	1	0.00720719	1	promoters	0	0	1	0	0	0	0	0	0	0	0	0	1	0
PRLR/SPEF2	rs7735024	5	35616696	0.00963519	1	0.00714919	1	promoters	0	0	1	0	0	0	0	0	0	0	0	0	1	0
PRLR/SPEF2	rs181739443	5	35572424	0.0079365	1	0.00713321	1	.	0	0	0	0	0	0	0	0	0	0	0	0	0	0
PRLR/SPEF2	rs79948897	5	35562516	0.00775325	1	0.00696851	1	.	0	0	0	0	0	0	0	0	0	0	0	0	0	0
PRLR/SPEF2	rs200215912	5	35368922	0.00760216	1	0.00683271	1	.	0	0	0	0	0	0	0	0	0	0	0	0	0	0
PRLR/SPEF2	rs187351336	5	35596138	0.00748808	1	0.00673018	1	.	0	0	0	0	0	0	0	0	0	0	0	0	0	0
PRLR/SPEF2	rs78535537	5	35579402	0.00741283	1	0.00666254	1	.	0	0	0	0	0	0	0	0	0	0	0	0	0	0
PRLR/SPEF2	rs114877991	5	35580929	0.00741283	1	0.00666254	1	.	0	0	0	0	0	0	0	0	0	0	0	0	0	0
PRLR/SPEF2	rs7718047	5	35611200	0.00660166	1	0.00593348	1	.	0	0	0	0	0	0	0	0	0	0	0	0	0	0
PRLR/SPEF2	rs7700662	5	35599404	0.00629863	1	0.00566112	1	.	0	0	0	0	0	0	0	0	0	0	0	0	0	0
PRLR/SPEF2	rs35559912	5	35288938	0.00589021	1	0.00529404	0	.	0	0	0	0	0	0	0	0	0	0	0	0	0	0
PRLR/SPEF2	rs77111266	5	35375644	0.00575645	1	0.00517382	0	.	0	0	0	0	0	0	0	0	0	0	0	0	0	0
PRLR/SPEF2	rs71615857	5	35471804	0.00506889	1	0.00455585	0	.	0	0	0	0	0	0	0	0	0	0	0	0	0	0
PRLR/SPEF2	rs77616878	5	35327891	0.00505325	1	0.00454179	0	.	0	0	0	0	0	0	0	0	0	0	0	0	0	0
PILRB/PILRA	rs190448056	7	99934192	0.00528838	1	0.149657	1	Late_AMD_RPE,exons_merged,hFetal_RPE,hfetal_RPE_H3K27Ac,iPSC_RPE_all,promoters	0	1	6	0	1	1	1	0	1	1	0	0	1	0
PILRB/PILRA	rs6975729	7	100028187	0.00538766	1	0.0699361	1	Normal_Retina,exons_merged,hFetal_RPE,hfetal_RPE_H3K27Ac,iPSC_RPE_all,promoters	0	0	6	0	1	1	0	0	1	1	0	0	1	1
PILRB/PILRA	rs74460138	7	100027339	0.00551853	1	0.0482306	1	Early_AMD_RPE,Early_AMD_Retina,Late_AMD_RPE,Late_AMD_Retina,Normal_Retina,exons_merged,hFetal_RPE,hfetal_RPE_H3K27Ac,iPSC_RPE_all,promoters	0	0	10	0	1	1	1	1	1	1	1	1	1	1
PILRB/PILRA	rs11771799	7	99956436	0.0123482	1	0.0478223	1	exons_merged,missense_variants	0	0	2	1	0	1	0	0	0	0	0	0	0	0
PILRB/PILRA	rs35986051	7	99956439	0.0123482	1	0.0478223	1	exons_merged,missense_variants	0	0	2	1	0	1	0	0	0	0	0	0	0	0
PILRB/PILRA	rs6962151	7	100028484	0.0046386	1	0.0447927	1	exons_merged,hFetal_RPE,hfetal_RPE_H3K27Ac,iPSC_RPE_all,promoters	0	0	5	0	1	1	0	0	1	1	0	0	1	0
PILRB/PILRA	rs10693652	7	100026415	0.00487057	1	0.0425676	1	Early_AMD_RPE,Early_AMD_Retina,Late_AMD_RPE,Late_AMD_Retina,Normal_Retina,exons_merged,hFetal_RPE,hfetal_RPE_H3K27Ac,iPSC_RPE_all,promoters	0	0	10	0	1	1	1	1	1	1	1	1	1	1
PILRB/PILRA	rs2406255	7	100053690	0.00876452	1	0.0298133	1	Late_AMD_RPE,Normal_Retina,iPSC_RPE_all	0	0	3	0	0	0	1	0	1	0	0	0	0	1
PILRB/PILRA	rs11453225	7	100063919	0.00773466	1	0.0235008	1	Early_AMD_RPE,Early_AMD_Retina,Late_AMD_RPE,Late_AMD_Retina,Normal_Retina,hFetal_RPE,hfetal_RPE_H3K27Ac,iPSC_RPE_all	0	0	8	0	1	0	1	1	1	1	1	1	0	1
PILRB/PILRA	rs66958101	7	100074020	0.0064657	1	0.0200932	1	Late_AMD_RPE,Normal_Retina,hfetal_RPE_H3K27Ac	0	0	3	0	1	0	1	0	0	0	0	0	0	1
PILRB/PILRA	rs2108269	7	99980104	0.00565428	1	0.0192335	1	Late_AMD_RPE,Normal_Retina,iPSC_RPE_all	0	0	3	0	0	0	1	0	1	0	0	0	0	1
PILRB/PILRA	rs11559117	7	100076614	0.00679381	1	0.0140708	1	Late_AMD_Retina,Normal_Retina,exons_merged,hfetal_RPE_H3K27Ac,iPSC_RPE_all,promoters	0	0	6	0	1	1	0	1	1	0	0	0	1	1
PILRB/PILRA	rs60257855	7	100026780	0.00551026	1	0.0138215	1	Early_AMD_RPE,Early_AMD_Retina,Late_AMD_RPE,Late_AMD_Retina,Normal_Retina,hFetal_RPE,hfetal_RPE_H3K27Ac,iPSC_RPE_all,promoters	0	0	9	0	1	0	1	1	1	1	1	1	1	1
PILRB/PILRA	rs7811142	7	100065443	0.00829632	1	0.00981706	1	exons_merged	0	0	1	0	0	1	0	0	0	0	0	0	0	0
PILRB/PILRA	rs7783159	7	100017454	0.00981009	1	0.00958318	1	exons_merged,promoters	0	0	2	0	0	1	0	0	0	0	0	0	1	0
PILRB/PILRA	rs7786844	7	99934008	0.00351139	1	0.00880767	1	Early_AMD_RPE,Early_AMD_Retina,Late_AMD_RPE,Late_AMD_Retina,Normal_Retina,hFetal_RPE,hfetal_RPE_H3K27Ac,iPSC_RPE_all,promoters	0	0	9	0	1	0	1	1	1	1	1	1	1	1
PILRB/PILRA	rs11766752	7	100073292	0.00608734	1	0.00879776	1	hFetal_RPE,iPSC_RPE_all	0	0	2	0	0	0	0	0	1	1	0	0	0	0
PILRB/PILRA	rs147984352	7	100092377	0.00625644	1	0.00740327	1	exons_merged	0	0	1	0	0	1	0	0	0	0	0	0	0	0
PILRB/PILRA	rs7792525	7	99972122	0.00617564	1	0.00730765	1	exons_merged	0	0	1	0	0	1	0	0	0	0	0	0	0	0
PILRB/PILRA	rs11769886	7	99998607	0.0114709	1	0.00724487	1	Early_AMD_Retina,exons_merged	0	0	2	0	0	1	0	0	0	0	1	0	0	0
PILRB/PILRA	rs705866	7	99965285	0.00671747	1	0.00656209	1	exons_merged,promoters	0	0	2	0	0	1	0	0	0	0	0	0	1	0
PILRB/PILRA	rs7809801	7	100072031	0.00542226	1	0.00641617	1	exons_merged	0	0	1	0	0	1	0	0	0	0	0	0	0	0
PILRB/PILRA	rs73161762	7	100014846	0.00607883	1	0.00593822	1	exons_merged,promoters	0	0	2	0	0	1	0	0	0	0	0	0	1	0
PILRB/PILRA	rs2897358	7	100088640	0.0060328	1	0.00589326	1	exons_merged,promoters	0	0	2	0	0	1	0	0	0	0	0	0	1	0
PILRB/PILRA	rs6946768	7	99954393	0.00591394	1	0.00577714	1	exons_merged,promoters	0	0	2	0	0	1	0	0	0	0	0	0	1	0
PILRB/PILRA	rs76798830	7	99952828	0.00582473	1	0.00568999	1	exons_merged,promoters	0	0	2	0	0	1	0	0	0	0	0	0	1	0
PILRB/PILRA	rs1073	7	100031612	0.00570368	1	0.00557175	1	exons_merged,promoters	0	0	2	0	0	1	0	0	0	0	0	0	1	0
PILRB/PILRA	rs7341507	7	99951315	0.0041153	1	0.00540403	1	Normal_Retina,exons_merged,promoters	0	0	3	0	0	1	0	0	0	0	0	0	1	1
PILRB/PILRA	rs75636500	7	99947657	0.00541088	1	0.00528572	1	exons_merged,promoters	0	0	2	0	0	1	0	0	0	0	0	0	1	0
PILRB/PILRA	rs34356024	7	99957128	0.00436978	1	0.00517077	1	exons_merged	0	0	1	0	0	1	0	0	0	0	0	0	0	0
PILRB/PILRA	rs61735533	7	99955866	0.00426402	1	0.00504563	1	exons_merged	0	0	1	0	0	1	0	0	0	0	0	0	0	0
PILRB/PILRA	rs11284139	7	99965328	0.00485065	1	0.00473845	1	exons_merged,promoters	0	0	2	0	0	1	0	0	0	0	0	0	1	0
PILRB/PILRA	rs113459328	7	100081186	0.00713642	1	0.00460412	1	Early_AMD_RPE,Early_AMD_Retina,Late_AMD_RPE,Late_AMD_Retina,Normal_Retina,iPSC_RPE_all,promoters	0	0	7	0	0	0	1	1	1	0	1	1	1	1
PILRB/PILRA	rs7803454	7	99991548	0.0133767	1	0.00454284	1	.	1	0	0	0	0	0	0	0	0	0	0	0	0	0
PILRB/PILRA	rs3087502	7	99955364	0.00426402	1	0.00416539	1	exons_merged,promoters	0	0	2	0	0	1	0	0	0	0	0	0	1	0
PILRB/PILRA	rs41280971	7	99954457	0.00423851	1	0.00414047	1	exons_merged,promoters	0	0	2	0	0	1	0	0	0	0	0	0	1	0
PILRB/PILRA	rs78256546	7	99952970	0.00416373	1	0.00406742	1	exons_merged,promoters	0	0	2	0	0	1	0	0	0	0	0	0	1	0
PILRB/PILRA	rs7795656	7	99950297	0.0041153	1	0.00402011	1	exons_merged,promoters	0	0	2	0	0	1	0	0	0	0	0	0	1	0
PILRB/PILRA	rs7799932	7	99950508	0.00404472	1	0.00395116	1	exons_merged,promoters	0	0	2	0	0	1	0	0	0	0	0	0	1	0
PILRB/PILRA	rs7783550	7	99987805	0.011392	1	0.00386883	1	.	0	0	0	0	0	0	0	0	0	0	0	0	0	0
PILRB/PILRA	rs11771419	7	99988403	0.0113341	1	0.00384915	1	.	0	0	0	0	0	0	0	0	0	0	0	0	0	0
PILRB/PILRA	rs113738841	7	100081306	0.00588385	1	0.00379601	1	Early_AMD_RPE,Early_AMD_Retina,Late_AMD_RPE,Late_AMD_Retina,Normal_Retina,iPSC_RPE_all,promoters	0	0	7	0	0	0	1	1	1	0	1	1	1	1
PILRB/PILRA	rs4074838	7	100032665	0.00580147	1	0.00377814	1	hfetal_RPE_H3K27Ac,promoters	0	0	2	0	1	0	0	0	0	0	0	0	1	0
PILRB/PILRA	rs3991564	7	99936427	0.003096	1	0.00366351	1	exons_merged	0	0	1	0	0	1	0	0	0	0	0	0	0	0
PILRB/PILRA	rs7795805	7	99950408	0.00373935	1	0.00365286	1	exons_merged,promoters	0	0	2	0	0	1	0	0	0	0	0	0	1	0
PILRB/PILRA	rs7799894	7	99950427	0.00373935	1	0.00365286	1	exons_merged,promoters	0	0	2	0	0	1	0	0	0	0	0	0	1	0
PILRB/PILRA	rs34771058	7	100009222	0.0102966	1	0.00349681	1	.	0	0	0	0	0	0	0	0	0	0	0	0	0	0
PILRB/PILRA	rs7799901	7	99950450	0.0035641	1	0.00348166	1	exons_merged,promoters	0	0	2	0	0	1	0	0	0	0	0	0	1	0
PILRB/PILRA	rs1636980	7	99938864	0.00290755	1	0.00344052	1	exons_merged	0	0	1	0	0	1	0	0	0	0	0	0	0	0
PILRB/PILRA	rs11771241	7	99994785	0.00978169	1	0.00332195	1	.	0	0	0	0	0	0	0	0	0	0	0	0	0	0
PILRB/PILRA	rs10241492	7	99994813	0.00976702	1	0.00331697	1	.	0	0	0	0	0	0	0	0	0	0	0	0	0	0
PILRB/PILRA	rs28495773	7	99943583	0.00276658	1	0.0032737	1	exons_merged	0	0	1	0	0	1	0	0	0	0	0	0	0	0
PILRB/PILRA	rs138128268	7	100043811	0.0095545	1	0.00324479	1	.	0	0	0	0	0	0	0	0	0	0	0	0	0	0
PILRB/PILRA	rs1964242	7	99976703	0.0093803	1	0.00318564	1	.	0	0	0	0	0	0	0	0	0	0	0	0	0	0
PILRB/PILRA	rs6974286	7	100098296	0.00926007	1	0.00314481	1	.	0	0	0	0	0	0	0	0	0	0	0	0	0	0
PILRB/PILRA	rs35111986	7	100000274	0.0110134	1	0.00308774	1	promoters	0	0	1	0	0	0	0	0	0	0	0	0	1	0
PILRB/PILRA	rs6965458	7	99973402	0.00899899	1	0.00305614	1	.	0	0	0	0	0	0	0	0	0	0	0	0	0	0
PILRB/PILRA	rs6974282	7	100098295	0.00873565	1	0.00296671	1	.	0	0	0	0	0	0	0	0	0	0	0	0	0	0
PILRB/PILRA	rs7794485	7	100068936	0.00867558	1	0.00294631	1	.	0	0	0	0	0	0	0	0	0	0	0	0	0	0
PILRB/PILRA	rs150726853	7	100054637	0.00865045	1	0.00293777	1	.	0	0	0	0	0	0	0	0	0	0	0	0	0	0
PILRB/PILRA	rs3900792	7	100004577	0.00827809	1	0.00281131	1	.	0	0	0	0	0	0	0	0	0	0	0	0	0	0
PILRB/PILRA	rs2003507	7	100005720	0.0081679	1	0.00277389	1	.	0	0	0	0	0	0	0	0	0	0	0	0	0	0
PILRB/PILRA	rs111493473	7	100049742	0.00814995	1	0.0027678	1	.	0	0	0	0	0	0	0	0	0	0	0	0	0	0
PILRB/PILRA	rs4989959	7	100032288	0.00585158	1	0.00274593	1	hFetal_RPE,promoters	0	0	2	0	0	0	0	0	0	1	0	0	1	0
PILRB/PILRA	rs11761725	7	100039815	0.00807855	1	0.00274355	1	.	0	0	0	0	0	0	0	0	0	0	0	0	0	0
PILRB/PILRA	rs67471932	7	100009985	0.00797341	1	0.00270784	1	.	0	0	0	0	0	0	0	0	0	0	0	0	0	0
PILRB/PILRA	rs73161759	7	100009994	0.00797341	1	0.00270784	1	.	0	0	0	0	0	0	0	0	0	0	0	0	0	0
PILRB/PILRA	rs11763414	7	100016844	0.00699511	1	0.0026363	1	Normal_Retina,promoters	0	0	2	0	0	0	0	0	0	0	0	0	1	1
PILRB/PILRA	rs76913697	7	100002772	0.00770764	1	0.00261758	1	.	0	0	0	0	0	0	0	0	0	0	0	0	0	0
PILRB/PILRA	rs6957928	7	100014313	0.00757772	1	0.00257346	1	.	0	0	0	0	0	0	0	0	0	0	0	0	0	0
PILRB/PILRA	rs1000215	7	100004543	0.00732294	1	0.00248694	1	.	0	0	0	0	0	0	0	0	0	0	0	0	0	0
PILRB/PILRA	rs67040465	7	100083078	0.00877592	1	0.00246044	1	promoters	0	0	1	0	0	0	0	0	0	0	0	0	1	0
PILRB/PILRA	rs68116612	7	100006493	0.00719015	1	0.00244184	1	.	0	0	0	0	0	0	0	0	0	0	0	0	0	0
PILRB/PILRA	rs6948699	7	100095349	0.00717148	1	0.0024355	1	.	0	0	0	0	0	0	0	0	0	0	0	0	0	0
PILRB/PILRA	rs112386097	7	99979564	0.00704496	1	0.00239253	1	.	0	0	0	0	0	0	0	0	0	0	0	0	0	0
PILRB/PILRA	rs111972532	7	100069088	0.00700211	1	0.00237798	1	.	0	0	0	0	0	0	0	0	0	0	0	0	0	0
PILRB/PILRA	rs11760536	7	100078754	0.00838221	1	0.00235006	1	promoters	0	0	1	0	0	0	0	0	0	0	0	0	1	0
PILRB/PILRA	rs60644673	7	100096742	0.00688408	1	0.0023379	1	.	0	0	0	0	0	0	0	0	0	0	0	0	0	0
PILRB/PILRA	rs182703269	7	99934453	0.00355236	1	0.00231343	1	hfetal_RPE_H3K27Ac,promoters	0	0	2	0	1	0	0	0	0	0	0	0	1	0
PILRB/PILRA	rs6975514	7	100056220	0.00680469	1	0.00231093	1	.	0	0	0	0	0	0	0	0	0	0	0	0	0	0
PILRB/PILRA	rs6955362	7	100056166	0.00679721	1	0.00230839	1	.	0	0	0	0	0	0	0	0	0	0	0	0	0	0
PILRB/PILRA	rs67196635	7	100025564	0.00490577	1	0.00230209	1	hFetal_RPE,promoters	0	0	2	0	0	0	0	0	0	1	0	0	1	0
PILRB/PILRA	rs6975563	7	99974968	0.00664731	1	0.00225749	1	.	0	0	0	0	0	0	0	0	0	0	0	0	0	0
PILRB/PILRA	rs140443760	7	100036227	0.0066049	1	0.00224308	1	.	0	0	0	0	0	0	0	0	0	0	0	0	0	0
PILRB/PILRA	rs6965207	7	99973351	0.00658446	1	0.00223614	1	.	0	0	0	0	0	0	0	0	0	0	0	0	0	0
PILRB/PILRA	rs11769700	7	100090049	0.00652612	1	0.00221633	1	.	0	0	0	0	0	0	0	0	0	0	0	0	0	0
PILRB/PILRA	rs6970828	7	100021679	0.0064657	1	0.00219581	1	.	0	0	0	0	0	0	0	0	0	0	0	0	0	0
PILRB/PILRA	rs73405353	7	100091215	0.00708027	1	0.00217624	1	Early_AMD_RPE,Early_AMD_Retina,Late_AMD_RPE,Late_AMD_Retina,Normal_Retina	0	0	5	0	0	0	1	1	0	0	1	1	0	1
PILRB/PILRA	rs6953749	7	100000941	0.00776101	1	0.00217589	1	promoters	0	0	1	0	0	0	0	0	0	0	0	0	1	0
PILRB/PILRA	rs6970806	7	100021618	0.00640457	1	0.00217505	1	.	0	0	0	0	0	0	0	0	0	0	0	0	0	0
PILRB/PILRA	rs11773661	7	100073069	0.00635417	1	0.00215794	1	.	0	0	0	0	0	0	0	0	0	0	0	0	0	0
PILRB/PILRA	rs6945952	7	99981775	0.00634402	1	0.00215449	1	.	0	0	0	0	0	0	0	0	0	0	0	0	0	0
PILRB/PILRA	rs73401450	7	99981859	0.00628718	1	0.00213518	1	.	0	0	0	0	0	0	0	0	0	0	0	0	0	0
PILRB/PILRA	rs73403312	7	100024153	0.00628529	1	0.00213454	1	.	0	0	0	0	0	0	0	0	0	0	0	0	0	0
PILRB/PILRA	rs73401443	7	99977582	0.00626521	1	0.00212772	1	.	0	0	0	0	0	0	0	0	0	0	0	0	0	0
PILRB/PILRA	rs6967277	7	100045885	0.00625644	1	0.00212475	1	.	0	0	0	0	0	0	0	0	0	0	0	0	0	0
PILRB/PILRA	rs7787620	7	100089234	0.00625644	1	0.00212475	1	.	0	0	0	0	0	0	0	0	0	0	0	0	0	0
PILRB/PILRA	rs7787825	7	100089385	0.00624707	1	0.00212156	1	.	0	0	0	0	0	0	0	0	0	0	0	0	0	0
PILRB/PILRA	rs73401451	7	99981895	0.00623084	1	0.00211605	1	.	0	0	0	0	0	0	0	0	0	0	0	0	0	0
PILRB/PILRA	rs67163493	7	100023838	0.00622773	1	0.00211499	1	.	0	0	0	0	0	0	0	0	0	0	0	0	0	0
PILRB/PILRA	rs11764818	7	100043055	0.00621777	1	0.00211161	1	.	0	0	0	0	0	0	0	0	0	0	0	0	0	0
PILRB/PILRA	rs111265471	7	100037690	0.0061707	1	0.00209563	1	.	0	0	0	0	0	0	0	0	0	0	0	0	0	0
PILRB/PILRA	rs60478351	7	100089017	0.00614238	1	0.00208601	1	.	0	0	0	0	0	0	0	0	0	0	0	0	0	0
PILRB/PILRA	rs6979335	7	100089860	0.00613317	1	0.00208288	1	.	0	0	0	0	0	0	0	0	0	0	0	0	0	0
PILRB/PILRA	rs7800667	7	100038945	0.00611541	1	0.00207685	1	.	0	0	0	0	0	0	0	0	0	0	0	0	0	0
PILRB/PILRA	rs67315960	7	100015124	0.00740246	1	0.00207537	1	promoters	0	0	1	0	0	0	0	0	0	0	0	0	1	0
PILRB/PILRA	rs6975660	7	99975266	0.00610014	1	0.00207166	1	.	0	0	0	0	0	0	0	0	0	0	0	0	0	0
PILRB/PILRA	rs28578163	7	100044754	0.00609648	1	0.00207042	1	.	0	0	0	0	0	0	0	0	0	0	0	0	0	0
PILRB/PILRA	rs6953107	7	100095664	0.00601413	1	0.00204245	1	.	0	0	0	0	0	0	0	0	0	0	0	0	0	0
PILRB/PILRA	rs67239991	7	100046504	0.00582473	1	0.00197813	1	.	0	0	0	0	0	0	0	0	0	0	0	0	0	0
PILRB/PILRA	rs6948685	7	99970188	0.00523995	1	0.00197482	1	Normal_Retina,promoters	0	0	2	0	0	0	0	0	0	0	0	0	1	1
PILRB/PILRA	rs4463351	7	100078226	0.00689855	1	0.00193409	1	promoters	0	0	1	0	0	0	0	0	0	0	0	0	1	0
PILRB/PILRA	rs66632384	7	100018904	0.00688064	1	0.00192907	1	promoters	0	0	1	0	0	0	0	0	0	0	0	0	1	0
PILRB/PILRA	rs36053004	7	100078454	0.00681422	1	0.00191045	1	promoters	0	0	1	0	0	0	0	0	0	0	0	0	1	0
PILRB/PILRA	rs28490152	7	100020982	0.00559242	1	0.00189924	1	.	0	0	0	0	0	0	0	0	0	0	0	0	0	0
PILRB/PILRA	rs11444435	7	100062073	0.00676601	1	0.00189693	1	promoters	0	0	1	0	0	0	0	0	0	0	0	0	1	0
PILRB/PILRA	rs28629346	7	100044551	0.00558404	1	0.00189639	1	.	0	0	0	0	0	0	0	0	0	0	0	0	0	0
PILRB/PILRA	rs7792959	7	99972403	0.00556453	1	0.00188976	1	.	0	0	0	0	0	0	0	0	0	0	0	0	0	0
PILRB/PILRA	rs4472444	7	100070758	0.00555507	1	0.00188655	1	.	0	0	0	0	0	0	0	0	0	0	0	0	0	0
PILRB/PILRA	rs1962269	7	100072767	0.00551026	1	0.00187134	1	.	0	0	0	0	0	0	0	0	0	0	0	0	0	0
PILRB/PILRA	rs11765869	7	99964789	0.00664731	1	0.00186365	1	promoters	0	0	1	0	0	0	0	0	0	0	0	0	1	0
PILRB/PILRA	rs11761784	7	100039970	0.00545762	1	0.00185346	1	.	0	0	0	0	0	0	0	0	0	0	0	0	0	0
PILRB/PILRA	rs112317829	7	100043173	0.00540547	1	0.00183575	1	.	0	0	0	0	0	0	0	0	0	0	0	0	0	0
PILRB/PILRA	rs113979344	7	99946385	0.00536938	1	0.00182349	1	.	0	0	0	0	0	0	0	0	0	0	0	0	0	0
PILRB/PILRA	rs112622797	7	99917416	0.00153344	1	0.00181452	1	exons_merged	0	0	1	0	0	1	0	0	0	0	0	0	0	0
PILRB/PILRA	rs57275596	7	99968489	0.00531011	1	0.00180336	1	.	0	0	0	0	0	0	0	0	0	0	0	0	0	0
PILRB/PILRA	7:99968498	7	99968498	0.00524887	1	0.00178256	1	.	0	0	0	0	0	0	0	0	0	0	0	0	0	0
PILRB/PILRA	rs60844404	7	100080474	0.00620845	1	0.00174062	1	promoters	0	0	1	0	0	0	0	0	0	0	0	0	1	0
PILRB/PILRA	7:100008874	7	100008874	0.00609648	1	0.00170922	1	promoters	0	0	1	0	0	0	0	0	0	0	0	0	1	0
PILRB/PILRA	rs11768933	7	99967737	0.00502342	1	0.001706	1	.	0	0	0	0	0	0	0	0	0	0	0	0	0	0
PILRB/PILRA	rs11763511	7	100081944	0.00598833	1	0.0016789	0	promoters	0	0	1	0	0	0	0	0	0	0	0	0	1	0
PILRB/PILRA	rs111757992	7	100016354	0.00593586	1	0.00166419	0	promoters	0	0	1	0	0	0	0	0	0	0	0	0	1	0
PILRB/PILRA	rs6972167	7	100080013	0.00593467	1	0.00166386	0	promoters	0	0	1	0	0	0	0	0	0	0	0	0	1	0
PILRB/PILRA	rs34989573	7	100097895	0.00485598	1	0.00164914	0	.	0	0	0	0	0	0	0	0	0	0	0	0	0	0
PILRB/PILRA	rs10085549	7	99983135	0.00480046	1	0.00163028	0	.	0	0	0	0	0	0	0	0	0	0	0	0	0	0
PILRB/PILRA	rs4385401	7	100099466	0.00478752	1	0.00162588	0	.	0	0	0	0	0	0	0	0	0	0	0	0	0	0
PILRB/PILRA	rs28680963	7	99905475	0.00165568	1	0.00161738	0	exons_merged,promoters	0	0	2	0	0	1	0	0	0	0	0	0	1	0
PILRB/PILRA	rs6978739	7	100098680	0.0046885	1	0.00159226	0	.	0	0	0	0	0	0	0	0	0	0	0	0	0	0
PILRB/PILRA	rs77861211	7	99962096	0.00462748	1	0.00157153	0	.	0	0	0	0	0	0	0	0	0	0	0	0	0	0
PILRB/PILRA	rs11768967	7	99967644	0.00461131	1	0.00156604	0	.	0	0	0	0	0	0	0	0	0	0	0	0	0	0
PILRB/PILRA	rs11766917	7	99937942	0.00457731	1	0.0015545	0	.	0	0	0	0	0	0	0	0	0	0	0	0	0	0
PILRB/PILRA	rs142473518	7	99894971	0.00450106	1	0.0015286	0	.	0	0	0	0	0	0	0	0	0	0	0	0	0	0
PILRB/PILRA	rs111312383	7	99905325	0.00154112	1	0.00150548	0	exons_merged,promoters	0	0	2	0	0	1	0	0	0	0	0	0	1	0
PILRB/PILRA	rs151288400	7	99957994	0.00439695	1	0.00149325	0	.	0	0	0	0	0	0	0	0	0	0	0	0	0	0
PILRB/PILRA	rs11761426	7	99956893	0.00434277	1	0.00147484	0	.	0	0	0	0	0	0	0	0	0	0	0	0	0	0
PILRB/PILRA	rs7797025	7	99937941	0.00426018	1	0.0014468	0	.	0	0	0	0	0	0	0	0	0	0	0	0	0	0
PILRB/PILRA	rs6955367	7	99961194	0.00424954	1	0.00144318	0	.	0	0	0	0	0	0	0	0	0	0	0	0	0	0
PILRB/PILRA	rs1122598	7	99699436	0.000162396	1	0.0014193	0	Early_AMD_RPE,Early_AMD_Retina,Late_AMD_RPE,Late_AMD_Retina,Normal_Retina,exons_merged,hFetal_RPE,hfetal_RPE_H3K27Ac,iPSC_RPE_all,promoters	0	0	10	0	1	1	1	1	1	1	1	1	1	1
PILRB/PILRA	rs67483801	7	100031758	0.00497742	1	0.00139548	0	promoters	0	0	1	0	0	0	0	0	0	0	0	0	1	0
PILRB/PILRA	rs11769057	7	99964661	0.00478465	1	0.00134143	0	promoters	0	0	1	0	0	0	0	0	0	0	0	0	1	0
PILRB/PILRA	rs113261079	7	99937803	0.00381222	1	0.00129467	0	.	0	0	0	0	0	0	0	0	0	0	0	0	0	0
PILRB/PILRA	rs3873746	7	99935097	0.00460348	1	0.00129064	0	promoters	0	0	1	0	0	0	0	0	0	0	0	0	1	0
NPLOC4/TSPAN10	rs8070929	17	79530993	0.104348	1	0.255466	1	exons_merged,hfetal_RPE_H3K27Ac	0	1	2	0	1	1	0	0	0	0	0	0	0	0
NPLOC4/TSPAN10	rs6420484	17	79612397	0.0428941	1	0.247658	1	exons_merged,hFetal_RPE,missense_variants	0	0	3	1	0	1	0	0	0	1	0	0	0	0
NPLOC4/TSPAN10	rs9895741	17	79603831	0.0412535	1	0.0921667	1	Early_AMD_RPE,Early_AMD_Retina,Late_AMD_RPE,Late_AMD_Retina,Normal_Retina,hFetal_RPE,hfetal_RPE_H3K27Ac,iPSC_RPE_all,promoters	0	0	9	0	1	0	1	1	1	1	1	1	1	1
NPLOC4/TSPAN10	rs34872037	17	79614932	0.0330736	1	0.0583452	1	exons_merged,hFetal_RPE	0	0	2	0	0	1	0	0	0	1	0	0	0	0
NPLOC4/TSPAN10	rs62075723	17	79611326	0.0691263	1	0.0485707	1	hfetal_RPE_H3K27Ac	0	0	1	0	1	0	0	0	0	0	0	0	0	0
NPLOC4/TSPAN10	rs62075722	17	79611271	0.0533052	1	0.0374542	1	hfetal_RPE_H3K27Ac	0	0	1	0	1	0	0	0	0	0	0	0	0	0
NPLOC4/TSPAN10	rs6565597	17	79526821	0.118479	1	0.0358387	1	.	1	0	0	0	0	0	0	0	0	0	0	0	0	0
NPLOC4/TSPAN10	rs7405453	17	79615572	0.0146514	1	0.0324127	1	exons_merged,iPSC_RPE_all,promoters	0	0	3	0	0	1	0	0	1	0	0	0	1	0
NPLOC4/TSPAN10	rs9912071	17	79609654	0.00194923	1	0.0229611	1	Late_AMD_RPE,Normal_Retina,hFetal_RPE,hfetal_RPE_H3K27Ac,iPSC_RPE_all	0	0	5	0	1	0	1	0	1	1	0	0	0	1
NPLOC4/TSPAN10	rs9747347	17	79606820	0.0410477	1	0.0124165	1	.	0	0	0	0	0	0	0	0	0	0	0	0	0	0
NPLOC4/TSPAN10	rs34635363	17	79549250	0.037008	1	0.0111946	1	.	0	0	0	0	0	0	0	0	0	0	0	0	0	0
NPLOC4/TSPAN10	rs75078292	17	79585492	0.0351644	1	0.0106369	1	.	0	0	0	0	0	0	0	0	0	0	0	0	0	0
NPLOC4/TSPAN10	rs12953229	17	79554271	0.0340945	1	0.0103132	1	.	0	0	0	0	0	0	0	0	0	0	0	0	0	0
NPLOC4/TSPAN10	rs8075338	17	79530332	0.00970688	1	0.0102307	1	exons_merged	0	0	1	0	0	1	0	0	0	0	0	0	0	0
NPLOC4/TSPAN10	rs12948708	17	79558741	0.0337755	1	0.0102167	1	.	0	0	0	0	0	0	0	0	0	0	0	0	0	0
NPLOC4/TSPAN10	rs67050149	17	79557043	0.0321346	1	0.00972041	1	.	0	0	0	0	0	0	0	0	0	0	0	0	0	0
NPLOC4/TSPAN10	rs9905786	17	79602063	0.0308561	1	0.00933366	1	.	0	0	0	0	0	0	0	0	0	0	0	0	0	0
NPLOC4/TSPAN10	rs8081701	17	79599441	0.0306164	1	0.00926114	1	.	0	0	0	0	0	0	0	0	0	0	0	0	0	0
NPLOC4/TSPAN10	rs11650127	17	79572253	0.0289808	1	0.00876641	1	.	0	0	0	0	0	0	0	0	0	0	0	0	0	0
NPLOC4/TSPAN10	rs112364254	17	79578287	0.0282088	1	0.00853289	1	.	0	0	0	0	0	0	0	0	0	0	0	0	0	0
NPLOC4/TSPAN10	rs7503894	17	79583473	0.0275702	1	0.0083397	1	.	0	0	0	0	0	0	0	0	0	0	0	0	0	0
NPLOC4/TSPAN10	rs11656126	17	79564542	0.0323119	1	0.00806888	1	promoters	0	0	1	0	0	0	0	0	0	0	0	0	1	0
NPLOC4/TSPAN10	rs71373084	17	79564930	0.032257	1	0.00805517	0	promoters	0	0	1	0	0	0	0	0	0	0	0	0	1	0
NPLOC4/TSPAN10	rs7503221	17	79583371	0.0283701	1	0.00708454	0	promoters	0	0	1	0	0	0	0	0	0	0	0	0	1	0
NPLOC4/TSPAN10	rs12949956	17	79542813	0.00380888	1	0.00447945	0	hFetal_RPE,hfetal_RPE_H3K27Ac	0	0	2	0	1	0	0	0	0	1	0	0	0	0
NPLOC4/TSPAN10	rs7502346	17	79603741	0.00220369	1	0.00305463	0	Early_AMD_Retina,Late_AMD_RPE,Late_AMD_Retina,Normal_Retina,hFetal_RPE,hfetal_RPE_H3K27Ac,iPSC_RPE_all,promoters	0	0	8	0	1	0	1	1	1	1	1	0	1	1
NPLOC4/TSPAN10	rs7502883	17	79588557	0.00161322	1	0.00152372	0	Normal_Retina,hfetal_RPE_H3K27Ac	0	0	2	0	1	0	0	0	0	0	0	0	0	1
NPLOC4/TSPAN10	rs7405578	17	79588306	0.0017295	1	0.00121521	0	hfetal_RPE_H3K27Ac	0	0	1	0	1	0	0	0	0	0	0	0	0	0
MIR6130/RORB	rs10781182	9	76617720	0.0637577	1	0.0634689	1	.	1	1	0	0	0	0	0	0	0	0	0	0	0	0
MIR6130/RORB	rs10781180	9	76615662	0.0635222	1	0.0632345	1	.	0	0	0	0	0	0	0	0	0	0	0	0	0	0
MIR6130/RORB	rs11143753	9	76618077	0.0589147	1	0.0586478	1	.	0	0	0	0	0	0	0	0	0	0	0	0	0	0
MIR6130/RORB	rs10781181	9	76615780	0.0585096	1	0.0582446	1	.	0	0	0	0	0	0	0	0	0	0	0	0	0	0
MIR6130/RORB	rs985034	9	76614862	0.0577192	1	0.0574578	1	.	0	0	0	0	0	0	0	0	0	0	0	0	0	0
MIR6130/RORB	rs10735630	9	76615432	0.0577192	1	0.0574578	1	.	0	0	0	0	0	0	0	0	0	0	0	0	0	0
MIR6130/RORB	rs35576192	9	76614793	0.0562041	1	0.0559496	1	.	0	0	0	0	0	0	0	0	0	0	0	0	0	0
MIR6130/RORB	rs985032	9	76614550	0.0501235	1	0.0498965	1	.	0	0	0	0	0	0	0	0	0	0	0	0	0	0
MIR6130/RORB	rs1388360	9	76625716	0.0453672	1	0.0451618	1	.	0	0	0	0	0	0	0	0	0	0	0	0	0	0
MIR6130/RORB	rs10781176	9	76592874	0.0436407	1	0.043443	1	.	0	0	0	0	0	0	0	0	0	0	0	0	0	0
MIR6130/RORB	rs10746934	9	76588328	0.0425675	1	0.0423747	1	.	0	0	0	0	0	0	0	0	0	0	0	0	0	0
MIR6130/RORB	rs10781171	9	76565484	0.0360602	1	0.0358969	1	.	0	0	0	0	0	0	0	0	0	0	0	0	0	0
MIR6130/RORB	rs76510417	9	76564465	0.0358373	1	0.035675	1	.	0	0	0	0	0	0	0	0	0	0	0	0	0	0
MIR6130/RORB	rs10781168	9	76555517	0.0331814	1	0.0330311	1	.	0	0	0	0	0	0	0	0	0	0	0	0	0	0
MIR6130/RORB	rs10781174	9	76584416	0.0296182	1	0.0294841	1	.	0	0	0	0	0	0	0	0	0	0	0	0	0	0
MIR6130/RORB	rs7023062	9	76583896	0.0295177	1	0.029384	1	.	0	0	0	0	0	0	0	0	0	0	0	0	0	0
MIR6130/RORB	rs11143733	9	76553709	0.0292211	1	0.0290887	1	.	0	0	0	0	0	0	0	0	0	0	0	0	0	0
MIR6130/RORB	rs10781172	9	76574007	0.0265516	1	0.0264314	1	.	0	0	0	0	0	0	0	0	0	0	0	0	0	0
MIR6130/RORB	rs1379915	9	76546716	0.0137686	1	0.0137062	1	.	0	0	0	0	0	0	0	0	0	0	0	0	0	0
MIR6130/RORB	rs11143745	9	76600134	0.0101939	1	0.0136411	1	Normal_Retina	0	0	1	0	0	0	0	0	0	0	0	0	0	1
MIR6130/RORB	rs10781177	9	76593011	0.0112053	1	0.0111546	1	.	0	0	0	0	0	0	0	0	0	0	0	0	0	0
MIR6130/RORB	rs10781159	9	76503064	0.0109747	1	0.010925	1	.	0	0	0	0	0	0	0	0	0	0	0	0	0	0
MIR6130/RORB	rs67505452	9	76614640	0.0106834	1	0.010635	1	.	0	0	0	0	0	0	0	0	0	0	0	0	0	0
MIR6130/RORB	rs1379914	9	76535756	0.010285	1	0.0102385	1	.	0	0	0	0	0	0	0	0	0	0	0	0	0	0
MIR6130/RORB	rs1379908	9	76519640	0.00999605	1	0.00995078	1	.	0	0	0	0	0	0	0	0	0	0	0	0	0	0
MIR6130/RORB	rs10746929	9	76537890	0.00994222	1	0.00989719	1	.	0	0	0	0	0	0	0	0	0	0	0	0	0	0
MIR6130/RORB	rs10781164	9	76537737	0.00953139	1	0.00948822	1	.	0	0	0	0	0	0	0	0	0	0	0	0	0	0
MIR6130/RORB	rs10781160	9	76528962	0.00949903	1	0.00945601	1	.	0	0	0	0	0	0	0	0	0	0	0	0	0	0
MIR6130/RORB	rs1020775	9	76495550	0.00397924	1	0.00920128	1	hfetal_RPE_H3K27Ac	0	0	1	0	1	0	0	0	0	0	0	0	0	0
MIR6130/RORB	rs10869294	9	76523676	0.00910834	1	0.00906708	1	.	0	0	0	0	0	0	0	0	0	0	0	0	0	0
MIR6130/RORB	rs11143724	9	76515398	0.00819718	1	0.00816005	1	.	0	0	0	0	0	0	0	0	0	0	0	0	0	0
MIR6130/RORB	rs10746928	9	76531239	0.00934639	1	0.00667559	1	Early_AMD_Retina,Normal_Retina	0	0	2	0	0	0	0	0	0	0	1	0	0	1
LIPC	rs2414577	15	58680638	0.487704	1	0.487803	1	hfetal_RPE_H3K27Ac	0	1	1	0	1	0	0	0	0	0	0	0	0	0
LIPC	rs2414578	15	58680639	0.4769	1	0.476997	1	hfetal_RPE_H3K27Ac	0	0	1	0	1	0	0	0	0	0	0	0	0	0
KMT2E/SRPK2	rs1142	7	104756326	0.126542	1	0.246214	1	hfetal_RPE_H3K27Ac,iPSC_RPE_all	1	1	2	0	1	0	0	0	1	0	0	0	0	0
KMT2E/SRPK2	rs1144	7	104756355	0.124061	1	0.241387	1	hfetal_RPE_H3K27Ac,iPSC_RPE_all	0	0	2	0	1	0	0	0	1	0	0	0	0	0
KMT2E/SRPK2	rs3214376	7	104625553	0.0158421	1	0.0515928	1	hFetal_RPE,hfetal_RPE_H3K27Ac,iPSC_RPE_all	0	0	3	0	1	0	0	0	1	1	0	0	0	0
KMT2E/SRPK2	rs2192932	7	104653265	0.0206697	1	0.0502955	1	Early_AMD_RPE,Early_AMD_Retina,Late_AMD_RPE,Late_AMD_Retina,Normal_Retina,hFetal_RPE,hfetal_RPE_H3K27Ac,iPSC_RPE_all,promoters	0	0	9	0	1	0	1	1	1	1	1	1	1	1
KMT2E/SRPK2	rs3823752	7	104624626	0.0164015	1	0.0483434	1	Early_AMD_RPE,Early_AMD_Retina,Late_AMD_RPE,Late_AMD_Retina,Normal_Retina,hFetal_RPE,hfetal_RPE_H3K27Ac,iPSC_RPE_all	0	0	8	0	1	0	1	1	1	1	1	1	0	1
KMT2E/SRPK2	rs6967587	7	104744041	0.0125118	1	0.0365171	1	exons_merged,iPSC_RPE_all	0	0	2	0	0	1	0	0	1	0	0	0	0	0
KMT2E/SRPK2	rs10808141	7	104715490	0.0101074	1	0.0329168	1	hFetal_RPE,hfetal_RPE_H3K27Ac,iPSC_RPE_all	0	0	3	0	1	0	0	0	1	1	0	0	0	0
KMT2E/SRPK2	rs146369364	7	104691378	0.0233377	1	0.0178595	1	hfetal_RPE_H3K27Ac	0	0	1	0	1	0	0	0	0	0	0	0	0	0
KMT2E/SRPK2	rs111595825	7	104649037	0.0199668	1	0.0152799	1	hfetal_RPE_H3K27Ac	0	0	1	0	1	0	0	0	0	0	0	0	0	0
KMT2E/SRPK2	rs3213742	7	104643230	0.019505	1	0.0149265	1	hfetal_RPE_H3K27Ac	0	0	1	0	1	0	0	0	0	0	0	0	0	0
KMT2E/SRPK2	rs11978288	7	104643470	0.0187046	1	0.014314	1	hfetal_RPE_H3K27Ac	0	0	1	0	1	0	0	0	0	0	0	0	0	0
KMT2E/SRPK2	rs6980244	7	104636940	0.0170316	1	0.0142664	1	iPSC_RPE_all	0	0	1	0	0	0	0	0	1	0	0	0	0	0
KMT2E/SRPK2	rs6950894	7	104652671	0.0194077	1	0.012261	1	hfetal_RPE_H3K27Ac,promoters	0	0	2	0	1	0	0	0	0	0	0	0	1	0
KMT2E/SRPK2	rs2003506	7	104761741	0.0323163	1	0.0106466	1	.	0	0	0	0	0	0	0	0	0	0	0	0	0	0
KMT2E/SRPK2	rs2299304	7	104771857	0.0249474	1	0.00821897	1	.	0	0	0	0	0	0	0	0	0	0	0	0	0	0
KMT2E/SRPK2	rs34064516	7	104668528	0.0206346	1	0.00679811	1	.	0	0	0	0	0	0	0	0	0	0	0	0	0	0
KMT2E/SRPK2	rs4727618	7	104662862	0.0199468	1	0.00657152	1	.	0	0	0	0	0	0	0	0	0	0	0	0	0	0
KMT2E/SRPK2	rs6466035	7	104646899	0.0196401	1	0.00647045	1	.	0	0	0	0	0	0	0	0	0	0	0	0	0	0
KMT2E/SRPK2	rs35329217	7	104645196	0.0190806	1	0.00628613	1	.	0	0	0	0	0	0	0	0	0	0	0	0	0	0
KMT2E/SRPK2	rs142062836	7	104670251	0.0189797	1	0.0062529	1	.	0	0	0	0	0	0	0	0	0	0	0	0	0	0
KMT2E/SRPK2	rs6948885	7	104664879	0.0182064	1	0.00599811	1	.	0	0	0	0	0	0	0	0	0	0	0	0	0	0
KMT2E/SRPK2	rs12534212	7	104641241	0.0177143	1	0.005836	1	.	0	0	0	0	0	0	0	0	0	0	0	0	0	0
KMT2E/SRPK2	rs6947388	7	104639583	0.0173583	1	0.00571872	1	.	0	0	0	0	0	0	0	0	0	0	0	0	0	0
KMT2E/SRPK2	rs6976394	7	104632980	0.0159821	1	0.00526534	1	.	0	0	0	0	0	0	0	0	0	0	0	0	0	0
KMT2E/SRPK2	rs2299308	7	104825819	0.00161135	1	0.00524766	1	hFetal_RPE,hfetal_RPE_H3K27Ac,iPSC_RPE_all	0	0	3	0	1	0	0	0	1	1	0	0	0	0
KMT2E/SRPK2	rs888086	7	104626690	0.0158421	1	0.0052192	1	.	0	0	0	0	0	0	0	0	0	0	0	0	0	0
KMT2E/SRPK2	rs2299298	7	104745818	0.00513393	1	0.00486517	1	exons_merged,promoters	0	0	2	0	0	1	0	0	0	0	0	0	1	0
KMT2E/SRPK2	rs11412280	7	104838788	0.00162153	1	0.00477947	1	Early_AMD_RPE,Early_AMD_Retina,Late_AMD_RPE,Late_AMD_Retina,Normal_Retina,hFetal_RPE,hfetal_RPE_H3K27Ac,iPSC_RPE_all	0	0	8	0	1	0	1	1	1	1	1	1	0	1
KMT2E/SRPK2	rs6950620	7	104770386	0.0142959	1	0.0047098	1	.	0	0	0	0	0	0	0	0	0	0	0	0	0	0
KMT2E/SRPK2	rs10263499	7	104671659	0.0138028	1	0.00454735	1	.	0	0	0	0	0	0	0	0	0	0	0	0	0	0
KMT2E/SRPK2	rs11981882	7	104673462	0.0136983	1	0.00451292	1	.	0	0	0	0	0	0	0	0	0	0	0	0	0	0
KMT2E/SRPK2	rs6963395	7	104721374	0.0133962	1	0.0044134	1	.	0	0	0	0	0	0	0	0	0	0	0	0	0	0
KMT2E/SRPK2	rs7797912	7	104769415	0.0130263	1	0.00429154	1	.	0	0	0	0	0	0	0	0	0	0	0	0	0	0
KMT2E/SRPK2	rs11760317	7	104711711	0.012678	1	0.0041768	1	.	0	0	0	0	0	0	0	0	0	0	0	0	0	0
KMT2E/SRPK2	rs9918494	7	104681649	0.0126552	1	0.00416929	1	.	0	0	0	0	0	0	0	0	0	0	0	0	0	0
KMT2E/SRPK2	rs10953468	7	104741842	0.0133734	1	0.00363726	1	promoters	0	0	1	0	0	0	0	0	0	0	0	0	1	0
KMT2E/SRPK2	rs2097942	7	104725105	0.00946661	1	0.00311879	1	.	0	0	0	0	0	0	0	0	0	0	0	0	0	0
KMT2E/SRPK2	rs10228174	7	104691505	0.00905006	1	0.00298155	1	.	0	0	0	0	0	0	0	0	0	0	0	0	0	0
KMT2E/SRPK2	rs57384300	7	104727355	0.00900672	1	0.00296728	1	.	0	0	0	0	0	0	0	0	0	0	0	0	0	0
KMT2E/SRPK2	rs10247691	7	104692291	0.00875103	1	0.00288304	1	.	0	0	0	0	0	0	0	0	0	0	0	0	0	0
KMT2E/SRPK2	rs7784126	7	104731338	0.00858976	1	0.00282991	1	.	0	0	0	0	0	0	0	0	0	0	0	0	0	0
KMT2E/SRPK2	rs6966728	7	104618318	0.00354795	1	0.00271512	1	hfetal_RPE_H3K27Ac	0	0	1	0	1	0	0	0	0	0	0	0	0	0
KMT2E/SRPK2	rs2106500	7	104616744	0.00339693	1	0.00259955	1	hfetal_RPE_H3K27Ac	0	0	1	0	1	0	0	0	0	0	0	0	0	0
KMT2E/SRPK2	rs6955349	7	104601236	0.000521509	1	0.00253404	1	Early_AMD_RPE,Late_AMD_RPE,Normal_Retina,hfetal_RPE_H3K27Ac	0	0	4	0	1	0	1	0	0	0	0	1	0	1
KMT2E/SRPK2	rs1029596	7	104698848	0.00763751	1	0.00251619	1	.	0	0	0	0	0	0	0	0	0	0	0	0	0	0
KMT2E/SRPK2	rs1011468	7	104613791	0.00323708	1	0.00247722	1	hfetal_RPE_H3K27Ac	0	0	1	0	1	0	0	0	0	0	0	0	0	0
KMT2E/SRPK2	rs10679245	7	104703540	0.00654218	1	0.00215533	0	.	0	0	0	0	0	0	0	0	0	0	0	0	0	0
KMT2E/SRPK2	rs4602821	7	104611876	0.00302397	1	0.00191042	0	hfetal_RPE_H3K27Ac,promoters	0	0	2	0	1	0	0	0	0	0	0	0	1	0
KMT2E/SRPK2	rs2299309	7	104838876	0.000533872	1	0.00157359	0	Early_AMD_RPE,Early_AMD_Retina,Late_AMD_RPE,Late_AMD_Retina,Normal_Retina,hFetal_RPE,hfetal_RPE_H3K27Ac,iPSC_RPE_all	0	0	8	0	1	0	1	1	1	1	1	1	0	1
KMT2E/SRPK2	rs10252714	7	104694071	0.00870999	1	0.0015316	0	Early_AMD_Retina	0	0	1	0	0	0	0	0	0	0	1	0	0	0
KMT2E/SRPK2	rs41562	7	104845094	0.00157329	1	0.00149093	0	exons_merged,promoters	0	0	2	0	0	1	0	0	0	0	0	0	1	0
KMT2E/SRPK2	rs2237613	7	104845253	0.00157329	1	0.00149093	0	exons_merged,promoters	0	0	2	0	0	1	0	0	0	0	0	0	1	0
KMT2E/SRPK2	rs113117338	7	104769661	0.00333233	1	0.00109784	0	.	0	0	0	0	0	0	0	0	0	0	0	0	0	0
KMT2E/SRPK2	rs12705296	7	104646178	0.0193883	1	0.000910479	0	Early_AMD_Retina,Late_AMD_Retina	0	0	2	0	0	0	0	1	0	0	1	0	0	0
KMT2E/SRPK2	rs4730073	7	104855871	0.00251726	1	0.000829315	0	.	0	0	0	0	0	0	0	0	0	0	0	0	0	0
KMT2E/SRPK2	rs17777642	7	104599208	0.00024024	1	0.000708106	0	Early_AMD_RPE,Early_AMD_Retina,Late_AMD_RPE,Late_AMD_Retina,Normal_Retina,hFetal_RPE,hfetal_RPE_H3K27Ac,iPSC_RPE_all	0	0	8	0	1	0	1	1	1	1	1	1	0	1
KMT2E/SRPK2	rs10277120	7	104834417	0.00170263	1	0.000560932	0	.	0	0	0	0	0	0	0	0	0	0	0	0	0	0
KMT2E/SRPK2	rs4730072	7	104832260	0.00168771	1	0.000556018	0	.	0	0	0	0	0	0	0	0	0	0	0	0	0	0
KMT2E/SRPK2	rs10281886	7	104835888	0.00166059	1	0.000547083	0	.	0	0	0	0	0	0	0	0	0	0	0	0	0	0
KMT2E/SRPK2	rs10487150	7	104797450	0.00163047	1	0.000537162	0	.	0	0	0	0	0	0	0	0	0	0	0	0	0	0
KMT2E/SRPK2	rs3801285	7	104837801	0.0016225	1	0.000534537	0	.	0	0	0	0	0	0	0	0	0	0	0	0	0	0
KMT2E/SRPK2	rs41563	7	104852654	0.00148152	1	0.00048809	0	.	0	0	0	0	0	0	0	0	0	0	0	0	0	0
KMT2E/SRPK2	rs4727621	7	105028370	0.00037947	1	0.000481517	0	Early_AMD_RPE,Early_AMD_Retina,Late_AMD_RPE,Late_AMD_Retina,Normal_Retina,hFetal_RPE,iPSC_RPE_all	0	0	7	0	0	0	1	1	1	1	1	1	0	1
KMT2E/SRPK2	rs7776707	7	104605530	0.000587165	1	0.000449337	0	hfetal_RPE_H3K27Ac	0	0	1	0	1	0	0	0	0	0	0	0	0	0
KMT2E/SRPK2	rs150748327	7	104859350	0.000575176	1	0.000440162	0	hfetal_RPE_H3K27Ac	0	0	1	0	1	0	0	0	0	0	0	0	0	0
KMT2E/SRPK2	rs10238507	7	104807207	0.00130509	1	0.000429963	0	.	0	0	0	0	0	0	0	0	0	0	0	0	0	0
KMT2E/SRPK2	rs67421818	7	104860671	0.00056111	1	0.000429397	0	hfetal_RPE_H3K27Ac	0	0	1	0	1	0	0	0	0	0	0	0	0	0
KMT2E/SRPK2	rs2240463	7	104844328	0.00153829	1	0.000418379	0	promoters	0	0	1	0	0	0	0	0	0	0	0	0	1	0
KMT2E/SRPK2	rs10281422	7	104844519	0.00149492	1	0.000406583	0	promoters	0	0	1	0	0	0	0	0	0	0	0	0	1	0
KMT2E/SRPK2	rs3779210	7	104828098	0.00147281	1	0.000400569	0	promoters	0	0	1	0	0	0	0	0	0	0	0	0	1	0
KMT2E/SRPK2	rs60358227	7	104858640	0.000509977	1	0.000390267	0	hfetal_RPE_H3K27Ac	0	0	1	0	1	0	0	0	0	0	0	0	0	0
KMT2E/SRPK2	rs3823751	7	104894341	0.00110791	1	0.000365001	0	.	0	0	0	0	0	0	0	0	0	0	0	0	0	0
KMT2E/SRPK2	rs112142930	7	104824547	0.00046777	1	0.000357968	0	hfetal_RPE_H3K27Ac	0	0	1	0	1	0	0	0	0	0	0	0	0	0
KMT2E/SRPK2	rs55671517	7	104827528	0.000465679	1	0.000356367	0	hfetal_RPE_H3K27Ac	0	0	1	0	1	0	0	0	0	0	0	0	0	0
KMT2E/SRPK2	rs12154942	7	104859435	0.000459292	1	0.00035148	0	hfetal_RPE_H3K27Ac	0	0	1	0	1	0	0	0	0	0	0	0	0	0
KMT2E/SRPK2	rs6943183	7	104819479	0.001033	1	0.000340325	0	.	0	0	0	0	0	0	0	0	0	0	0	0	0	0
KMT2E/SRPK2	rs1204078	7	104986644	0.000404627	1	0.000338934	0	iPSC_RPE_all	0	0	1	0	0	0	0	0	1	0	0	0	0	0
KMT2E/SRPK2	rs2385558	7	105019603	0.00100589	1	0.000331391	0	.	0	0	0	0	0	0	0	0	0	0	0	0	0	0
KMT2E/SRPK2	rs6942483	7	104950161	0.000430177	1	0.000329199	0	hfetal_RPE_H3K27Ac	0	0	1	0	1	0	0	0	0	0	0	0	0	0
KMT2E/SRPK2	rs60870788	7	104888167	0.00042608	1	0.000326064	0	hfetal_RPE_H3K27Ac	0	0	1	0	1	0	0	0	0	0	0	0	0	0
KMT2E/SRPK2	rs3801281	7	104889573	0.000425254	1	0.000325432	0	hfetal_RPE_H3K27Ac	0	0	1	0	1	0	0	0	0	0	0	0	0	0
KMT2E/SRPK2	rs67180946	7	104828926	0.000504035	1	0.000318429	0	hfetal_RPE_H3K27Ac,promoters	0	0	2	0	1	0	0	0	0	0	0	0	1	0
KMT2E/SRPK2	rs7796945	7	104838050	0.000405202	1	0.000310087	0	hfetal_RPE_H3K27Ac	0	0	1	0	1	0	0	0	0	0	0	0	0	0
KMT2E/SRPK2	rs917114	7	104907507	0.000397064	1	0.000303859	0	hfetal_RPE_H3K27Ac	0	0	1	0	1	0	0	0	0	0	0	0	0	0
KMT2E/SRPK2	rs6949073	7	104837009	0.000390863	1	0.000299113	0	hfetal_RPE_H3K27Ac	0	0	1	0	1	0	0	0	0	0	0	0	0	0
KMT2E/SRPK2	rs1558048	7	104829241	0.000450589	1	0.000284664	0	hfetal_RPE_H3K27Ac,promoters	0	0	2	0	1	0	0	0	0	0	0	0	1	0
KMT2E/SRPK2	rs7807853	7	104597669	0.000215486	1	0.000279669	0	Late_AMD_RPE,Normal_Retina	0	0	2	0	0	0	1	0	0	0	0	0	0	1
KMT2E/SRPK2	rs10266871	7	104812129	0.000806905	1	0.000265836	0	.	0	0	0	0	0	0	0	0	0	0	0	0	0	0
KMT2E/SRPK2	rs10710291	7	104980723	0.000701904	1	0.000231243	0	.	0	0	0	0	0	0	0	0	0	0	0	0	0	0
KMT2E/SRPK2	rs6945585	7	104905277	0.000274046	1	0.000229553	0	iPSC_RPE_all	0	0	1	0	0	0	0	0	1	0	0	0	0	0
KMT2E/SRPK2	rs7805928	7	104934662	0.000288498	1	0.000220777	0	hfetal_RPE_H3K27Ac	0	0	1	0	1	0	0	0	0	0	0	0	0	0
KMT2E/SRPK2	rs1121194	7	104981133	0.00066498	1	0.000219079	0	.	0	0	0	0	0	0	0	0	0	0	0	0	0	0
KMT2E/SRPK2	rs34387062	7	105024117	0.000638567	1	0.000210377	0	.	0	0	0	0	0	0	0	0	0	0	0	0	0	0
KMT2E/SRPK2	rs7805639	7	104987284	0.00018437	1	0.000207602	0	Normal_Retina,iPSC_RPE_all	0	0	2	0	0	0	0	0	1	0	0	0	0	1
KMT2E/SRPK2	rs1006365	7	104768619	0.000620252	1	0.000204343	0	.	0	0	0	0	0	0	0	0	0	0	0	0	0	0
KMT2E/SRPK2	rs12535043	7	104831655	0.000605883	1	0.000199609	0	.	0	0	0	0	0	0	0	0	0	0	0	0	0	0
KMT2E/SRPK2	rs7776832	7	104886669	0.00025325	1	0.000193803	0	hfetal_RPE_H3K27Ac	0	0	1	0	1	0	0	0	0	0	0	0	0	0
KMT2E/SRPK2	rs10266287	7	104606003	0.000585576	1	0.000192919	0	.	0	0	0	0	0	0	0	0	0	0	0	0	0	0
KMT2E/SRPK2	rs6965384	7	104603112	0.000579303	1	0.000190852	0	.	0	0	0	0	0	0	0	0	0	0	0	0	0	0
KMT2E/SRPK2	rs6466033	7	104598610	0.000243997	1	0.000186722	0	hfetal_RPE_H3K27Ac	0	0	1	0	1	0	0	0	0	0	0	0	0	0
KMT2E/SRPK2	rs6952386	7	105025506	0.000539621	1	0.000177779	0	.	0	0	0	0	0	0	0	0	0	0	0	0	0	0
KMT2E/SRPK2	rs66912872	7	104937147	0.000327689	1	0.000170272	0	Late_AMD_Retina,hfetal_RPE_H3K27Ac,iPSC_RPE_all	0	0	3	0	1	0	0	1	1	0	0	0	0	0
KMT2E/SRPK2	rs6974874	7	104834293	0.000513991	1	0.000169335	0	.	0	0	0	0	0	0	0	0	0	0	0	0	0	0
KMT2E/SRPK2	rs3801999	7	105027646	0.000513863	1	0.000169293	0	.	0	0	0	0	0	0	0	0	0	0	0	0	0	0
KMT2E/SRPK2	rs6949830	7	104821264	0.000496804	1	0.000163673	0	.	0	0	0	0	0	0	0	0	0	0	0	0	0	0
KMT2E/SRPK2	rs12668097	7	104996472	0.000491792	1	0.000162022	0	.	0	0	0	0	0	0	0	0	0	0	0	0	0	0
KMT2E/SRPK2	rs4727614	7	104600854	0.00048651	1	0.000160281	0	.	0	0	0	0	0	0	0	0	0	0	0	0	0	0
KMT2E/SRPK2	rs12536794	7	104990954	0.000205315	1	0.00015712	0	hfetal_RPE_H3K27Ac	0	0	1	0	1	0	0	0	0	0	0	0	0	0
KMT2E/SRPK2	rs113860003	7	104991190	0.000205315	1	0.00015712	0	hfetal_RPE_H3K27Ac	0	0	1	0	1	0	0	0	0	0	0	0	0	0
KMT2E/SRPK2	rs6466031	7	104598479	0.000199233	1	0.000152466	0	hfetal_RPE_H3K27Ac	0	0	1	0	1	0	0	0	0	0	0	0	0	0
KMT2E/SRPK2	rs9640686	7	104867330	0.000456554	1	0.000150412	0	.	0	0	0	0	0	0	0	0	0	0	0	0	0	0
KMT2E/SRPK2	rs80069695	7	104998223	0.000450144	1	0.0001483	0	.	0	0	0	0	0	0	0	0	0	0	0	0	0	0
KMT2E/SRPK2	rs6466061	7	104999666	0.000447992	1	0.000147592	0	.	0	0	0	0	0	0	0	0	0	0	0	0	0	0
KMT2E/SRPK2	rs6466034	7	104598750	0.000192079	1	0.000146991	0	hfetal_RPE_H3K27Ac	0	0	1	0	1	0	0	0	0	0	0	0	0	0
KMT2E/SRPK2	rs10953470	7	104871892	0.000441539	1	0.000145466	0	.	0	0	0	0	0	0	0	0	0	0	0	0	0	0
KMT2E/SRPK2	rs6466030	7	104598448	0.000188792	1	0.000144476	0	hfetal_RPE_H3K27Ac	0	0	1	0	1	0	0	0	0	0	0	0	0	0
CTRB2	rs72802342	16	75234872	0.321118	1	0.510361	1	Normal_Retina,hFetal_RPE,iPSC_RPE_all	1	1	3	0	0	0	0	0	1	1	0	0	0	1
CTRB2	rs72802352	16	75240883	0.0861689	1	0.293049	1	exons_merged,hFetal_RPE,iPSC_RPE_all,promoters	0	0	4	0	0	1	0	0	1	1	0	0	1	0
CTRB2	rs55993634	16	75236763	0.313347	1	0.0870547	1	.	0	0	0	0	0	0	0	0	0	0	0	0	0	0
CTRB2	rs9936550	16	75242850	0.0299075	1	0.0291913	1	hFetal_RPE,iPSC_RPE_all,promoters	0	0	3	0	0	0	0	0	1	1	0	0	1	0
CTRB2	rs72802357	16	75243142	0.0255953	1	0.0119021	1	hFetal_RPE	0	0	1	0	0	0	0	0	0	1	0	0	0	0
CTRB2	rs111852127	16	75249170	0.0398934	1	0.0110833	1	.	0	0	0	0	0	0	0	0	0	0	0	0	0	0
CTRB2	rs72802365	16	75246035	0.0380123	1	0.0105607	1	.	0	0	0	0	0	0	0	0	0	0	0	0	0	0
CTRB2	rs111869668	16	75249791	0.0349462	1	0.00970884	0	.	0	0	0	0	0	0	0	0	0	0	0	0	0	0
CTRB2	rs184458383	16	75249552	0.0344707	1	0.00957674	0	.	0	0	0	0	0	0	0	0	0	0	0	0	0	0
CTRB2	rs147630228	16	75251551	0.0304142	1	0.00697564	0	promoters	0	0	1	0	0	0	0	0	0	0	0	0	1	0
COL8A1	rs116675086	3	99245919	0.153291	1	0.966656	1	Early_AMD_RPE,Late_AMD_RPE,Normal_Retina,exons_merged,hFetal_RPE,hfetal_RPE_H3K27Ac,iPSC_RPE_all,promoters	0	1	8	0	1	1	1	0	1	1	0	1	1	1
COL8A1	rs140647181	3	99180668	0.260145	1	0.00908634	0	.	1	0	0	0	0	0	0	0	0	0	0	0	0	0
COL8A1	rs115407994	3	99268860	0.180682	1	0.00631086	0	.	0	0	0	0	0	0	0	0	0	0	0	0	0	0
COL8A1	rs17826006	3	99201587	0.142343	1	0.00497175	0	.	0	0	0	0	0	0	0	0	0	0	0	0	0	0
COL8A1	rs17833244	3	99342207	0.039171	1	0.00476712	0	exons_merged	0	0	1	0	0	1	0	0	0	0	0	0	0	0
COL8A1	rs115760848	3	99295938	0.0500458	1	0.001748	0	.	0	0	0	0	0	0	0	0	0	0	0	0	0	0
COL8A1	rs115486367	3	99301357	0.0490597	1	0.00171356	0	.	0	0	0	0	0	0	0	0	0	0	0	0	0	0
COL8A1	rs114148032	3	99291489	0.0474766	1	0.00165827	0	.	0	0	0	0	0	0	0	0	0	0	0	0	0	0
COL8A1	rs114191043	3	99320824	0.0389679	1	0.00136107	0	.	0	0	0	0	0	0	0	0	0	0	0	0	0	0
COL4A3	rs79788427	2	228064453	0.00767239	1	0.130204	1	Early_AMD_RPE,Late_AMD_RPE,Normal_Retina,hfetal_RPE_H3K27Ac,iPSC_RPE_all	0	1	5	0	1	0	1	0	1	0	0	1	0	1
COL4A3	rs76409170	2	228064431	0.00731479	1	0.124135	1	Early_AMD_RPE,Late_AMD_RPE,Normal_Retina,hfetal_RPE_H3K27Ac,iPSC_RPE_all	0	0	5	0	1	0	1	0	1	0	0	1	0	1
COL4A3	rs17367739	2	228064322	0.00725854	1	0.12318	1	Early_AMD_RPE,Late_AMD_RPE,Normal_Retina,hfetal_RPE_H3K27Ac,iPSC_RPE_all	0	0	5	0	1	0	1	0	1	0	0	1	0	1
COL4A3	rs11884770	2	228086920	0.218796	1	0.0990156	1	.	1	0	0	0	0	0	0	0	0	0	0	0	0	0
COL4A3	rs78763992	2	228069089	0.0342278	1	0.0914813	1	hfetal_RPE_H3K27Ac,iPSC_RPE_all	0	0	2	0	1	0	0	0	1	0	0	0	0	0
COL4A3	rs78009250	2	228070883	0.037298	1	0.0664941	1	Late_AMD_RPE,Normal_Retina	0	0	2	0	0	0	1	0	0	0	0	0	0	1
COL4A3	rs77399987	2	228070550	0.0347729	1	0.0400105	1	iPSC_RPE_all	0	0	1	0	0	0	0	0	1	0	0	0	0	0
COL4A3	rs112103000	2	228072336	0.0569708	1	0.025782	1	.	0	0	0	0	0	0	0	0	0	0	0	0	0	0
COL4A3	rs75638250	2	228071165	0.0374587	1	0.0227875	1	Normal_Retina	0	0	1	0	0	0	0	0	0	0	0	0	0	1
COL4A3	rs76114773	2	228072269	0.0406029	1	0.0183748	1	.	0	0	0	0	0	0	0	0	0	0	0	0	0	0
COL4A3	rs11296554	2	228071376	0.0376201	1	0.0170249	1	.	0	0	0	0	0	0	0	0	0	0	0	0	0	0
COL4A3	rs113929697	2	228071383	0.0376201	1	0.0170249	1	.	0	0	0	0	0	0	0	0	0	0	0	0	0	0
COL4A3	rs148022974	2	228070305	0.0359144	1	0.016253	1	.	0	0	0	0	0	0	0	0	0	0	0	0	0	0
COL4A3	rs75106752	2	228070443	0.0347729	1	0.0157364	1	.	0	0	0	0	0	0	0	0	0	0	0	0	0	0
COL4A3	rs74348700	2	228069932	0.0344958	1	0.015611	1	.	0	0	0	0	0	0	0	0	0	0	0	0	0	0
COL4A3	rs78379432	2	228069992	0.0344958	1	0.015611	1	.	0	0	0	0	0	0	0	0	0	0	0	0	0	0
COL4A3	rs79483618	2	228072227	0.0332661	1	0.0150545	1	.	0	0	0	0	0	0	0	0	0	0	0	0	0	0
COL4A3	rs7595250	2	228071862	0.0330142	1	0.0149405	1	.	0	0	0	0	0	0	0	0	0	0	0	0	0	0
COL4A3	rs113278409	2	228070606	0.0349088	1	0.0144195	1	Late_AMD_Retina,Normal_Retina,iPSC_RPE_all	0	0	3	0	0	0	0	1	1	0	0	0	0	1
COL4A3	rs56123646	2	228177181	0.00315683	1	0.0115625	1	exons_merged,hfetal_RPE_H3K27Ac	0	0	2	0	1	1	0	0	0	0	0	0	0	0
COL4A3	rs13004766	2	228073015	0.0200127	1	0.00905673	1	.	0	0	0	0	0	0	0	0	0	0	0	0	0	0
COL4A3	rs199594826	2	228068492	0.0189599	1	0.00858029	1	.	0	0	0	0	0	0	0	0	0	0	0	0	0	0
COL4A3	rs10498213	2	228064636	0.00773549	1	0.00813153	1	hfetal_RPE_H3K27Ac	0	0	1	0	1	0	0	0	0	0	0	0	0	0
COL4A3	rs112974012	2	228064549	0.00767239	1	0.00806521	1	hfetal_RPE_H3K27Ac	0	0	1	0	1	0	0	0	0	0	0	0	0	0
COL4A3	rs17367956	2	228064828	0.0070784	1	0.00744081	1	hfetal_RPE_H3K27Ac	0	0	1	0	1	0	0	0	0	0	0	0	0	0
COL4A3	rs112318833	2	228067308	0.00806778	1	0.00365106	1	.	0	0	0	0	0	0	0	0	0	0	0	0	0	0
COL4A3	rs111685116	2	228067367	0.00798056	1	0.00361159	1	.	0	0	0	0	0	0	0	0	0	0	0	0	0	0
COL4A3	rs112379804	2	228064892	0.00793139	1	0.00358934	1	.	0	0	0	0	0	0	0	0	0	0	0	0	0	0
COL4A3	rs113549073	2	228067400	0.00791309	1	0.00358106	1	.	0	0	0	0	0	0	0	0	0	0	0	0	0	0
COL4A3	rs6711851	2	228065233	0.00786497	1	0.00355928	0	.	0	0	0	0	0	0	0	0	0	0	0	0	0	0
COL4A3	rs6711617	2	228065052	0.00779973	1	0.00352975	0	.	0	0	0	0	0	0	0	0	0	0	0	0	0	0
COL4A3	rs6739977	2	228065095	0.00779973	1	0.00352975	0	.	0	0	0	0	0	0	0	0	0	0	0	0	0	0
COL4A3	rs6739993	2	228065121	0.00779973	1	0.00352975	0	.	0	0	0	0	0	0	0	0	0	0	0	0	0	0
COL4A3	rs17368019	2	228064929	0.00773549	1	0.00350068	0	.	0	0	0	0	0	0	0	0	0	0	0	0	0	0
COL4A3	rs6726578	2	228064983	0.00773549	1	0.00350068	0	.	0	0	0	0	0	0	0	0	0	0	0	0	0	0
COL4A3	rs6726589	2	228065015	0.00773549	1	0.00350068	0	.	0	0	0	0	0	0	0	0	0	0	0	0	0	0
COL4A3	rs115633544	2	228067150	0.00642116	1	0.00290588	0	.	0	0	0	0	0	0	0	0	0	0	0	0	0	0
CNN2	rs10422209	19	1026318	0.169912	1	0.928372	1	Early_AMD_RPE,Late_AMD_RPE,Normal_Retina,exons_merged,hFetal_RPE,hfetal_RPE_H3K27Ac,iPSC_RPE_all,promoters	0	1	8	0	1	1	1	0	1	1	0	1	1	1
CNN2	rs3087680	19	1038289	0.106631	1	0.0155366	1	exons_merged,hFetal_RPE,promoters	0	0	3	0	0	1	0	0	0	1	0	0	1	0
CNN2	rs57485004	19	1022369	0.0772215	1	0.00750089	1	hFetal_RPE,hfetal_RPE_H3K27Ac,promoters	0	0	3	0	1	0	0	0	0	1	0	0	1	0
CNN2	rs10417845	19	1021784	0.0283089	1	0.00632768	0	Early_AMD_RPE,Early_AMD_Retina,Late_AMD_RPE,Late_AMD_Retina,Normal_Retina,hFetal_RPE,hfetal_RPE_H3K27Ac,iPSC_RPE_all,promoters	0	0	9	0	1	0	1	1	1	1	1	1	1	1
CNN2	rs13345579	19	1017405	0.0119053	1	0.00402933	0	exons_merged,hFetal_RPE,hfetal_RPE_H3K27Ac,promoters	0	0	4	0	1	1	0	0	0	1	0	0	1	0
CNN2	rs67538026	19	1031438	0.131615	1	0.00398311	0	.	1	0	0	0	0	0	0	0	0	0	0	0	0	0
CNN2	rs113772652	19	1031550	0.0718354	1	0.00363876	0	hFetal_RPE	0	0	1	0	0	0	0	0	0	1	0	0	0	0
CNN2	rs1058506	19	1014377	0.0341369	1	0.00297166	0	exons_merged,promoters	0	0	2	0	0	1	0	0	0	0	0	0	1	0
CNN2	rs2637109	19	1029566	0.0119698	1	0.00295617	0	hFetal_RPE,hfetal_RPE_H3K27Ac,iPSC_RPE_all,promoters	0	0	4	0	1	0	0	0	1	1	0	0	1	0
CNN2	rs2189526	19	1017057	0.0414413	1	0.00260258	0	Early_AMD_Retina,hFetal_RPE,hfetal_RPE_H3K27Ac	0	0	3	0	1	0	0	0	0	1	1	0	0	0
CNN2	rs12710103	19	1013634	0.0286851	1	0.00249707	0	exons_merged,promoters	0	0	2	0	0	1	0	0	0	0	0	0	1	0
CNN2	rs11424239	19	1029707	0.0100897	1	0.00249185	0	hFetal_RPE,hfetal_RPE_H3K27Ac,iPSC_RPE_all,promoters	0	0	4	0	1	0	0	0	1	1	0	0	1	0
CNN2	rs62131171	19	1030139	0.00927848	1	0.0022915	0	hFetal_RPE,hfetal_RPE_H3K27Ac,iPSC_RPE_all,promoters	0	0	4	0	1	0	0	0	1	1	0	0	1	0
CNN2	rs11672715	19	1012440	0.0216559	1	0.00188517	0	exons_merged,promoters	0	0	2	0	0	1	0	0	0	0	0	0	1	0
CNN2	rs13346562	19	1016274	0.0109468	1	0.00161523	0	hfetal_RPE_H3K27Ac,iPSC_RPE_all,promoters	0	0	3	0	1	0	0	0	1	0	0	0	1	0
CNN2	rs62131164	19	1015957	0.0104439	1	0.00154102	0	hfetal_RPE_H3K27Ac,iPSC_RPE_all,promoters	0	0	3	0	1	0	0	0	1	0	0	0	1	0
CNN2	rs8109756	19	1029992	0.00990558	1	0.000962175	0	hFetal_RPE,hfetal_RPE_H3K27Ac,promoters	0	0	3	0	1	0	0	0	0	1	0	0	1	0
CNN2	rs62131196	19	1032474	0.0311053	1	0.000941352	0	.	0	0	0	0	0	0	0	0	0	0	0	0	0	0
CNN2	rs62131170	19	1030014	0.00922685	1	0.000896247	0	hFetal_RPE,hfetal_RPE_H3K27Ac,promoters	0	0	3	0	1	0	0	0	0	1	0	0	1	0
CNN2	rs186078321	19	1031479	0.0227799	1	0.000689397	0	.	0	0	0	0	0	0	0	0	0	0	0	0	0	0
CNN2	rs3815170	19	1013148	0.0255971	1	0.000639511	0	promoters	0	0	1	0	0	0	0	0	0	0	0	0	1	0
CNN2	rs3752241	19	1053524	0.00410628	1	0.000598301	0	exons_merged,hFetal_RPE,promoters	0	0	3	0	0	1	0	0	0	1	0	0	1	0
CNN2	rs72973520	19	1019016	0.0137509	1	0.000575025	0	hFetal_RPE,promoters	0	0	2	0	0	0	0	0	0	1	0	0	1	0
CNN2	rs13343757	19	1018273	0.0126561	1	0.000529241	0	hFetal_RPE,promoters	0	0	2	0	0	0	0	0	0	1	0	0	1	0
CNN2	rs73920548	19	1030304	0.00994518	1	0.000350101	0	Early_AMD_Retina,Late_AMD_Retina,hFetal_RPE,hfetal_RPE_H3K27Ac,iPSC_RPE_all,promoters	0	0	6	0	1	0	0	1	1	1	1	0	1	0
CNN2	rs7258116	19	1030364	0.00963785	1	0.000339282	0	Early_AMD_Retina,Late_AMD_Retina,hFetal_RPE,hfetal_RPE_H3K27Ac,iPSC_RPE_all,promoters	0	0	6	0	1	0	0	1	1	1	1	0	1	0
CNN2	rs2074453	19	1080189	0.0132378	1	0.000330731	0	promoters	0	0	1	0	0	0	0	0	0	0	0	0	1	0
CNN2	rs13627	19	1010022	0.00291371	1	0.000307242	0	exons_merged	0	0	1	0	0	1	0	0	0	0	0	0	0	0
CNN2	rs62131162	19	1010406	0.00279518	1	0.000294744	0	exons_merged	0	0	1	0	0	1	0	0	0	0	0	0	0	0
CNN2	rs7255427	19	1030477	0.0100848	1	0.000261603	0	Late_AMD_Retina,hFetal_RPE,hfetal_RPE_H3K27Ac,promoters	0	0	4	0	1	0	0	1	0	1	0	0	1	0
CFI	rs10033900	4	110659067	0.991445	1	0.988383	1	.	1	1	0	0	0	0	0	0	0	0	0	0	0	0
CFH	rs1061170	1	196659237	0.00682752	1	0.0679538	1	exons_merged,missense_variants	0	1	2	1	0	1	0	0	0	0	0	0	0	0
CFH	rs1061147	1	196654324	0.00682752	1	0.0207627	1	exons_merged	0	0	1	0	0	1	0	0	0	0	0	0	0	0
CFH	rs2274700	1	196682947	0.00680707	1	0.0207005	1	exons_merged	0	0	1	0	0	1	0	0	0	0	0	0	0	0
CFH	rs10922153	1	196978615	0.00680026	1	0.0206798	1	exons_merged	0	0	1	0	0	1	0	0	0	0	0	0	0	0
CFH	rs572515	1	196646261	0.00683435	1	0.0171577	1	exons_merged,promoters	0	0	2	0	0	1	0	0	0	0	0	0	1	0
CFH	rs1329424	1	196646176	0.00682752	1	0.0171405	1	exons_merged,promoters	0	0	2	0	0	1	0	0	0	0	0	0	1	0
CFH	rs381974	1	196692672	0.00681388	1	0.013685	1	Early_AMD_RPE,Early_AMD_Retina,Late_AMD_RPE,Late_AMD_Retina,Normal_Retina,iPSC_RPE_all	0	0	6	0	0	0	1	1	1	0	1	1	0	1
CFH	rs482934	1	196658497	0.00683435	1	0.00801828	1	Normal_Retina	0	0	1	0	0	0	0	0	0	0	0	0	0	1
CFH	rs33944729	1	196652124	0.00683435	1	0.00596487	1	.	0	0	0	0	0	0	0	0	0	0	0	0	0	0
CFH	rs570618	1	196657064	0.00683435	1	0.00596487	1	.	0	0	0	0	0	0	0	0	0	0	0	0	0	0
CFH	rs528298	1	196660995	0.00683435	1	0.00596487	1	.	0	0	0	0	0	0	0	0	0	0	0	0	0	0
CFH	rs514943	1	196663913	0.00683435	1	0.00596487	1	.	0	0	0	0	0	0	0	0	0	0	0	0	0	0
CFH	rs488380	1	196664505	0.00683435	1	0.00596487	1	.	0	0	0	0	0	0	0	0	0	0	0	0	0	0
CFH	rs579745	1	196664576	0.00683435	1	0.00596487	1	.	0	0	0	0	0	0	0	0	0	0	0	0	0	0
CFH	rs485632	1	196664793	0.00683435	1	0.00596487	1	.	0	0	0	0	0	0	0	0	0	0	0	0	0	0
CFH	rs10922099	1	196665041	0.00683435	1	0.00596487	1	.	0	0	0	0	0	0	0	0	0	0	0	0	0	0
CFH	rs1089033	1	196666793	0.00683435	1	0.00596487	1	.	0	0	0	0	0	0	0	0	0	0	0	0	0	0
CFH	rs529899	1	196667428	0.00683435	1	0.00596487	1	.	0	0	0	0	0	0	0	0	0	0	0	0	0	0
CFH	rs201263987	1	196671666	0.00683435	1	0.00596487	1	.	0	0	0	0	0	0	0	0	0	0	0	0	0	0
CFH	rs368465	1	196671981	0.00683435	1	0.00596487	1	.	0	0	0	0	0	0	0	0	0	0	0	0	0	0
CFH	rs402056	1	196671986	0.00683435	1	0.00596487	1	.	0	0	0	0	0	0	0	0	0	0	0	0	0	0
CFH	rs203688	1	196672385	0.00683435	1	0.00596487	1	.	0	0	0	0	0	0	0	0	0	0	0	0	0	0
CFH	rs1329422	1	196655280	0.00682752	1	0.00595891	1	.	0	0	0	0	0	0	0	0	0	0	0	0	0	0
CFH	rs2300430	1	196655713	0.00682752	1	0.00595891	1	.	0	0	0	0	0	0	0	0	0	0	0	0	0	0
CFH	rs10801553	1	196655743	0.00682752	1	0.00595891	1	.	0	0	0	0	0	0	0	0	0	0	0	0	0	0
CFH	rs1329421	1	196656205	0.00682752	1	0.00595891	1	.	0	0	0	0	0	0	0	0	0	0	0	0	0	0
CFH	rs10922092	1	196657414	0.00682752	1	0.00595891	1	.	0	0	0	0	0	0	0	0	0	0	0	0	0	0
CFH	rs10801554	1	196657655	0.00682752	1	0.00595891	1	.	0	0	0	0	0	0	0	0	0	0	0	0	0	0
CFH	rs12029785	1	196658905	0.00682752	1	0.00595891	1	.	0	0	0	0	0	0	0	0	0	0	0	0	0	0
CFH	rs10801555	1	196660261	0.00682752	1	0.00595891	1	.	0	0	0	0	0	0	0	0	0	0	0	0	0	0
CFH	rs10801556	1	196660464	0.00682752	1	0.00595891	1	.	0	0	0	0	0	0	0	0	0	0	0	0	0	0
CFH	rs10922094	1	196661505	0.00682752	1	0.00595891	1	.	0	0	0	0	0	0	0	0	0	0	0	0	0	0
CFH	rs3645	1	196663016	0.00682752	1	0.00595891	1	.	0	0	0	0	0	0	0	0	0	0	0	0	0	0
CFH	rs7546015	1	196664082	0.00682752	1	0.00595891	1	.	0	0	0	0	0	0	0	0	0	0	0	0	0	0
CFH	rs12033127	1	196664255	0.00682752	1	0.00595891	1	.	0	0	0	0	0	0	0	0	0	0	0	0	0	0
CFH	rs10922097	1	196664482	0.00682752	1	0.00595891	1	.	0	0	0	0	0	0	0	0	0	0	0	0	0	0
CFH	rs10922098	1	196664651	0.00682752	1	0.00595891	1	.	0	0	0	0	0	0	0	0	0	0	0	0	0	0
CFH	rs10922100	1	196665208	0.00682752	1	0.00595891	1	.	0	0	0	0	0	0	0	0	0	0	0	0	0	0
CFH	rs12038674	1	196665651	0.00682752	1	0.00595891	1	.	0	0	0	0	0	0	0	0	0	0	0	0	0	0
CFH	rs76258507	1	196666044	0.00682752	1	0.00595891	1	.	0	0	0	0	0	0	0	0	0	0	0	0	0	0
CFH	rs36137052	1	196667013	0.00682752	1	0.00595891	1	.	0	0	0	0	0	0	0	0	0	0	0	0	0	0
CFH	rs28853072	1	196667088	0.00682752	1	0.00595891	1	.	0	0	0	0	0	0	0	0	0	0	0	0	0	0
CFH	rs7539005	1	196667252	0.00682752	1	0.00595891	1	.	0	0	0	0	0	0	0	0	0	0	0	0	0	0
CFH	rs10922102	1	196668287	0.00682752	1	0.00595891	1	.	0	0	0	0	0	0	0	0	0	0	0	0	0	0
CFH	rs2860102	1	196668319	0.00682752	1	0.00595891	1	.	0	0	0	0	0	0	0	0	0	0	0	0	0	0
CFH	rs34813609	1	196668360	0.00682752	1	0.00595891	1	.	0	0	0	0	0	0	0	0	0	0	0	0	0	0
CFH	rs10801557	1	196669581	0.00682752	1	0.00595891	1	.	0	0	0	0	0	0	0	0	0	0	0	0	0	0
CFH	rs4658046	1	196670757	0.00682752	1	0.00595891	1	.	0	0	0	0	0	0	0	0	0	0	0	0	0	0
CFH	rs10754199	1	196670839	0.00682752	1	0.00595891	1	.	0	0	0	0	0	0	0	0	0	0	0	0	0	0
CFH	rs10922103	1	196671118	0.00682752	1	0.00595891	1	.	0	0	0	0	0	0	0	0	0	0	0	0	0	0
CFH	rs28664709	1	196671217	0.00682752	1	0.00595891	1	.	0	0	0	0	0	0	0	0	0	0	0	0	0	0
CFH	rs12038333	1	196672454	0.00682752	1	0.00595891	1	.	0	0	0	0	0	0	0	0	0	0	0	0	0	0
CFH	rs12045503	1	196672473	0.00682752	1	0.00595891	1	.	0	0	0	0	0	0	0	0	0	0	0	0	0	0
CFH	rs203687	1	196674270	0.00682069	1	0.00595295	1	.	0	0	0	0	0	0	0	0	0	0	0	0	0	0
CFH	rs374896	1	196692378	0.00682069	1	0.00595295	1	.	0	0	0	0	0	0	0	0	0	0	0	0	0	0
CFH	rs412852	1	196703707	0.00682069	1	0.00595295	1	.	0	0	0	0	0	0	0	0	0	0	0	0	0	0
CFH	rs6685931	1	196867233	0.00682069	1	0.00595295	1	.	0	0	0	0	0	0	0	0	0	0	0	0	0	0
CFH	rs1409153	1	196880005	0.00682069	1	0.00595295	1	.	0	0	0	0	0	0	0	0	0	0	0	0	0	0
CFH	rs4044578	1	196881420	0.00682069	1	0.00595295	1	.	0	0	0	0	0	0	0	0	0	0	0	0	0	0
CFH	rs9970075	1	196673430	0.00681388	1	0.005947	1	.	0	0	0	0	0	0	0	0	0	0	0	0	0	0
CFH	rs9970784	1	196673802	0.00681388	1	0.005947	1	.	0	0	0	0	0	0	0	0	0	0	0	0	0	0
CFH	rs1831282	1	196673993	0.00681388	1	0.005947	1	.	0	0	0	0	0	0	0	0	0	0	0	0	0	0
CFH	rs2019724	1	196674917	0.00681388	1	0.005947	1	.	0	0	0	0	0	0	0	0	0	0	0	0	0	0
CFH	rs1887973	1	196675179	0.00681388	1	0.005947	1	.	0	0	0	0	0	0	0	0	0	0	0	0	0	0
CFH	rs6428357	1	196675571	0.00681388	1	0.005947	1	.	0	0	0	0	0	0	0	0	0	0	0	0	0	0
CFH	rs402991	1	196676103	0.00681388	1	0.005947	1	.	0	0	0	0	0	0	0	0	0	0	0	0	0	0
CFH	rs399469	1	196676105	0.00681388	1	0.005947	1	.	0	0	0	0	0	0	0	0	0	0	0	0	0	0
CFH	rs10733086	1	196676935	0.00681388	1	0.005947	1	.	0	0	0	0	0	0	0	0	0	0	0	0	0	0
CFH	rs1410997	1	196677163	0.00681388	1	0.005947	1	.	0	0	0	0	0	0	0	0	0	0	0	0	0	0
CFH	rs6664705	1	196677842	0.00681388	1	0.005947	1	.	0	0	0	0	0	0	0	0	0	0	0	0	0	0
CFH	rs203685	1	196677945	0.00681388	1	0.005947	1	.	0	0	0	0	0	0	0	0	0	0	0	0	0	0
CFH	rs203683	1	196678432	0.00681388	1	0.005947	1	.	0	0	0	0	0	0	0	0	0	0	0	0	0	0
CFH	rs7522681	1	196678605	0.00681388	1	0.005947	1	.	0	0	0	0	0	0	0	0	0	0	0	0	0	0
CFH	rs61241581	1	196679187	0.00681388	1	0.005947	1	.	0	0	0	0	0	0	0	0	0	0	0	0	0	0
CFH	rs203680	1	196681375	0.00681388	1	0.005947	1	.	0	0	0	0	0	0	0	0	0	0	0	0	0	0
CFH	rs203679	1	196682518	0.00681388	1	0.005947	1	.	0	0	0	0	0	0	0	0	0	0	0	0	0	0
CFH	rs203677	1	196683366	0.00681388	1	0.005947	1	.	0	0	0	0	0	0	0	0	0	0	0	0	0	0
CFH	rs203674	1	196684625	0.00681388	1	0.005947	1	.	0	0	0	0	0	0	0	0	0	0	0	0	0	0
CFH	rs203672	1	196689062	0.00681388	1	0.005947	1	.	0	0	0	0	0	0	0	0	0	0	0	0	0	0
CFH	rs379489	1	196693451	0.00681388	1	0.005947	1	.	0	0	0	0	0	0	0	0	0	0	0	0	0	0
CFH	rs403846	1	196696737	0.00681388	1	0.005947	1	.	0	0	0	0	0	0	0	0	0	0	0	0	0	0
CFH	rs395544	1	196698272	0.00681388	1	0.005947	1	.	0	0	0	0	0	0	0	0	0	0	0	0	0	0
CFH	rs380390	1	196701051	0.00681388	1	0.005947	1	.	0	0	0	0	0	0	0	0	0	0	0	0	0	0
CFH	rs414539	1	196701569	0.00681388	1	0.005947	1	.	0	0	0	0	0	0	0	0	0	0	0	0	0	0
CFH	rs506317	1	196717153	0.00681388	1	0.005947	1	.	0	0	0	0	0	0	0	0	0	0	0	0	0	0
CFH	rs143396383	1	196898226	0.00681388	1	0.005947	1	.	0	0	0	0	0	0	0	0	0	0	0	0	0	0
CFH	rs10737680	1	196679455	0.00680707	1	0.00594106	1	.	0	0	0	0	0	0	0	0	0	0	0	0	0	0
CFH	rs7535263	1	196682346	0.00680707	1	0.00594106	1	.	0	0	0	0	0	0	0	0	0	0	0	0	0	0
CFH	rs6677089	1	196684313	0.00680707	1	0.00594106	1	.	0	0	0	0	0	0	0	0	0	0	0	0	0	0
CFH	rs6688272	1	196684392	0.00680707	1	0.00594106	1	.	0	0	0	0	0	0	0	0	0	0	0	0	0	0
CFH	rs3753395	1	196686652	0.00680707	1	0.00594106	1	.	0	0	0	0	0	0	0	0	0	0	0	0	0	0
CFH	rs10465586	1	196687329	0.00680707	1	0.00594106	1	.	0	0	0	0	0	0	0	0	0	0	0	0	0	0
CFH	rs10922104	1	196687730	0.00680707	1	0.00594106	1	.	0	0	0	0	0	0	0	0	0	0	0	0	0	0
CFH	rs10922105	1	196690250	0.00680707	1	0.00594106	1	.	0	0	0	0	0	0	0	0	0	0	0	0	0	0
CFH	rs10922106	1	196691464	0.00680707	1	0.00594106	1	.	0	0	0	0	0	0	0	0	0	0	0	0	0	0
CFH	rs3766405	1	196695161	0.00680707	1	0.00594106	1	.	0	0	0	0	0	0	0	0	0	0	0	0	0	0
CFH	rs1410996	1	196696933	0.00680707	1	0.00594106	1	.	0	0	0	0	0	0	0	0	0	0	0	0	0	0
CFH	rs10801558	1	196699044	0.00680707	1	0.00594106	1	.	0	0	0	0	0	0	0	0	0	0	0	0	0	0
CFH	rs7514261	1	196700914	0.00680707	1	0.00594106	1	.	0	0	0	0	0	0	0	0	0	0	0	0	0	0
CFH	rs7540032	1	196701284	0.00680707	1	0.00594106	1	.	0	0	0	0	0	0	0	0	0	0	0	0	0	0
CFH	rs10922108	1	196701473	0.00680707	1	0.00594106	1	.	0	0	0	0	0	0	0	0	0	0	0	0	0	0
CFH	rs1329428	1	196702810	0.00680707	1	0.00594106	1	.	0	0	0	0	0	0	0	0	0	0	0	0	0	0
CFH	rs116547334	1	196774296	0.00680707	1	0.00594106	1	.	0	0	0	0	0	0	0	0	0	0	0	0	0	0
CFH	rs412967	1	196813716	0.00680707	1	0.00594106	1	.	0	0	0	0	0	0	0	0	0	0	0	0	0	0
CFH	rs140630613	1	196814569	0.00680707	1	0.00594106	1	.	0	0	0	0	0	0	0	0	0	0	0	0	0	0
CFH	rs201457423	1	196816180	0.00680707	1	0.00594106	1	.	0	0	0	0	0	0	0	0	0	0	0	0	0	0
CFH	rs68045083	1	196820008	0.00680707	1	0.00594106	1	.	0	0	0	0	0	0	0	0	0	0	0	0	0	0
CFH	rs6665824	1	196820234	0.00680707	1	0.00594106	1	.	0	0	0	0	0	0	0	0	0	0	0	0	0	0
CFH	rs10754206	1	196820924	0.00680707	1	0.00594106	1	.	0	0	0	0	0	0	0	0	0	0	0	0	0	0
CFH	rs10922142	1	196821108	0.00680707	1	0.00594106	1	.	0	0	0	0	0	0	0	0	0	0	0	0	0	0
CFH	rs1963606	1	196822853	0.00680707	1	0.00594106	1	.	0	0	0	0	0	0	0	0	0	0	0	0	0	0
CFH	rs1963607	1	196822959	0.00680707	1	0.00594106	1	.	0	0	0	0	0	0	0	0	0	0	0	0	0	0
CFH	rs6695525	1	196845521	0.00680707	1	0.00594106	1	.	0	0	0	0	0	0	0	0	0	0	0	0	0	0
CFH	rs34755417	1	196848566	0.00680707	1	0.00594106	1	.	0	0	0	0	0	0	0	0	0	0	0	0	0	0
CFH	rs35966884	1	196868282	0.00680707	1	0.00594106	1	.	0	0	0	0	0	0	0	0	0	0	0	0	0	0
CFH	rs1853883	1	196881600	0.00680707	1	0.00594106	1	.	0	0	0	0	0	0	0	0	0	0	0	0	0	0
CFH	rs2878690	1	196893553	0.00680707	1	0.00594106	1	.	0	0	0	0	0	0	0	0	0	0	0	0	0	0
CFH	rs4044682	1	196894465	0.00680707	1	0.00594106	1	.	0	0	0	0	0	0	0	0	0	0	0	0	0	0
CFH	rs4428917	1	196896360	0.00680707	1	0.00594106	1	.	0	0	0	0	0	0	0	0	0	0	0	0	0	0
CFH	rs1359594	1	196927428	0.00680707	1	0.00594106	1	.	0	0	0	0	0	0	0	0	0	0	0	0	0	0
CFH	rs2026547	1	196927791	0.00680707	1	0.00594106	1	.	0	0	0	0	0	0	0	0	0	0	0	0	0	0
CFH	rs942971	1	196933506	0.00680707	1	0.00594106	1	.	0	0	0	0	0	0	0	0	0	0	0	0	0	0
CFH	rs6428379	1	196937536	0.00680707	1	0.00594106	1	.	0	0	0	0	0	0	0	0	0	0	0	0	0	0
CFH	rs800238	1	196729645	0.00680026	1	0.00593512	1	.	0	0	0	0	0	0	0	0	0	0	0	0	0	0
CFH	rs474300	1	196730957	0.00680026	1	0.00593512	1	.	0	0	0	0	0	0	0	0	0	0	0	0	0	0
CFH	rs510755	1	196739246	0.00680026	1	0.00593512	1	.	0	0	0	0	0	0	0	0	0	0	0	0	0	0
CFH	rs395998	1	196739837	0.00680026	1	0.00593512	1	.	0	0	0	0	0	0	0	0	0	0	0	0	0	0
CFH	rs147220066	1	196752282	0.00680026	1	0.00593512	1	.	0	0	0	0	0	0	0	0	0	0	0	0	0	0
CFH	rs427939	1	196759849	0.00680026	1	0.00593512	1	.	0	0	0	0	0	0	0	0	0	0	0	0	0	0
CFH	rs111289226	1	196816143	0.00680026	1	0.00593512	1	.	0	0	0	0	0	0	0	0	0	0	0	0	0	0
CFH	rs66783820	1	196897817	0.00680026	1	0.00593512	1	.	0	0	0	0	0	0	0	0	0	0	0	0	0	0
CFH	rs6667243	1	196941493	0.00680026	1	0.00593512	1	.	0	0	0	0	0	0	0	0	0	0	0	0	0	0
CFH	rs6675769	1	196941661	0.00680026	1	0.00593512	1	.	0	0	0	0	0	0	0	0	0	0	0	0	0	0
CFH	rs7547265	1	196962502	0.00680026	1	0.00593512	1	.	0	0	0	0	0	0	0	0	0	0	0	0	0	0
CFH	rs10922152	1	196963006	0.00680026	1	0.00593512	1	.	0	0	0	0	0	0	0	0	0	0	0	0	0	0
CFH	rs34358403	1	196964478	0.00680026	1	0.00593512	1	.	0	0	0	0	0	0	0	0	0	0	0	0	0	0
CFH	rs6663083	1	196980660	0.00680026	1	0.00593512	1	.	0	0	0	0	0	0	0	0	0	0	0	0	0	0
CFH	rs12121698	1	196983630	0.00680026	1	0.00593512	0	.	0	0	0	0	0	0	0	0	0	0	0	0	0	0
CFH	rs1332666	1	196984679	0.00680026	1	0.00593512	0	.	0	0	0	0	0	0	0	0	0	0	0	0	0	0
CFH	rs375046	1	196705926	0.00681388	1	0.00490951	0	promoters	0	0	1	0	0	0	0	0	0	0	0	0	1	0
CETP	rs5817082	16	56997349	0.200033	1	0.202088	1	.	1	1	0	0	0	0	0	0	0	0	0	0	0	0
CETP	rs1864163	16	56997233	0.115848	1	0.117039	1	.	0	0	0	0	0	0	0	0	0	0	0	0	0	0
CETP	rs8045855	16	57000696	0.0976687	1	0.0986723	1	.	0	0	0	0	0	0	0	0	0	0	0	0	0	0
CETP	rs11076175	16	57006378	0.0887995	1	0.0897119	1	.	0	0	0	0	0	0	0	0	0	0	0	0	0	0
CETP	rs7499892	16	57006590	0.0804054	1	0.0812316	1	.	0	0	0	0	0	0	0	0	0	0	0	0	0	0
CETP	rs12720922	16	57000885	0.0623449	1	0.0629855	1	.	0	0	0	0	0	0	0	0	0	0	0	0	0	0
CETP	rs12720908	16	57001254	0.0534679	1	0.0540173	1	.	0	0	0	0	0	0	0	0	0	0	0	0	0	0
CETP	rs17231569	16	56999778	0.0507231	1	0.0512443	1	.	0	0	0	0	0	0	0	0	0	0	0	0	0	0
CETP	rs1800775	16	56995236	0.0446601	1	0.0372477	1	promoters	0	0	1	0	0	0	0	0	0	0	0	0	1	0
CETP	rs9939224	16	57002732	0.0286222	1	0.0289163	1	.	0	0	0	0	0	0	0	0	0	0	0	0	0	0
CETP	rs17231506	16	56994528	0.0333975	1	0.0278544	1	promoters	0	0	1	0	0	0	0	0	0	0	0	0	1	0
CETP	rs3816117	16	56996158	0.00820941	1	0.0238566	1	exons_merged,promoters	0	0	2	0	0	1	0	0	0	0	0	0	1	0
CETP	rs56156922	16	56987369	0.0205998	1	0.0208115	1	.	0	0	0	0	0	0	0	0	0	0	0	0	0	0
CETP	rs12446515	16	56987015	0.0202769	1	0.0204852	1	.	0	0	0	0	0	0	0	0	0	0	0	0	0	0
CETP	rs36229491	16	56994244	0.0233333	1	0.0194606	1	promoters	0	0	1	0	0	0	0	0	0	0	0	0	1	0
CETP	rs183130	16	56991363	0.0184153	1	0.0153588	1	promoters	0	0	1	0	0	0	0	0	0	0	0	0	1	0
CETP	rs247617	16	56990716	0.015305	1	0.0127648	0	promoters	0	0	1	0	0	0	0	0	0	0	0	0	1	0
C9	rs34882957	5	39331894	0.445184	1	0.901276	1	exons_merged,missense_variants	0	1	2	1	0	1	0	0	0	0	0	0	0	0
C9	rs62358361	5	39327888	0.553846	1	0.0983243	1	.	1	0	0	0	0	0	0	0	0	0	0	0	0	0
C3	rs2230199	19	6718387	0.989979	1	0.999225	1	exons_merged,missense_variants	1	1	2	1	0	1	0	0	0	0	0	0	0	0
C20orf85	rs78257941	20	56660359	0.0226998	1	0.159266	1	Early_AMD_RPE,Early_AMD_Retina,Late_AMD_RPE,Late_AMD_Retina,Normal_Retina,hFetal_RPE,hfetal_RPE_H3K27Ac,iPSC_RPE_all	0	1	8	0	1	0	1	1	1	1	1	1	0	1
C20orf85	rs78727216	20	56659939	0.0254256	1	0.0622602	1	Normal_Retina,hfetal_RPE_H3K27Ac	0	0	2	0	1	0	0	0	0	0	0	0	0	1
C20orf85	rs201459901	20	56653724	0.074296	1	0.0582646	1	.	1	0	0	0	0	0	0	0	0	0	0	0	0	0
C20orf85	rs117739907	20	56652781	0.0725269	1	0.0568772	1	.	0	0	0	0	0	0	0	0	0	0	0	0	0	0
C20orf85	rs140611615	20	56653111	0.0701866	1	0.0550419	1	.	0	0	0	0	0	0	0	0	0	0	0	0	0	0
C20orf85	rs145616409	20	56653122	0.0693771	1	0.0544071	1	.	0	0	0	0	0	0	0	0	0	0	0	0	0	0
C20orf85	rs117441184	20	56655147	0.0663177	1	0.0520079	1	.	0	0	0	0	0	0	0	0	0	0	0	0	0	0
C20orf85	rs7266392	20	56651542	0.0659342	1	0.0517071	1	.	0	0	0	0	0	0	0	0	0	0	0	0	0	0
C20orf85	rs74468975	20	56654978	0.0652194	1	0.0511465	1	.	0	0	0	0	0	0	0	0	0	0	0	0	0	0
C20orf85	rs117022982	20	56659429	0.0277895	1	0.050622	1	hfetal_RPE_H3K27Ac	0	0	1	0	1	0	0	0	0	0	0	0	0	0
C20orf85	rs7266321	20	56651310	0.0645188	1	0.0505971	1	.	0	0	0	0	0	0	0	0	0	0	0	0	0	0
C20orf85	rs141945849	20	56650604	0.0609929	1	0.047832	1	.	0	0	0	0	0	0	0	0	0	0	0	0	0	0
C20orf85	rs145263262	20	56655616	0.056467	1	0.0442827	1	.	0	0	0	0	0	0	0	0	0	0	0	0	0	0
C20orf85	rs34559944	20	56655625	0.0558102	1	0.0437676	1	.	0	0	0	0	0	0	0	0	0	0	0	0	0	0
C20orf85	rs77280782	20	56650019	0.0458308	1	0.0359416	1	.	0	0	0	0	0	0	0	0	0	0	0	0	0	0
C20orf85	rs78230701	20	56649659	0.0170535	1	0.0133738	1	.	0	0	0	0	0	0	0	0	0	0	0	0	0	0
C20orf85	rs6092601	20	56649534	0.0169363	1	0.0132818	1	.	0	0	0	0	0	0	0	0	0	0	0	0	0	0
C20orf85	rs6092600	20	56649497	0.0168232	1	0.0131931	1	.	0	0	0	0	0	0	0	0	0	0	0	0	0	0
C20orf85	rs6092599	20	56649270	0.0164884	1	0.0129306	1	.	0	0	0	0	0	0	0	0	0	0	0	0	0	0
C20orf85	rs79057200	20	56667588	0.0115809	1	0.0122085	1	Normal_Retina	0	0	1	0	0	0	0	0	0	0	0	0	0	1
C20orf85	rs137926706	20	56664535	0.015163	1	0.0118912	1	.	0	0	0	0	0	0	0	0	0	0	0	0	0	0
C20orf85	rs118013387	20	56662709	0.0144163	1	0.0113056	0	.	0	0	0	0	0	0	0	0	0	0	0	0	0	0
C2/CFB/SKIV2L	rs116503776	6	31930462	0.800592	1	0.829447	1	.	1	1	0	0	0	0	0	0	0	0	0	0	0	0
C2/CFB/SKIV2L	rs149176277	6	31894355	0.199408	1	0.170553	1	promoters	0	0	1	0	0	0	0	0	0	0	0	0	1	0
B3GALTL	rs9564692	13	31821240	0.362771	1	0.355493	1	.	1	1	0	0	0	0	0	0	0	0	0	0	0	0
B3GALTL	rs7981280	13	31819391	0.258029	1	0.252852	1	.	0	0	0	0	0	0	0	0	0	0	0	0	0	0
B3GALTL	rs7989761	13	31819384	0.225625	1	0.221098	1	.	0	0	0	0	0	0	0	0	0	0	0	0	0	0
B3GALTL	rs9564839	13	31834582	0.00988949	1	0.0278759	1	exons_merged,promoters	0	0	2	0	0	1	0	0	0	0	0	0	1	0
B3GALTL	rs2137075	13	31821505	0.0172769	1	0.0169303	1	.	0	0	0	0	0	0	0	0	0	0	0	0	0	0
B3GALTL	rs151253213	13	31820670	0.0155689	1	0.0152565	1	.	0	0	0	0	0	0	0	0	0	0	0	0	0	0
B3GALTL	rs4943289	13	31835375	0.0143532	1	0.0140652	1	.	0	0	0	0	0	0	0	0	0	0	0	0	0	0
B3GALTL	rs2181967	13	31832054	0.00996095	1	0.00976111	1	.	0	0	0	0	0	0	0	0	0	0	0	0	0	0
B3GALTL	rs2313818	13	31828509	0.00981952	1	0.00962252	1	.	0	0	0	0	0	0	0	0	0	0	0	0	0	0
B3GALTL	rs9572689	13	31829126	0.00981952	1	0.00962252	1	.	0	0	0	0	0	0	0	0	0	0	0	0	0	0
B3GALTL	rs148420384	13	31826394	0.0097442	1	0.00954871	1	.	0	0	0	0	0	0	0	0	0	0	0	0	0	0
B3GALTL	rs9572561	13	31825401	0.00954839	1	0.00935683	1	.	0	0	0	0	0	0	0	0	0	0	0	0	0	0
ARMS2/HTRA1	rs36212731	10	124214976	0.0333807	1	0.18352	1	Early_AMD_Retina,Late_AMD_RPE,Normal_Retina,hFetal_RPE,hfetal_RPE_H3K27Ac,iPSC_RPE_all	0	1	6	0	1	0	1	0	1	1	1	0	0	1
ARMS2/HTRA1	rs36212732	10	124215198	0.0333807	1	0.18352	1	Early_AMD_Retina,Late_AMD_RPE,Normal_Retina,hFetal_RPE,hfetal_RPE_H3K27Ac,iPSC_RPE_all	0	0	6	0	1	0	1	0	1	1	1	0	0	1
ARMS2/HTRA1	rs36212733	10	124215211	0.0333807	1	0.18352	1	Early_AMD_Retina,Late_AMD_RPE,Normal_Retina,hFetal_RPE,hfetal_RPE_H3K27Ac,iPSC_RPE_all	0	0	6	0	1	0	1	0	1	1	1	0	0	1
ARMS2/HTRA1	rs1049331	10	124221270	0.0333807	1	0.070793	1	Early_AMD_RPE,Early_AMD_Retina,Late_AMD_RPE,Late_AMD_Retina,Normal_Retina,exons_merged,iPSC_RPE_all	0	0	7	0	0	1	1	1	1	0	1	1	0	1
ARMS2/HTRA1	rs2293870	10	124221276	0.0333807	1	0.070793	1	Early_AMD_RPE,Early_AMD_Retina,Late_AMD_RPE,Late_AMD_Retina,Normal_Retina,exons_merged,iPSC_RPE_all	0	0	7	0	0	1	1	1	1	0	1	1	0	1
ARMS2/HTRA1	rs10490924	10	124214448	0.0333807	1	0.0448138	1	Early_AMD_Retina,Late_AMD_Retina,Normal_Retina,exons_merged,hfetal_RPE_H3K27Ac,missense_variants	0	0	6	1	1	1	0	1	0	0	1	0	0	1
ARMS2/HTRA1	rs3750848	10	124215315	0.0333807	1	0.0374139	1	Early_AMD_Retina,Normal_Retina,hfetal_RPE_H3K27Ac,iPSC_RPE_all	0	0	4	0	1	0	0	0	1	0	1	0	0	1
ARMS2/HTRA1	rs2672587	10	124235355	0.033314	1	0.0224041	1	iPSC_RPE_all	0	0	1	0	0	0	0	0	1	0	0	0	0	0
ARMS2/HTRA1	rs3750846	10	124215565	0.0333807	1	0.0205091	1	hfetal_RPE_H3K27Ac	1	0	1	0	1	0	0	0	0	0	0	0	0	0
ARMS2/HTRA1	rs11200638	10	124220544	0.0334141	1	0.0169481	1	hfetal_RPE_H3K27Ac,promoters	0	0	2	0	1	0	0	0	0	0	0	0	1	0
ARMS2/HTRA1	rs3750847	10	124215421	0.0333807	1	0.0109467	1	Early_AMD_Retina,hfetal_RPE_H3K27Ac	0	0	2	0	1	0	0	0	0	0	1	0	0	0
ARMS2/HTRA1	rs61871744	10	124203787	0.0334141	1	0.00883815	1	.	0	0	0	0	0	0	0	0	0	0	0	0	0	0
ARMS2/HTRA1	rs58077526	10	124230024	0.0334141	1	0.00883815	1	.	0	0	0	0	0	0	0	0	0	0	0	0	0	0
ARMS2/HTRA1	rs932275	10	124231464	0.0334141	1	0.00883815	1	.	0	0	0	0	0	0	0	0	0	0	0	0	0	0
ARMS2/HTRA1	rs2142308	10	124234037	0.0334141	1	0.00883815	1	.	0	0	0	0	0	0	0	0	0	0	0	0	0	0
ARMS2/HTRA1	rs11200630	10	124209684	0.0333807	1	0.00882932	1	.	0	0	0	0	0	0	0	0	0	0	0	0	0	0
ARMS2/HTRA1	rs61871745	10	124210369	0.0333807	1	0.00882932	1	.	0	0	0	0	0	0	0	0	0	0	0	0	0	0
ARMS2/HTRA1	rs11200632	10	124211536	0.0333807	1	0.00882932	1	.	0	0	0	0	0	0	0	0	0	0	0	0	0	0
ARMS2/HTRA1	rs11200633	10	124211596	0.0333807	1	0.00882932	1	.	0	0	0	0	0	0	0	0	0	0	0	0	0	0
ARMS2/HTRA1	rs2284665	10	124226630	0.0333807	1	0.00882932	1	.	0	0	0	0	0	0	0	0	0	0	0	0	0	0
ARMS2/HTRA1	rs58649964	10	124202126	0.033314	1	0.00881168	1	.	0	0	0	0	0	0	0	0	0	0	0	0	0	0
ARMS2/HTRA1	rs60401382	10	124227624	0.033314	1	0.00881168	1	.	0	0	0	0	0	0	0	0	0	0	0	0	0	0
ARMS2/HTRA1	rs11200643	10	124229203	0.033314	1	0.00881168	1	.	0	0	0	0	0	0	0	0	0	0	0	0	0	0
ARMS2/HTRA1	rs2672592	10	124230750	0.0327197	1	0.00865449	0	.	0	0	0	0	0	0	0	0	0	0	0	0	0	0
ARMS2/HTRA1	rs3763764	10	124220061	0.0334141	1	0.00729628	0	promoters	0	0	1	0	0	0	0	0	0	0	0	0	1	0
ARMS2/HTRA1	rs61871746	10	124212913	0.0333807	1	0.00728899	0	promoters	0	0	1	0	0	0	0	0	0	0	0	0	1	0
ARMS2/HTRA1	rs61871747	10	124213046	0.0333807	1	0.00728899	0	promoters	0	0	1	0	0	0	0	0	0	0	0	0	1	0
ARMS2/HTRA1	rs3793917	10	124219275	0.0333807	1	0.00728899	0	promoters	0	0	1	0	0	0	0	0	0	0	0	0	1	0
ARMS2/HTRA1	rs72631113	10	124213449	0.032687	1	0.00713752	0	promoters	0	0	1	0	0	0	0	0	0	0	0	0	1	0
ARHGAP21	rs12357257	10	24999593	0.24185	1	0.197604	1	.	1	1	0	0	0	0	0	0	0	0	0	0	0	0
ARHGAP21	rs4748977	10	25052042	0.0108443	1	0.184164	1	Early_AMD_Retina,Late_AMD_RPE,Normal_Retina,hFetal_RPE,hfetal_RPE_H3K27Ac,iPSC_RPE_all	0	0	6	0	1	0	1	0	1	1	1	0	0	1
ARHGAP21	rs2367070	10	24914386	0.114173	1	0.0932856	1	.	0	0	0	0	0	0	0	0	0	0	0	0	0	0
ARHGAP21	rs72784286	10	24928259	0.104995	1	0.0708208	1	promoters	0	0	1	0	0	0	0	0	0	0	0	0	1	0
ARHGAP21	rs72793521	10	25007845	0.0732454	1	0.0598454	1	.	0	0	0	0	0	0	0	0	0	0	0	0	0	0
ARHGAP21	rs72784277	10	24902921	0.0582018	1	0.047554	1	.	0	0	0	0	0	0	0	0	0	0	0	0	0	0
ARHGAP21	rs7089436	10	24904420	0.0445858	1	0.036429	1	.	0	0	0	0	0	0	0	0	0	0	0	0	0	0
ARHGAP21	rs142336524	10	24879784	0.0509129	1	0.0343414	1	promoters	0	0	1	0	0	0	0	0	0	0	0	0	1	0
ARHGAP21	rs200822683	10	24917803	0.0411151	1	0.0335933	1	.	0	0	0	0	0	0	0	0	0	0	0	0	0	0
ARHGAP21	rs6482440	10	25052730	0.0103535	1	0.0196498	1	hfetal_RPE_H3K27Ac	0	0	1	0	1	0	0	0	0	0	0	0	0	0
ARHGAP21	rs4748978	10	25052109	0.00107444	1	0.0182468	1	Early_AMD_Retina,Late_AMD_RPE,Normal_Retina,hFetal_RPE,hfetal_RPE_H3K27Ac,iPSC_RPE_all	0	0	6	0	1	0	1	0	1	1	1	0	0	1
ARHGAP21	rs72784289	10	24960301	0.0203052	1	0.0165904	1	.	0	0	0	0	0	0	0	0	0	0	0	0	0	0
ARHGAP21	rs56214051	10	24939551	0.0182544	1	0.0149148	1	.	0	0	0	0	0	0	0	0	0	0	0	0	0	0
ARHGAP21	rs4748969	10	25015618	0.0181097	1	0.0147966	1	.	0	0	0	0	0	0	0	0	0	0	0	0	0	0
ARHGAP21	rs72784264	10	24862664	0.0122678	1	0.0100234	1	.	0	0	0	0	0	0	0	0	0	0	0	0	0	0
ARHGAP21	rs2367064	10	24888042	0.0116718	1	0.00953649	1	.	0	0	0	0	0	0	0	0	0	0	0	0	0	0
ARHGAP21	rs4570483	10	25054210	0.0103535	1	0.00845938	1	.	0	0	0	0	0	0	0	0	0	0	0	0	0	0
ARHGAP21	rs11014165	10	24860361	0.0100156	1	0.0081833	1	.	0	0	0	0	0	0	0	0	0	0	0	0	0	0
ARHGAP21	rs72784273	10	24876619	0.00927345	1	0.00757691	1	.	0	0	0	0	0	0	0	0	0	0	0	0	0	0
ARHGAP21	rs6482428	10	25029163	0.00914115	1	0.00746881	1	.	0	0	0	0	0	0	0	0	0	0	0	0	0	0
ARHGAP21	rs2367063	10	24887932	0.00797719	1	0.00651779	1	.	0	0	0	0	0	0	0	0	0	0	0	0	0	0
ARHGAP21	rs112276510	10	25056538	0.00745359	1	0.00608998	1	.	0	0	0	0	0	0	0	0	0	0	0	0	0	0
ARHGAP21	rs4350272	10	25056118	0.00690997	1	0.00564582	1	.	0	0	0	0	0	0	0	0	0	0	0	0	0	0
ARHGAP21	rs10466089	10	25038093	0.00358442	1	0.00292866	1	.	0	0	0	0	0	0	0	0	0	0	0	0	0	0
ARHGAP21	rs72784284	10	24926724	0.00341144	1	0.00278733	1	.	0	0	0	0	0	0	0	0	0	0	0	0	0	0
ARHGAP21	rs1414459	10	25028792	0.00318676	1	0.00260376	1	.	0	0	0	0	0	0	0	0	0	0	0	0	0	0
ARHGAP21	rs6482426	10	25029141	0.00257018	1	0.00209997	1	.	0	0	0	0	0	0	0	0	0	0	0	0	0	0
ARHGAP21	rs6482425	10	25029131	0.00256479	1	0.00209557	1	.	0	0	0	0	0	0	0	0	0	0	0	0	0	0
ARHGAP21	rs6482427	10	25029144	0.00256348	1	0.0020945	1	.	0	0	0	0	0	0	0	0	0	0	0	0	0	0
ARHGAP21	rs199524699	10	25030999	0.00223539	1	0.00182643	1	.	0	0	0	0	0	0	0	0	0	0	0	0	0	0
ARHGAP21	rs7911992	10	25059463	0.00181186	1	0.00148039	1	.	0	0	0	0	0	0	0	0	0	0	0	0	0	0
ARHGAP21	rs2152432	10	25048987	0.00165111	1	0.00134904	1	.	0	0	0	0	0	0	0	0	0	0	0	0	0	0
ARHGAP21	rs7923253	10	25044112	0.00162105	1	0.00132449	1	.	0	0	0	0	0	0	0	0	0	0	0	0	0	0
ARHGAP21	rs6482435	10	25036804	0.00158732	1	0.00129692	1	.	0	0	0	0	0	0	0	0	0	0	0	0	0	0
ARHGAP21	rs10828697	10	25036589	0.00158055	1	0.0012914	1	.	0	0	0	0	0	0	0	0	0	0	0	0	0	0
ARHGAP21	rs4748974	10	25036460	0.00157929	1	0.00129037	1	.	0	0	0	0	0	0	0	0	0	0	0	0	0	0
ARHGAP21	rs4748973	10	25036283	0.00157086	1	0.00128348	1	.	0	0	0	0	0	0	0	0	0	0	0	0	0	0
ARHGAP21	rs34864553	10	25037887	0.00156846	1	0.00128152	1	.	0	0	0	0	0	0	0	0	0	0	0	0	0	0
ARHGAP21	rs6482436	10	25040399	0.00156619	1	0.00127966	1	.	0	0	0	0	0	0	0	0	0	0	0	0	0	0
ARHGAP21	rs4748972	10	25036146	0.00156348	1	0.00127745	1	.	0	0	0	0	0	0	0	0	0	0	0	0	0	0
ARHGAP21	rs12246501	10	25036044	0.00156153	1	0.00127585	1	.	0	0	0	0	0	0	0	0	0	0	0	0	0	0
ARHGAP21	rs4747495	10	25035883	0.0015557	1	0.00127109	1	.	0	0	0	0	0	0	0	0	0	0	0	0	0	0
ARHGAP21	rs10741063	10	25042993	0.00155065	1	0.00126697	1	.	0	0	0	0	0	0	0	0	0	0	0	0	0	0
ARHGAP21	rs11014222	10	25035440	0.00154992	1	0.00126637	1	.	0	0	0	0	0	0	0	0	0	0	0	0	0	0
ARHGAP21	rs7916054	10	25035311	0.001548	1	0.0012648	1	.	0	0	0	0	0	0	0	0	0	0	0	0	0	0
ARHGAP21	rs7916157	10	25042653	0.001543	1	0.00126071	1	.	0	0	0	0	0	0	0	0	0	0	0	0	0	0
ARHGAP21	rs7922843	10	25043853	0.0015411	1	0.00125916	1	.	0	0	0	0	0	0	0	0	0	0	0	0	0	0
ARHGAP21	rs11014220	10	25035147	0.00153659	1	0.00125548	1	.	0	0	0	0	0	0	0	0	0	0	0	0	0	0
ARHGAP21	rs7903582	10	25042167	0.0015324	1	0.00125205	0	.	0	0	0	0	0	0	0	0	0	0	0	0	0	0
ARHGAP21	rs4072915	10	25034956	0.00152908	1	0.00124934	0	.	0	0	0	0	0	0	0	0	0	0	0	0	0	0
ARHGAP21	rs10828699	10	25039425	0.00152836	1	0.00124875	0	.	0	0	0	0	0	0	0	0	0	0	0	0	0	0
ARHGAP21	rs10466090	10	25038131	0.00152278	1	0.00124419	0	.	0	0	0	0	0	0	0	0	0	0	0	0	0	0
ARHGAP21	rs7922624	10	25040152	0.00151867	1	0.00124084	0	.	0	0	0	0	0	0	0	0	0	0	0	0	0	0
ARHGAP21	rs34503038	10	25041543	0.00151867	1	0.00124084	0	.	0	0	0	0	0	0	0	0	0	0	0	0	0	0
APOE	rs429358	19	45411941	1	1	1	1	exons_merged,missense_variants	1	1	2	1	0	1	0	0	0	0	0	0	0	0
ADAMTS9-AS2	rs62247658	3	64715155	0.157144	1	0.157143	1	.	1	1	0	0	0	0	0	0	0	0	0	0	0	0
ADAMTS9-AS2	rs7428936	3	64710850	0.155425	1	0.155424	1	.	0	0	0	0	0	0	0	0	0	0	0	0	0	0
ADAMTS9-AS2	rs17727064	3	64714182	0.147329	1	0.147327	1	.	0	0	0	0	0	0	0	0	0	0	0	0	0	0
ADAMTS9-AS2	rs6445425	3	64719091	0.144397	1	0.144395	1	.	0	0	0	0	0	0	0	0	0	0	0	0	0	0
ADAMTS9-AS2	rs10715116	3	64713406	0.0849078	1	0.0849068	1	.	0	0	0	0	0	0	0	0	0	0	0	0	0	0
ADAMTS9-AS2	rs6795735	3	64705365	0.0685707	1	0.0685699	1	.	0	0	0	0	0	0	0	0	0	0	0	0	0	0
ADAMTS9-AS2	rs13096392	3	64722611	0.0683995	1	0.0683987	1	.	0	0	0	0	0	0	0	0	0	0	0	0	0	0
ADAMTS9-AS2	rs6775974	3	64724632	0.0518972	1	0.0518966	1	.	0	0	0	0	0	0	0	0	0	0	0	0	0	0
ADAMTS9-AS2	rs17676309	3	64730121	0.0419117	1	0.0419112	1	.	0	0	0	0	0	0	0	0	0	0	0	0	0	0
ADAMTS9-AS2	rs918466	3	64710253	0.0174051	1	0.0174049	1	.	0	0	0	0	0	0	0	0	0	0	0	0	0	0
ADAMTS9-AS2	rs9311910	3	64707269	0.0168166	1	0.0168164	1	.	0	0	0	0	0	0	0	0	0	0	0	0	0	0
ACAD10	rs61941274	12	112132610	0.178328	1	0.16229	1	.	1	1	0	0	0	0	0	0	0	0	0	0	0	0
ACAD10	rs61941272	12	112116776	0.173717	1	0.158093	1	.	0	0	0	0	0	0	0	0	0	0	0	0	0	0
ACAD10	rs73203678	12	112118204	0.173717	1	0.158093	1	.	0	0	0	0	0	0	0	0	0	0	0	0	0	0
ACAD10	rs61941287	12	112330305	0.148313	1	0.134974	1	.	0	0	0	0	0	0	0	0	0	0	0	0	0	0
ACAD10	rs73205633	12	112357085	0.140166	1	0.12756	1	.	0	0	0	0	0	0	0	0	0	0	0	0	0	0
ACAD10	rs61941278	12	112242736	0.127119	1	0.115687	1	.	0	0	0	0	0	0	0	0	0	0	0	0	0	0
ACAD10	rs142641895	12	111786202	0.0155464	1	0.0492966	1	exons_merged	0	0	1	0	0	1	0	0	0	0	0	0	0	0
ACAD10	rs73203613	12	112080669	0.00940579	0	0.0298252	1	exons_merged	0	0	1	0	0	1	0	0	0	0	0	0	0	0
ACAD10	rs61944375	12	111867293	0.0105089	0	0.0243164	1	iPSC_RPE_all	0	0	1	0	0	0	0	0	1	0	0	0	0	0
ABCA1	rs2740488	9	107661742	0.750991	1	0.750113	1	.	1	1	0	0	0	0	0	0	0	0	0	0	0	0
ABCA1	rs2575876	9	107665739	0.155756	1	0.155574	1	.	0	0	0	0	0	0	0	0	0	0	0	0	0	0
ABCA1	rs1883025	9	107664301	0.0659762	1	0.065899	1	.	0	0	0	0	0	0	0	0	0	0	0	0	0	0
